# Supplementary material for: scPCOR-seq enables co-profiling of chromatin occupancy and RNAs in single cells
Source: Commun Biol. 2022 Jul 8;5:678. doi: 10.1038/s42003-022-03584-6 (PMC9270334; doi:10.1038/s42003-022-03584-6)
Supplement: Supplementary file 3 — Supplementary Data 1 [file 42003_2022_3584_MOESM3_ESM.xlsx]

## Sheet: Sheet1
Name	Sequence
Hex001	NNNNNNcctgcaggAAAAAT
Hex002	NNNNNNcctgcaggAAAATT
Hex003	NNNNNNcctgcaggAAACAA
Hex004	NNNNNNcctgcaggAAACGG
Hex005	NNNNNNcctgcaggAAACGT
Hex006	NNNNNNcctgcaggAAAGCA
Hex007	NNNNNNcctgcaggAAAGTC
Hex008	NNNNNNcctgcaggAAATAA
Hex009	NNNNNNcctgcaggAAATAC
Hex010	NNNNNNcctgcaggAAATAT
Hex011	NNNNNNcctgcaggAAATGA
Hex012	NNNNNNcctgcaggAACAGA
Hex013	NNNNNNcctgcaggAACAGC
Hex014	NNNNNNcctgcaggAACATA
Hex015	NNNNNNcctgcaggAACCAC
Hex016	NNNNNNcctgcaggAACCGG
Hex017	NNNNNNcctgcaggAACCGT
Hex018	NNNNNNcctgcaggAACGAC
Hex019	NNNNNNcctgcaggAACGAG
Hex020	NNNNNNcctgcaggAACGCG
Hex021	NNNNNNcctgcaggAACGTA
Hex022	NNNNNNcctgcaggAACGTT
Hex023	NNNNNNcctgcaggAACTAT
Hex024	NNNNNNcctgcaggAACTCG
Hex025	NNNNNNcctgcaggAACTTA
Hex026	NNNNNNcctgcaggAAGACA
Hex027	NNNNNNcctgcaggAAGATA
Hex028	NNNNNNcctgcaggAAGCCT
Hex029	NNNNNNcctgcaggAAGCGC
Hex030	NNNNNNcctgcaggAAGCGG
Hex031	NNNNNNcctgcaggAAGCTA
Hex032	NNNNNNcctgcaggAAGGAG
Hex033	NNNNNNcctgcaggAAGGCC
Hex034	NNNNNNcctgcaggAAGGGT
Hex035	NNNNNNcctgcaggAAGTAC
Hex036	NNNNNNcctgcaggAAGTCA
Hex037	NNNNNNcctgcaggAAGTCC
Hex038	NNNNNNcctgcaggAAGTGT
Hex039	NNNNNNcctgcaggAATAAG
Hex040	NNNNNNcctgcaggAATACA
Hex041	NNNNNNcctgcaggAATACC
Hex042	NNNNNNcctgcaggAATAGT
Hex043	NNNNNNcctgcaggAATATC
Hex044	NNNNNNcctgcaggAATCAG
Hex045	NNNNNNcctgcaggAATCCG
Hex046	NNNNNNcctgcaggAATCTA
Hex047	NNNNNNcctgcaggAATGGC
Hex048	NNNNNNcctgcaggAATGTG
Hex049	NNNNNNcctgcaggAATTAT
Hex050	NNNNNNcctgcaggAATTCG
Hex051	NNNNNNcctgcaggACAACG
Hex052	NNNNNNcctgcaggACAAGA
Hex053	NNNNNNcctgcaggACAATA
Hex054	NNNNNNcctgcaggACAATT
Hex055	NNNNNNcctgcaggACACAA
Hex056	NNNNNNcctgcaggACACAG
Hex057	NNNNNNcctgcaggACACGA
Hex058	NNNNNNcctgcaggACACTA
Hex059	NNNNNNcctgcaggACACTG
Hex060	NNNNNNcctgcaggACAGAG
Hex061	NNNNNNcctgcaggACAGCA
Hex062	NNNNNNcctgcaggACAGCC
Hex063	NNNNNNcctgcaggACAGCG
Hex064	NNNNNNcctgcaggACAGGA
Hex065	NNNNNNcctgcaggACAGTA
Hex066	NNNNNNcctgcaggACATAA
Hex067	NNNNNNcctgcaggACATAT
Hex068	NNNNNNcctgcaggACATCC
Hex069	NNNNNNcctgcaggACATGA
Hex070	NNNNNNcctgcaggACATTT
Hex071	NNNNNNcctgcaggACCAAT
Hex072	NNNNNNcctgcaggACCACG
Hex073	NNNNNNcctgcaggACCACT
Hex074	NNNNNNcctgcaggACCATT
Hex075	NNNNNNcctgcaggACCCCT
Hex076	NNNNNNcctgcaggACCGGT
Hex077	NNNNNNcctgcaggACCGTA
Hex078	NNNNNNcctgcaggACCTAG
Hex079	NNNNNNcctgcaggACCTGA
Hex080	NNNNNNcctgcaggACGACA
Hex081	NNNNNNcctgcaggACGAGA
Hex082	NNNNNNcctgcaggACGAGT
Hex083	NNNNNNcctgcaggACGATA
Hex084	NNNNNNcctgcaggACGATG
Hex085	NNNNNNcctgcaggACGATT
Hex086	NNNNNNcctgcaggACGCGA
Hex087	NNNNNNcctgcaggACGCGT
Hex088	NNNNNNcctgcaggACGGCA
Hex089	NNNNNNcctgcaggACGGCT
Hex090	NNNNNNcctgcaggACGGTG
Hex091	NNNNNNcctgcaggACGTAA
Hex092	NNNNNNcctgcaggACGTAT
Hex093	NNNNNNcctgcaggACGTCC
Hex094	NNNNNNcctgcaggACGTGA
Hex095	NNNNNNcctgcaggACGTTA
Hex096	NNNNNNcctgcaggACGTTG
Hex097	NNNNNNcctgcaggACGTTT
Hex098	NNNNNNcctgcaggACTACA
Hex099	NNNNNNcctgcaggACTACT
Hex100	NNNNNNcctgcaggACTAGC
Hex101	NNNNNNcctgcaggACTCAA
Hex102	NNNNNNcctgcaggACTCCA
Hex103	NNNNNNcctgcaggACTCGA
Hex104	NNNNNNcctgcaggACTCTG
Hex105	NNNNNNcctgcaggACTGTG
Hex106	NNNNNNcctgcaggACTTCA
Hex107	NNNNNNcctgcaggACTTCT
Hex108	NNNNNNcctgcaggAGAAGA
Hex109	NNNNNNcctgcaggAGAATC
Hex110	NNNNNNcctgcaggAGACAC
Hex111	NNNNNNcctgcaggAGACCA
Hex112	NNNNNNcctgcaggAGACCG
Hex113	NNNNNNcctgcaggAGACGA
Hex114	NNNNNNcctgcaggAGACTG
Hex115	NNNNNNcctgcaggAGAGAT
Hex116	NNNNNNcctgcaggAGAGTG
Hex117	NNNNNNcctgcaggAGATAA
Hex118	NNNNNNcctgcaggAGATAC
Hex119	NNNNNNcctgcaggAGATGC
Hex120	NNNNNNcctgcaggAGATGT
Hex121	NNNNNNcctgcaggAGATTA
Hex122	NNNNNNcctgcaggAGCAAA
Hex123	NNNNNNcctgcaggAGCAAT
Hex124	NNNNNNcctgcaggAGCACG
Hex125	NNNNNNcctgcaggAGCAGA
Hex126	NNNNNNcctgcaggAGCAGC
Hex127	NNNNNNcctgcaggAGCATT
Hex128	NNNNNNcctgcaggAGCCTA
Hex129	NNNNNNcctgcaggAGCCTC
Hex130	NNNNNNcctgcaggAGCCTG
Hex131	NNNNNNcctgcaggAGCGAA
Hex132	NNNNNNcctgcaggAGCGAT
Hex133	NNNNNNcctgcaggAGCGCA
Hex134	NNNNNNcctgcaggAGCGTA
Hex135	NNNNNNcctgcaggAGCGTG
Hex136	NNNNNNcctgcaggAGCTAG
Hex137	NNNNNNcctgcaggAGGAAA
Hex138	NNNNNNcctgcaggAGGATA
Hex139	NNNNNNcctgcaggAGGATG
Hex140	NNNNNNcctgcaggAGGCAG
Hex141	NNNNNNcctgcaggAGGCCG
Hex142	NNNNNNcctgcaggAGGTAA
Hex143	NNNNNNcctgcaggAGGTCT
Hex144	NNNNNNcctgcaggAGGTGC
Hex145	NNNNNNcctgcaggAGTAAC
Hex146	NNNNNNcctgcaggAGTAAT
Hex147	NNNNNNcctgcaggAGTACC
Hex148	NNNNNNcctgcaggAGTACG
Hex149	NNNNNNcctgcaggAGTACT
Hex150	NNNNNNcctgcaggAGTATC
Hex151	NNNNNNcctgcaggAGTATG
Hex152	NNNNNNcctgcaggAGTATT
Hex153	NNNNNNcctgcaggAGTCCA
Hex154	NNNNNNcctgcaggAGTCCC
Hex155	NNNNNNcctgcaggAGTCGA
Hex156	NNNNNNcctgcaggAGTCGC
Hex157	NNNNNNcctgcaggAGTCGT
Hex158	NNNNNNcctgcaggAGTCTG
Hex159	NNNNNNcctgcaggAGTGAC
Hex160	NNNNNNcctgcaggAGTGCC
Hex161	NNNNNNcctgcaggAGTGCG
Hex162	NNNNNNcctgcaggAGTGTG
Hex163	NNNNNNcctgcaggAGTTGC
Hex164	NNNNNNcctgcaggATAAAC
Hex165	NNNNNNcctgcaggATAAAG
Hex166	NNNNNNcctgcaggATAACA
Hex167	NNNNNNcctgcaggATAACC
Hex168	NNNNNNcctgcaggATAAGA
Hex169	NNNNNNcctgcaggATAAGC
Hex170	NNNNNNcctgcaggATAAGT
Hex171	NNNNNNcctgcaggATACAA
Hex172	NNNNNNcctgcaggATACAT
Hex173	NNNNNNcctgcaggATACCA
Hex174	NNNNNNcctgcaggATACCG
Hex175	NNNNNNcctgcaggATACCT
Hex176	NNNNNNcctgcaggATACGG
Hex177	NNNNNNcctgcaggATACGT
Hex178	NNNNNNcctgcaggATAGAG
Hex179	NNNNNNcctgcaggATAGCA
Hex180	NNNNNNcctgcaggATAGCC
Hex181	NNNNNNcctgcaggATATAT
Hex182	NNNNNNcctgcaggATATCC
Hex183	NNNNNNcctgcaggATATCG
Hex184	NNNNNNcctgcaggATATTC
Hex185	NNNNNNcctgcaggATCAGC
Hex186	NNNNNNcctgcaggATCATA
Hex187	NNNNNNcctgcaggATCCGT
Hex188	NNNNNNcctgcaggATCCTA
Hex189	NNNNNNcctgcaggATCGAC
Hex190	NNNNNNcctgcaggATCTAC
Hex191	NNNNNNcctgcaggATCTCA
Hex192	NNNNNNcctgcaggATCTGG
Hex193	NNNNNNcctgcaggATGAAT
Hex194	NNNNNNcctgcaggATGACA
Hex195	NNNNNNcctgcaggATGAGA
Hex196	NNNNNNcctgcaggATGAGT
Hex197	NNNNNNcctgcaggATGATG
Hex198	NNNNNNcctgcaggATGATT
Hex199	NNNNNNcctgcaggATGCAA
Hex200	NNNNNNcctgcaggATGCCG
Hex201	NNNNNNcctgcaggATGCGA
Hex202	NNNNNNcctgcaggATGCTC
Hex203	NNNNNNcctgcaggATGCTG
Hex204	NNNNNNcctgcaggATGGTG
Hex205	NNNNNNcctgcaggATGTAA
Hex206	NNNNNNcctgcaggATGTCA
Hex207	NNNNNNcctgcaggATGTCG
Hex208	NNNNNNcctgcaggATGTGA
Hex209	NNNNNNcctgcaggATGTGC
Hex210	NNNNNNcctgcaggATGTTG
Hex211	NNNNNNcctgcaggATTACG
Hex212	NNNNNNcctgcaggATTAGG
Hex213	NNNNNNcctgcaggATTATA
Hex214	NNNNNNcctgcaggATTATC
Hex215	NNNNNNcctgcaggATTCAA
Hex216	NNNNNNcctgcaggATTCAC
Hex217	NNNNNNcctgcaggATTCGA
Hex218	NNNNNNcctgcaggATTCTC
Hex219	NNNNNNcctgcaggATTGAT
Hex220	NNNNNNcctgcaggATTGCC
Hex221	NNNNNNcctgcaggATTTAT
Hex222	NNNNNNcctgcaggATTTCC
Hex223	NNNNNNcctgcaggATTTCG
Hex224	NNNNNNcctgcaggATTTGT
Hex225	NNNNNNcctgcaggATTTTA
Hex226	NNNNNNcctgcaggCAAAAC
Hex227	NNNNNNcctgcaggCAAACA
Hex228	NNNNNNcctgcaggCAAATA
Hex229	NNNNNNcctgcaggCAACCT
Hex230	NNNNNNcctgcaggCAACGA
Hex231	NNNNNNcctgcaggCAACGT
Hex232	NNNNNNcctgcaggCAAGGA
Hex233	NNNNNNcctgcaggCAAGTC
Hex234	NNNNNNcctgcaggCAATAA
Hex235	NNNNNNcctgcaggCAATAT
Hex236	NNNNNNcctgcaggCAATCA
Hex237	NNNNNNcctgcaggCAATGC
Hex238	NNNNNNcctgcaggCAATGT
Hex239	NNNNNNcctgcaggCACAAC
Hex240	NNNNNNcctgcaggCACACA
Hex241	NNNNNNcctgcaggCACAGC
Hex242	NNNNNNcctgcaggCACAGG
Hex243	NNNNNNcctgcaggCACATT
Hex244	NNNNNNcctgcaggCACCGA
Hex245	NNNNNNcctgcaggCACGAT
Hex246	NNNNNNcctgcaggCACTGA
Hex247	NNNNNNcctgcaggCAGAAT
Hex248	NNNNNNcctgcaggCAGAGA
Hex249	NNNNNNcctgcaggCAGATT
Hex250	NNNNNNcctgcaggCAGCAC
Hex251	NNNNNNcctgcaggCAGCAG
Hex252	NNNNNNcctgcaggCAGCAT
Hex253	NNNNNNcctgcaggCAGCCT
Hex254	NNNNNNcctgcaggCAGCGT
Hex255	NNNNNNcctgcaggCAGGAA
Hex256	NNNNNNcctgcaggCAGGAG
Hex257	NNNNNNcctgcaggCAGGCC
Hex258	NNNNNNcctgcaggCAGGGG
Hex259	NNNNNNcctgcaggCAGTAA
Hex260	NNNNNNcctgcaggCAGTAT
Hex261	NNNNNNcctgcaggCAGTCT
Hex262	NNNNNNcctgcaggCAGTGC
Hex263	NNNNNNcctgcaggCAGTTG
Hex264	NNNNNNcctgcaggCATAAA
Hex265	NNNNNNcctgcaggCATACC
Hex266	NNNNNNcctgcaggCATACG
Hex267	NNNNNNcctgcaggCATAGC
Hex268	NNNNNNcctgcaggCATATA
Hex269	NNNNNNcctgcaggCATATC
Hex270	NNNNNNcctgcaggCATATT
Hex271	NNNNNNcctgcaggCATCAA
Hex272	NNNNNNcctgcaggCATCCG
Hex273	NNNNNNcctgcaggCATCCT
Hex274	NNNNNNcctgcaggCATCTG
Hex275	NNNNNNcctgcaggCATGAA
Hex276	NNNNNNcctgcaggCATGAC
Hex277	NNNNNNcctgcaggCATGAG
Hex278	NNNNNNcctgcaggCATGAT
Hex279	NNNNNNcctgcaggCATGCT
Hex280	NNNNNNcctgcaggCATTAC
Hex281	NNNNNNcctgcaggCCAATA
Hex282	NNNNNNcctgcaggCCACTG
Hex283	NNNNNNcctgcaggCCAGAT
Hex284	NNNNNNcctgcaggCCAGCA
Hex285	NNNNNNcctgcaggCCAGTG
Hex286	NNNNNNcctgcaggCCATAT
Hex287	NNNNNNcctgcaggCCATGA
Hex288	NNNNNNcctgcaggCCCAAT
Hex289	NNNNNNcctgcaggCCCATA
Hex290	NNNNNNcctgcaggCCCCTT
Hex291	NNNNNNcctgcaggCCCGTA
Hex292	NNNNNNcctgcaggCCCTAA
Hex293	NNNNNNcctgcaggCCCTAC
Hex294	NNNNNNcctgcaggCCCTCA
Hex295	NNNNNNcctgcaggCCGAAC
Hex296	NNNNNNcctgcaggCCGAAT
Hex297	NNNNNNcctgcaggCCGATA
Hex298	NNNNNNcctgcaggCCGATG
Hex299	NNNNNNcctgcaggCCGCAA
Hex300	NNNNNNcctgcaggCCGCGT
Hex301	NNNNNNcctgcaggCCGGCA
Hex302	NNNNNNcctgcaggCCGGTT
Hex303	NNNNNNcctgcaggCCGTAA
Hex304	NNNNNNcctgcaggCCGTAG
Hex305	NNNNNNcctgcaggCCGTGA
Hex306	NNNNNNcctgcaggCCTAAA
Hex307	NNNNNNcctgcaggCCTAAG
Hex308	NNNNNNcctgcaggCCTAAT
Hex309	NNNNNNcctgcaggCCTACC
Hex310	NNNNNNcctgcaggCCTAGA
Hex311	NNNNNNcctgcaggCCTATC
Hex312	NNNNNNcctgcaggCCTATG
Hex313	NNNNNNcctgcaggCCTCAA
Hex314	NNNNNNcctgcaggCCTGAA
Hex315	NNNNNNcctgcaggCCTGAC
Hex316	NNNNNNcctgcaggCCTGCA
Hex317	NNNNNNcctgcaggCGAACA
Hex318	NNNNNNcctgcaggCGAACT
Hex319	NNNNNNcctgcaggCGAAGA
Hex320	NNNNNNcctgcaggCGAAGC
Hex321	NNNNNNcctgcaggCGAATA
Hex322	NNNNNNcctgcaggCGAATC
Hex323	NNNNNNcctgcaggCGACAA
Hex324	NNNNNNcctgcaggCGACAG
Hex325	NNNNNNcctgcaggCGACGA
Hex326	NNNNNNcctgcaggCGAGTA
Hex327	NNNNNNcctgcaggCGAGTC
Hex328	NNNNNNcctgcaggCGATAA
Hex329	NNNNNNcctgcaggCGATAC
Hex330	NNNNNNcctgcaggCGATAG
Hex331	NNNNNNcctgcaggCGATAT
Hex332	NNNNNNcctgcaggCGATCT
Hex333	NNNNNNcctgcaggCGATGA
Hex334	NNNNNNcctgcaggCGATGG
Hex335	NNNNNNcctgcaggCGATGT
Hex336	NNNNNNcctgcaggCGATTC
Hex337	NNNNNNcctgcaggCGATTG
Hex338	NNNNNNcctgcaggCGCAAA
Hex339	NNNNNNcctgcaggCGCAAC
Hex340	NNNNNNcctgcaggCGCAGA
Hex341	NNNNNNcctgcaggCGCATA
Hex342	NNNNNNcctgcaggCGCATG
Hex343	NNNNNNcctgcaggCGCTAA
Hex344	NNNNNNcctgcaggCGCTAG
Hex345	NNNNNNcctgcaggCGCTCA
Hex346	NNNNNNcctgcaggCGGAGT
Hex347	NNNNNNcctgcaggCGGATG
Hex348	NNNNNNcctgcaggCGGCAA
Hex349	NNNNNNcctgcaggCGGTAA
Hex350	NNNNNNcctgcaggCGGTCA
Hex351	NNNNNNcctgcaggCGGTGA
Hex352	NNNNNNcctgcaggCGGTTG
Hex353	NNNNNNcctgcaggCGTAAG
Hex354	NNNNNNcctgcaggCGTAAT
Hex355	NNNNNNcctgcaggCGTACC
Hex356	NNNNNNcctgcaggCGTAGA
Hex357	NNNNNNcctgcaggCGTATA
Hex358	NNNNNNcctgcaggCGTATG
Hex359	NNNNNNcctgcaggCGTATT
Hex360	NNNNNNcctgcaggCGTCAT
Hex361	NNNNNNcctgcaggCGTCGA
Hex362	NNNNNNcctgcaggCGTCGT
Hex363	NNNNNNcctgcaggCGTCTC
Hex364	NNNNNNcctgcaggCGTGAA
Hex365	NNNNNNcctgcaggCGTGAT
Hex366	NNNNNNcctgcaggCGTGTA
Hex367	NNNNNNcctgcaggCGTTAG
Hex368	NNNNNNcctgcaggCGTTGC
Hex369	NNNNNNcctgcaggCGTTGT
Hex370	NNNNNNcctgcaggCTAACT
Hex371	NNNNNNcctgcaggCTAATG
Hex372	NNNNNNcctgcaggCTACAG
Hex373	NNNNNNcctgcaggCTACCC
Hex374	NNNNNNcctgcaggCTACGC
Hex375	NNNNNNcctgcaggCTACTT
Hex376	NNNNNNcctgcaggCTAGAC
Hex377	NNNNNNcctgcaggCTAGCA
Hex378	NNNNNNcctgcaggCTAGCC
Hex379	NNNNNNcctgcaggCTAGTA
Hex380	NNNNNNcctgcaggCTAGTC
Hex381	NNNNNNcctgcaggCTATGC
Hex382	NNNNNNcctgcaggCTATGT
Hex383	NNNNNNcctgcaggCTCAAA
Hex384	NNNNNNcctgcaggCTCAAG
Hex385	NNNNNNcctgcaggCTCATA
Hex386	NNNNNNcctgcaggCTCATC
Hex387	NNNNNNcctgcaggCTCCGT
Hex388	NNNNNNcctgcaggCTCGAG
Hex389	NNNNNNcctgcaggCTCTGA
Hex390	NNNNNNcctgcaggCTCTGT
Hex391	NNNNNNcctgcaggCTGAAT
Hex392	NNNNNNcctgcaggCTGAGA
Hex393	NNNNNNcctgcaggCTGAGT
Hex394	NNNNNNcctgcaggCTGCAA
Hex395	NNNNNNcctgcaggCTGCCA
Hex396	NNNNNNcctgcaggCTGGCC
Hex397	NNNNNNcctgcaggCTGGGA
Hex398	NNNNNNcctgcaggCTGGGT
Hex399	NNNNNNcctgcaggCTGTAG
Hex400	NNNNNNcctgcaggCTGTCG
Hex401	NNNNNNcctgcaggCTGTGA
Hex402	NNNNNNcctgcaggCTGTGC
Hex403	NNNNNNcctgcaggCTTACA
Hex404	NNNNNNcctgcaggCTTCGT
Hex405	NNNNNNcctgcaggCTTGTA
Hex406	NNNNNNcctgcaggCTTTAG
Hex407	NNNNNNcctgcaggGAAACA
Hex408	NNNNNNcctgcaggGAAACG
Hex409	NNNNNNcctgcaggGAAAGC
Hex410	NNNNNNcctgcaggGAAATA
Hex411	NNNNNNcctgcaggGAACAT
Hex412	NNNNNNcctgcaggGAACGA
Hex413	NNNNNNcctgcaggGAACTG
Hex414	NNNNNNcctgcaggGAACTT
Hex415	NNNNNNcctgcaggGAAGAA
Hex416	NNNNNNcctgcaggGAAGCC
Hex417	NNNNNNcctgcaggGAAGTG
Hex418	NNNNNNcctgcaggGAATAC
Hex419	NNNNNNcctgcaggGAATCA
Hex420	NNNNNNcctgcaggGAATGA
Hex421	NNNNNNcctgcaggGAATTG
Hex422	NNNNNNcctgcaggGACAAT
Hex423	NNNNNNcctgcaggGACACA
Hex424	NNNNNNcctgcaggGACAGA
Hex425	NNNNNNcctgcaggGACATA
Hex426	NNNNNNcctgcaggGACCAC
Hex427	NNNNNNcctgcaggGACCAG
Hex428	NNNNNNcctgcaggGACCAT
Hex429	NNNNNNcctgcaggGACCTT
Hex430	NNNNNNcctgcaggGACGAT
Hex431	NNNNNNcctgcaggGACGTA
Hex432	NNNNNNcctgcaggGACTGT
Hex433	NNNNNNcctgcaggGAGAAG
Hex434	NNNNNNcctgcaggGAGACT
Hex435	NNNNNNcctgcaggGAGATA
Hex436	NNNNNNcctgcaggGAGCCT
Hex437	NNNNNNcctgcaggGAGGAT
Hex438	NNNNNNcctgcaggGAGGTA
Hex439	NNNNNNcctgcaggGAGTAA
Hex440	NNNNNNcctgcaggGAGTAC
Hex441	NNNNNNcctgcaggGAGTCG
Hex442	NNNNNNcctgcaggGAGTGA
Hex443	NNNNNNcctgcaggGAGTGT
Hex444	NNNNNNcctgcaggGAGTTA
Hex445	NNNNNNcctgcaggGATAAC
Hex446	NNNNNNcctgcaggGATAAG
Hex447	NNNNNNcctgcaggGATAAT
Hex448	NNNNNNcctgcaggGATACA
Hex449	NNNNNNcctgcaggGATACC
Hex450	NNNNNNcctgcaggGATACG
Hex451	NNNNNNcctgcaggGATACT
Hex452	NNNNNNcctgcaggGATAGC
Hex453	NNNNNNcctgcaggGATATA
Hex454	NNNNNNcctgcaggGATCAT
Hex455	NNNNNNcctgcaggGATCGA
Hex456	NNNNNNcctgcaggGATCTC
Hex457	NNNNNNcctgcaggGATCTT
Hex458	NNNNNNcctgcaggGATGAA
Hex459	NNNNNNcctgcaggGATGCA
Hex460	NNNNNNcctgcaggGATGCC
Hex461	NNNNNNcctgcaggGATGCG
Hex462	NNNNNNcctgcaggGATGGG
Hex463	NNNNNNcctgcaggGATGTA
Hex464	NNNNNNcctgcaggGATTCA
Hex465	NNNNNNcctgcaggGATTGA
Hex466	NNNNNNcctgcaggGATTTC
Hex467	NNNNNNcctgcaggGCAAAA
Hex468	NNNNNNcctgcaggGCAAAC
Hex469	NNNNNNcctgcaggGCAAGT
Hex470	NNNNNNcctgcaggGCAATG
Hex471	NNNNNNcctgcaggGCAATT
Hex472	NNNNNNcctgcaggGCACAA
Hex473	NNNNNNcctgcaggGCACAG
Hex474	NNNNNNcctgcaggGCACTA
Hex475	NNNNNNcctgcaggGCAGAG
Hex476	NNNNNNcctgcaggGCAGAT
Hex477	NNNNNNcctgcaggGCAGTA
Hex478	NNNNNNcctgcaggGCAGTC
Hex479	NNNNNNcctgcaggGCAGTG
Hex480	NNNNNNcctgcaggGCATAA
Hex481	NNNNNNcctgcaggGCATAC
Hex482	NNNNNNcctgcaggGCATCT
Hex483	NNNNNNcctgcaggGCATGA
Hex484	NNNNNNcctgcaggGCCAAA
Hex485	NNNNNNcctgcaggGCCATA
Hex486	NNNNNNcctgcaggGCCCAA
Hex487	NNNNNNcctgcaggGCCGAA
Hex488	NNNNNNcctgcaggGCCTAA
Hex489	NNNNNNcctgcaggGCCTAG
Hex490	NNNNNNcctgcaggGCCTGA
Hex491	NNNNNNcctgcaggGCCTTG
Hex492	NNNNNNcctgcaggGCGAAA
Hex493	NNNNNNcctgcaggGCGACA
Hex494	NNNNNNcctgcaggGCGATA
Hex495	NNNNNNcctgcaggGCGATT
Hex496	NNNNNNcctgcaggGCGCAG
Hex497	NNNNNNcctgcaggGCGCAT
Hex498	NNNNNNcctgcaggGCGCTA
Hex499	NNNNNNcctgcaggGCGTAT
Hex500	NNNNNNcctgcaggGCGTCT
Hex501	NNNNNNcctgcaggGCGTGT
Hex502	NNNNNNcctgcaggGCGTTG
Hex503	NNNNNNcctgcaggGCTAAC
Hex504	NNNNNNcctgcaggGCTAGC
Hex505	NNNNNNcctgcaggGCTCAG
Hex506	NNNNNNcctgcaggGCTCAT
Hex507	NNNNNNcctgcaggGCTCGA
Hex508	NNNNNNcctgcaggGCTGGT
Hex509	NNNNNNcctgcaggGCTTCC
Hex510	NNNNNNcctgcaggGGAAAA
Hex511	NNNNNNcctgcaggGGAAGT
Hex512	NNNNNNcctgcaggGGACGT
Hex513	NNNNNNcctgcaggGGAGAT
Hex514	NNNNNNcctgcaggGGAGCA
Hex515	NNNNNNcctgcaggGGAGTA
Hex516	NNNNNNcctgcaggGGAGTC
Hex517	NNNNNNcctgcaggGGATAC
Hex518	NNNNNNcctgcaggGGATGA
Hex519	NNNNNNcctgcaggGGATGG
Hex520	NNNNNNcctgcaggGGCAAT
Hex521	NNNNNNcctgcaggGGCAGC
Hex522	NNNNNNcctgcaggGGCAGT
Hex523	NNNNNNcctgcaggGGCGTC
Hex524	NNNNNNcctgcaggGGTACA
Hex525	NNNNNNcctgcaggGGTCGA
Hex526	NNNNNNcctgcaggGGTGCA
Hex527	NNNNNNcctgcaggGGTGCT
Hex528	NNNNNNcctgcaggGGTGTC
Hex529	NNNNNNcctgcaggGGTTGC
Hex530	NNNNNNcctgcaggGTAAAG
Hex531	NNNNNNcctgcaggGTAACC
Hex532	NNNNNNcctgcaggGTAACG
Hex533	NNNNNNcctgcaggGTAAGC
Hex534	NNNNNNcctgcaggGTAAGT
Hex535	NNNNNNcctgcaggGTAATG
Hex536	NNNNNNcctgcaggGTACAT
Hex537	NNNNNNcctgcaggGTACCA
Hex538	NNNNNNcctgcaggGTACCC
Hex539	NNNNNNcctgcaggGTACCT
Hex540	NNNNNNcctgcaggGTACGT
Hex541	NNNNNNcctgcaggGTACTC
Hex542	NNNNNNcctgcaggGTAGAC
Hex543	NNNNNNcctgcaggGTAGAG
Hex544	NNNNNNcctgcaggGTAGCA
Hex545	NNNNNNcctgcaggGTATCA
Hex546	NNNNNNcctgcaggGTATGC
Hex547	NNNNNNcctgcaggGTATGT
Hex548	NNNNNNcctgcaggGTCACA
Hex549	NNNNNNcctgcaggGTCACG
Hex550	NNNNNNcctgcaggGTCATC
Hex551	NNNNNNcctgcaggGTCATT
Hex552	NNNNNNcctgcaggGTCCAT
Hex553	NNNNNNcctgcaggGTCCCA
Hex554	NNNNNNcctgcaggGTCCGA
Hex555	NNNNNNcctgcaggGTCGAA
Hex556	NNNNNNcctgcaggGTCGAC
Hex557	NNNNNNcctgcaggGTCGAT
Hex558	NNNNNNcctgcaggGTCGCA
Hex559	NNNNNNcctgcaggGTCGGT
Hex560	NNNNNNcctgcaggGTCGTG
Hex561	NNNNNNcctgcaggGTCGTT
Hex562	NNNNNNcctgcaggGTCTAG
Hex563	NNNNNNcctgcaggGTGAAT
Hex564	NNNNNNcctgcaggGTGACA
Hex565	NNNNNNcctgcaggGTGACT
Hex566	NNNNNNcctgcaggGTGAGA
Hex567	NNNNNNcctgcaggGTGAGC
Hex568	NNNNNNcctgcaggGTGCAA
Hex569	NNNNNNcctgcaggGTGCAT
Hex570	NNNNNNcctgcaggGTGCTA
Hex571	NNNNNNcctgcaggGTGGAT
Hex572	NNNNNNcctgcaggGTGGCA
Hex573	NNNNNNcctgcaggGTGTAT
Hex574	NNNNNNcctgcaggGTGTCT
Hex575	NNNNNNcctgcaggGTTAAC
Hex576	NNNNNNcctgcaggGTTAAG
Hex577	NNNNNNcctgcaggGTTGCA
Hex578	NNNNNNcctgcaggGTTGCC
Hex579	NNNNNNcctgcaggGTTGCG
Hex580	NNNNNNcctgcaggGTTGCT
Hex581	NNNNNNcctgcaggGTTGGA
Hex582	NNNNNNcctgcaggGTTGGC
Hex583	NNNNNNcctgcaggGTTGTA
Hex584	NNNNNNcctgcaggGTTGTG
Hex585	NNNNNNcctgcaggGTTTAA
Hex586	NNNNNNcctgcaggTAAAAA
Hex587	NNNNNNcctgcaggTAAAAT
Hex588	NNNNNNcctgcaggTAAAGA
Hex589	NNNNNNcctgcaggTAAATA
Hex590	NNNNNNcctgcaggTAACAA
Hex591	NNNNNNcctgcaggTAACCG
Hex592	NNNNNNcctgcaggTAACGA
Hex593	NNNNNNcctgcaggTAACTC
Hex594	NNNNNNcctgcaggTAAGAC
Hex595	NNNNNNcctgcaggTAAGGC
Hex596	NNNNNNcctgcaggTAAGTA
Hex597	NNNNNNcctgcaggTAAGTG
Hex598	NNNNNNcctgcaggTAATGG
Hex599	NNNNNNcctgcaggTAATGT
Hex600	NNNNNNcctgcaggTACAAT
Hex601	NNNNNNcctgcaggTACACG
Hex602	NNNNNNcctgcaggTACAGC
Hex603	NNNNNNcctgcaggTACAGT
Hex604	NNNNNNcctgcaggTACATC
Hex605	NNNNNNcctgcaggTACATG
Hex606	NNNNNNcctgcaggTACCAG
Hex607	NNNNNNcctgcaggTACCCC
Hex608	NNNNNNcctgcaggTACCCT
Hex609	NNNNNNcctgcaggTACCGA
Hex610	NNNNNNcctgcaggTACCTG
Hex611	NNNNNNcctgcaggTACGAT
Hex612	NNNNNNcctgcaggTACGCA
Hex613	NNNNNNcctgcaggTACGTC
Hex614	NNNNNNcctgcaggTACGTT
Hex615	NNNNNNcctgcaggTACTCA
Hex616	NNNNNNcctgcaggTAGAAG
Hex617	NNNNNNcctgcaggTAGACC
Hex618	NNNNNNcctgcaggTAGAGA
Hex619	NNNNNNcctgcaggTAGCAA
Hex620	NNNNNNcctgcaggTAGCAC
Hex621	NNNNNNcctgcaggTAGCAG
Hex622	NNNNNNcctgcaggTAGCCA
Hex623	NNNNNNcctgcaggTAGGTC
Hex624	NNNNNNcctgcaggTAGGTG
Hex625	NNNNNNcctgcaggTAGTAC
Hex626	NNNNNNcctgcaggTAGTCG
Hex627	NNNNNNcctgcaggTAGTGA
Hex628	NNNNNNcctgcaggTAGTGC
Hex629	NNNNNNcctgcaggTATAAC
Hex630	NNNNNNcctgcaggTATAAG
Hex631	NNNNNNcctgcaggTATACA
Hex632	NNNNNNcctgcaggTATAGA
Hex633	NNNNNNcctgcaggTATCAG
Hex634	NNNNNNcctgcaggTATCTC
Hex635	NNNNNNcctgcaggTATGAT
Hex636	NNNNNNcctgcaggTATGGC
Hex637	NNNNNNcctgcaggTATGTA
Hex638	NNNNNNcctgcaggTATGTC
Hex639	NNNNNNcctgcaggTATGTG
Hex640	NNNNNNcctgcaggTATTAA
Hex641	NNNNNNcctgcaggTATTAC
Hex642	NNNNNNcctgcaggTATTCA
Hex643	NNNNNNcctgcaggTCAATG
Hex644	NNNNNNcctgcaggTCAGAC
Hex645	NNNNNNcctgcaggTCAGCA
Hex646	NNNNNNcctgcaggTCATAT
Hex647	NNNNNNcctgcaggTCATCG
Hex648	NNNNNNcctgcaggTCATGA
Hex649	NNNNNNcctgcaggTCCACA
Hex650	NNNNNNcctgcaggTCCATC
Hex651	NNNNNNcctgcaggTCCCAT
Hex652	NNNNNNcctgcaggTCCGAT
Hex653	NNNNNNcctgcaggTCGACA
Hex654	NNNNNNcctgcaggTCGACG
Hex655	NNNNNNcctgcaggTCGAGC
Hex656	NNNNNNcctgcaggTCGAGT
Hex657	NNNNNNcctgcaggTCGATA
Hex658	NNNNNNcctgcaggTCGATG
Hex659	NNNNNNcctgcaggTCGCAA
Hex660	NNNNNNcctgcaggTCGCAC
Hex661	NNNNNNcctgcaggTCGGTG
Hex662	NNNNNNcctgcaggTCGTAT
Hex663	NNNNNNcctgcaggTCTAAC
Hex664	NNNNNNcctgcaggTCTAGG
Hex665	NNNNNNcctgcaggTCTATG
Hex666	NNNNNNcctgcaggTCTCAA
Hex667	NNNNNNcctgcaggTCTCTG
Hex668	NNNNNNcctgcaggTCTGCC
Hex669	NNNNNNcctgcaggTCTGGA
Hex670	NNNNNNcctgcaggTCTGTT
Hex671	NNNNNNcctgcaggTCTTAT
Hex672	NNNNNNcctgcaggTGAAAC
Hex673	NNNNNNcctgcaggTGAAAG
Hex674	NNNNNNcctgcaggTGAAAT
Hex675	NNNNNNcctgcaggTGAAGG
Hex676	NNNNNNcctgcaggTGAATG
Hex677	NNNNNNcctgcaggTGACAA
Hex678	NNNNNNcctgcaggTGACGT
Hex679	NNNNNNcctgcaggTGACTC
Hex680	NNNNNNcctgcaggTGAGAG
Hex681	NNNNNNcctgcaggTGAGTG
Hex682	NNNNNNcctgcaggTGATAC
Hex683	NNNNNNcctgcaggTGATCA
Hex684	NNNNNNcctgcaggTGATGG
Hex685	NNNNNNcctgcaggTGCAAG
Hex686	NNNNNNcctgcaggTGCACA
Hex687	NNNNNNcctgcaggTGCAGT
Hex688	NNNNNNcctgcaggTGCATA
Hex689	NNNNNNcctgcaggTGCATC
Hex690	NNNNNNcctgcaggTGCCAA
Hex691	NNNNNNcctgcaggTGCCAT
Hex692	NNNNNNcctgcaggTGCCTA
Hex693	NNNNNNcctgcaggTGCGAA
Hex694	NNNNNNcctgcaggTGCGAC
Hex695	NNNNNNcctgcaggTGCGCA
Hex696	NNNNNNcctgcaggTGCGGG
Hex697	NNNNNNcctgcaggTGGAAG
Hex698	NNNNNNcctgcaggTGGACC
Hex699	NNNNNNcctgcaggTGGCAT
Hex700	NNNNNNcctgcaggTGGCGT
Hex701	NNNNNNcctgcaggTGGGAC
Hex702	NNNNNNcctgcaggTGGTAC
Hex703	NNNNNNcctgcaggTGGTCT
Hex704	NNNNNNcctgcaggTGGTGT
Hex705	NNNNNNcctgcaggTGTAAA
Hex706	NNNNNNcctgcaggTGTAAG
Hex707	NNNNNNcctgcaggTGTAGG
Hex708	NNNNNNcctgcaggTGTAGT
Hex709	NNNNNNcctgcaggTGTATA
Hex710	NNNNNNcctgcaggTGTATC
Hex711	NNNNNNcctgcaggTGTATG
Hex712	NNNNNNcctgcaggTGTCAT
Hex713	NNNNNNcctgcaggTGTCGG
Hex714	NNNNNNcctgcaggTGTCGT
Hex715	NNNNNNcctgcaggTGTCTT
Hex716	NNNNNNcctgcaggTGTGAG
Hex717	NNNNNNcctgcaggTGTGAT
Hex718	NNNNNNcctgcaggTGTGCA
Hex719	NNNNNNcctgcaggTGTGCC
Hex720	NNNNNNcctgcaggTGTGCG
Hex721	NNNNNNcctgcaggTGTGGA
Hex722	NNNNNNcctgcaggTGTTCG
Hex723	NNNNNNcctgcaggTGTTGC
Hex724	NNNNNNcctgcaggTGTTGT
Hex725	NNNNNNcctgcaggTGTTTA
Hex726	NNNNNNcctgcaggTTAACA
Hex727	NNNNNNcctgcaggTTACAT
Hex728	NNNNNNcctgcaggTTAGAA
Hex729	NNNNNNcctgcaggTTATAG
Hex730	NNNNNNcctgcaggTTATCA
Hex731	NNNNNNcctgcaggTTATGT
Hex732	NNNNNNcctgcaggTTATTA
Hex733	NNNNNNcctgcaggTTCCTG
Hex734	NNNNNNcctgcaggTTCGAG
Hex735	NNNNNNcctgcaggTTGAAA
Hex736	NNNNNNcctgcaggTTGACG
Hex737	NNNNNNcctgcaggTTGCAG
Hex738	NNNNNNcctgcaggTTGCCT
Hex739	NNNNNNcctgcaggTTGCGA
Hex740	NNNNNNcctgcaggTTGCGT
Hex741	NNNNNNcctgcaggTTGCTT
Hex742	NNNNNNcctgcaggTTGGAA
Hex743	NNNNNNcctgcaggTTGTAA
Hex744	NNNNNNcctgcaggTTGTAC
Hex745	NNNNNNcctgcaggTTGTAT
Hex746	NNNNNNcctgcaggTTGTGC
Hex747	NNNNNNcctgcaggTTGTGG
Hex748	NNNNNNcctgcaggTTTATA
Hex749	NNNNNNcctgcaggTTTTAT
