# Supplementary material for: scPCOR-seq enables co-profiling of chromatin occupancy and RNAs in single cells
Source: Commun Biol. 2022 Jul 8;5:678. doi: 10.1038/s42003-022-03584-6 (PMC9270334; doi:10.1038/s42003-022-03584-6)
Supplement: Supplementary file 4 — Supplementary Data 2 [file 42003_2022_3584_MOESM4_ESM.xlsx]

## Sheet: scRNA-scH3K4me3
	Sample Names	total reads	RNA reads	ChIC reads	fraction of RNA reads	fraction of ChIC reads	RNA mapped reads	RNA mappability	ChIC mapped reads	ChIC mappability
	GC0711001_S1_8lanes_R1_001.fastq	648702	11382	330411	0.0175458	0.509342	7117	0.625286	159206	0.481842
	GC0711002_S2_8lanes_R1_001.fastq	696868	11662	321866	0.0167349	0.461875	7514	0.644315	165283	0.513515
	GC0711003_S3_8lanes_R1_001.fastq	620593	10787	291341	0.0173818	0.469456	6916	0.641142	137842	0.473129
	GC0711004_S4_8lanes_R1_001.fastq	1173138	16696	594641	0.0142319	0.506881	10370	0.621107	295201	0.496436
	GC0711005_S5_8lanes_R1_001.fastq	1046533	18256	555828	0.0174443	0.531114	11441	0.626698	258208	0.464547
	GC0711006_S6_8lanes_R1_001.fastq	1220521	29354	608897	0.0240504	0.498883	18907	0.644103	263717	0.433106
	GC0711007_S7_8lanes_R1_001.fastq	636708	8152	302881	0.0128034	0.475698	5384	0.660451	149966	0.495132
	GC0711008_S8_8lanes_R1_001.fastq	1208584	19173	675072	0.015864	0.558564	11941	0.622803	331955	0.491733
	GC0711009_S9_8lanes_R1_001.fastq	708827	11338	332005	0.0159954	0.468387	7325	0.646058	163407	0.492182
	GC0711010_S10_8lanes_R1_001.fastq	584816	8661	284305	0.0148098	0.486144	5601	0.646692	135114	0.475243
	GC0711011_S11_8lanes_R1_001.fastq	1370375	18321	784466	0.0133693	0.572446	11497	0.627531	382783	0.487954
	GC0711012_S12_8lanes_R1_001.fastq	1136157	17237	652925	0.0151713	0.574678	10709	0.62128	300291	0.459917
	GC0711013_S13_8lanes_R1_001.fastq	891351	15489	469235	0.017377	0.526431	9865	0.636904	232915	0.496372
	GC0711014_S14_8lanes_R1_001.fastq	1110077	17483	605255	0.0157494	0.545237	10777	0.616427	270872	0.447534
	GC0711015_S15_8lanes_R1_001.fastq	689815	10155	317068	0.0147213	0.459642	6610	0.650911	154779	0.488157
	GC0711016_S16_8lanes_R1_001.fastq	813476	12190	412252	0.0149851	0.506778	8058	0.661034	201303	0.488301
	GC0711017_S17_8lanes_R1_001.fastq	801660	11748	383221	0.0146546	0.478034	7718	0.656963	192340	0.501904
	GC0711018_S18_8lanes_R1_001.fastq	929488	16975	512788	0.0182627	0.551689	10409	0.613196	244520	0.476844
	GC0711019_S19_8lanes_R1_001.fastq	1043716	17617	561417	0.0168791	0.537902	11195	0.635466	273328	0.486854
	GC0711020_S20_8lanes_R1_001.fastq	858076	11823	445828	0.0137785	0.519567	7545	0.638163	225847	0.506579
	GC0711021_S21_8lanes_R1_001.fastq	767549	11087	369637	0.0144447	0.481581	7228	0.651935	182383	0.493411
	GC0711022_S22_8lanes_R1_001.fastq	764197	12659	355996	0.0165651	0.465843	8326	0.657714	165079	0.46371
	GC0711023_S23_8lanes_R1_001.fastq	995763	19848	514795	0.0199325	0.516985	12143	0.6118	234781	0.456067
	GC0711024_S24_8lanes_R1_001.fastq	1033442	17319	561689	0.0167586	0.543513	11043	0.637623	281881	0.501845
	GC0711025_S25_8lanes_R1_001.fastq	901022	14632	480872	0.0162393	0.533696	9456	0.646255	234858	0.4884
	GC0711026_S26_8lanes_R1_001.fastq	669336	9302	317772	0.0138974	0.474757	6197	0.666201	158103	0.497536
	GC0711027_S27_8lanes_R1_001.fastq	1008880	17464	564336	0.0173103	0.559369	10813	0.619159	257485	0.456262
	GC0711028_S28_8lanes_R1_001.fastq	669390	11893	302142	0.0177669	0.451369	7821	0.657614	140354	0.46453
	GC0711029_S29_8lanes_R1_001.fastq	1038664	17641	572599	0.0169843	0.551284	10715	0.607392	266842	0.466019
	GC0711030_S30_8lanes_R1_001.fastq	818366	11178	415020	0.0136589	0.507133	7276	0.650921	211747	0.510209
	GC0711031_S31_8lanes_R1_001.fastq	701421	13255	359840	0.0188974	0.513016	8264	0.623463	173722	0.482776
	GC0711032_S32_8lanes_R1_001.fastq	794736	12049	387916	0.015161	0.488107	7750	0.643207	177068	0.45646
	GC0711033_S33_8lanes_R1_001.fastq	1305883	21375	738648	0.0163682	0.565631	13298	0.622129	352856	0.477705
	GC0711034_S34_8lanes_R1_001.fastq	608139	10167	293731	0.0167182	0.483	6560	0.645225	139230	0.474005
	GC0711035_S35_8lanes_R1_001.fastq	653011	9383	319011	0.0143688	0.488523	6173	0.657892	156936	0.491945
	GC0711036_S36_8lanes_R1_001.fastq	1253230	21292	693325	0.0169897	0.55323	13128	0.61657	320606	0.462418
	GC0711037_S37_8lanes_R1_001.fastq	1490	14	709	0.00939597	0.475839	3	0.214286	276	0.389281
	GC0711038_S38_8lanes_R1_001.fastq	1452	11	623	0.00757576	0.429063	6	0.545455	156	0.250401
	GC0711039_S39_8lanes_R1_001.fastq	279	2	139	0.00716846	0.498208	2	1	62	0.446043
	GC0711040_S40_8lanes_R1_001.fastq	117	1	52	0.00854701	0.444444	1	1	28	0.538462
	GC0711041_S41_8lanes_R1_001.fastq	892110	11656	503115	0.0130657	0.563961	7420	0.636582	252533	0.501939
	GC0711042_S42_8lanes_R1_001.fastq	19	0	7	0	0.368421	0	#DIV/0!	3	0.428571
	GC0711043_S43_8lanes_R1_001.fastq	166	1	42	0.0060241	0.253012	0	0	1	0.0238095
	GC0711044_S44_8lanes_R1_001.fastq	1253878	20579	700894	0.0164123	0.558981	12794	0.621702	343891	0.490646
	GC0711045_S45_8lanes_R1_001.fastq	1779	17	744	0.00955593	0.418212	12	0.705882	237	0.318548
	GC0711046_S46_8lanes_R1_001.fastq	392	9	151	0.0229592	0.385204	2	0.222222	57	0.377483
	GC0711047_S47_8lanes_R1_001.fastq	87	0	43	0	0.494253	0	#DIV/0!	16	0.372093
	GC0711048_S48_8lanes_R1_001.fastq	21	0	8	0	0.380952	0	#DIV/0!	5	0.625
	GC0711049_S49_8lanes_R1_001.fastq	637018	10343	307618	0.0162366	0.482903	6769	0.654452	149857	0.487153
	GC0711050_S50_8lanes_R1_001.fastq	734219	11578	395411	0.0157691	0.538546	7184	0.620487	190951	0.482918
	GC0711051_S51_8lanes_R1_001.fastq	851476	13080	469432	0.0153616	0.551316	7891	0.603287	211713	0.450998
	GC0711052_S52_8lanes_R1_001.fastq	740361	10005	396554	0.0135137	0.535622	6524	0.652074	188892	0.476334
	GC0711053_S53_8lanes_R1_001.fastq	890460	14321	491079	0.0160827	0.551489	8986	0.62747	231595	0.471604
	GC0711054_S54_8lanes_R1_001.fastq	660607	9540	375036	0.0144413	0.567714	5847	0.612893	183605	0.489566
	GC0711055_S55_8lanes_R1_001.fastq	618291	11095	342013	0.0179446	0.553159	6657	0.6	159928	0.467608
	GC0711056_S56_8lanes_R1_001.fastq	888349	13435	500541	0.0151236	0.563451	8430	0.627466	230964	0.461429
	GC0711057_S57_8lanes_R1_001.fastq	695019	11334	341210	0.0163075	0.490936	7388	0.651844	168877	0.494936
	GC0711058_S58_8lanes_R1_001.fastq	577652	8891	276614	0.0153916	0.478859	5935	0.667529	133164	0.481407
	GC0711059_S59_8lanes_R1_001.fastq	671592	10741	325870	0.0159933	0.48522	7065	0.65776	155352	0.47673
	GC0711060_S60_8lanes_R1_001.fastq	902462	14243	504556	0.0157824	0.559088	8956	0.6288	232477	0.460756
	GC0711061_S61_8lanes_R1_001.fastq	912691	15699	521925	0.0172008	0.571853	9690	0.617237	253563	0.485823
	GC0711062_S62_8lanes_R1_001.fastq	1101306	16969	652383	0.0154081	0.592372	10393	0.61247	306547	0.469888
	GC0711063_S63_8lanes_R1_001.fastq	605266	9610	291258	0.0158773	0.481207	6180	0.64308	134784	0.462765
	GC0711064_S64_8lanes_R1_001.fastq	901104	14349	483923	0.0159238	0.537033	8945	0.623388	227892	0.470926
	GC0711065_S65_8lanes_R1_001.fastq	617849	11358	310495	0.0183831	0.502542	7311	0.643687	149661	0.482008
	GC0711066_S66_8lanes_R1_001.fastq	763029	13430	384115	0.0176009	0.503408	8665	0.645197	179852	0.468224
	GC0711067_S67_8lanes_R1_001.fastq	885514	12578	449949	0.0142042	0.508122	8177	0.650103	212355	0.471953
	GC0711068_S68_8lanes_R1_001.fastq	530451	10930	279818	0.0206051	0.52751	6804	0.622507	131361	0.469452
	GC0711069_S69_8lanes_R1_001.fastq	577475	9416	267724	0.0163055	0.463611	6233	0.661958	125283	0.467956
	GC0711070_S70_8lanes_R1_001.fastq	761958	11270	421657	0.0147908	0.553386	6972	0.618634	196503	0.466026
	GC0711071_S71_8lanes_R1_001.fastq	684205	11063	340031	0.0161691	0.496972	7064	0.638525	153269	0.45075
	GC0711072_S72_8lanes_R1_001.fastq	661880	10396	356512	0.0157068	0.538635	6476	0.622932	175103	0.491156
	GC0711073_S73_8lanes_R1_001.fastq	641792	9686	296868	0.0150921	0.462561	6421	0.662916	137639	0.463637
	GC0711074_S74_8lanes_R1_001.fastq	821177	12755	434794	0.0155326	0.529477	8127	0.637162	215437	0.495492
	GC0711075_S75_8lanes_R1_001.fastq	482203	5439	225253	0.0112795	0.467133	3585	0.659129	119753	0.531638
	GC0711076_S76_8lanes_R1_001.fastq	600164	8727	310898	0.014541	0.518022	5585	0.639968	149354	0.480395
	GC0711077_S77_8lanes_R1_001.fastq	750716	11291	425186	0.0150403	0.566374	7000	0.619963	206284	0.485162
	GC0711078_S78_8lanes_R1_001.fastq	689671	8399	329973	0.0121783	0.47845	5468	0.65103	156221	0.473436
	GC0711079_S79_8lanes_R1_001.fastq	638519	9957	347252	0.0155939	0.54384	6166	0.619263	156462	0.450572
	GC0711080_S80_8lanes_R1_001.fastq	924664	13414	517303	0.0145069	0.55945	8447	0.629715	247933	0.47928
	GC0711081_S81_8lanes_R1_001.fastq	879307	13819	468680	0.0157158	0.533011	8529	0.617194	230418	0.491632
	GC0711082_S82_8lanes_R1_001.fastq	551182	8327	256793	0.0151075	0.465895	5439	0.653176	131235	0.511054
	GC0711083_S83_8lanes_R1_001.fastq	554708	9580	283997	0.0172703	0.511976	6020	0.628392	136613	0.481037
	GC0711084_S84_8lanes_R1_001.fastq	801209	9702	450782	0.0121092	0.562627	6040	0.622552	212165	0.47066
	GC0711085_S85_8lanes_R1_001.fastq	706873	10705	390894	0.0151442	0.55299	6743	0.629893	194711	0.498117
	GC0711086_S86_8lanes_R1_001.fastq	593025	9783	305552	0.0164968	0.515243	6338	0.647859	148148	0.484854
	GC0711087_S87_8lanes_R1_001.fastq	472296	6758	219262	0.0143088	0.464247	4434	0.656111	110990	0.506198
	GC0711088_S88_8lanes_R1_001.fastq	733185	10414	403468	0.0142038	0.550295	6436	0.618014	179108	0.443921
	GC0711089_S89_8lanes_R1_001.fastq	567913	8083	262801	0.0142328	0.462749	5309	0.656811	125346	0.476962
	GC0711090_S90_8lanes_R1_001.fastq	619507	9886	315329	0.0159579	0.509	6417	0.6491	151163	0.479382
	GC0711091_S91_8lanes_R1_001.fastq	641260	9311	349215	0.0145199	0.544576	5850	0.628289	169969	0.486717
	GC0711092_S92_8lanes_R1_001.fastq	705177	9889	389998	0.0140234	0.55305	6275	0.634543	185365	0.475297
	GC0711093_S93_8lanes_R1_001.fastq	909636	10311	503847	0.0113353	0.5539	6590	0.639123	232581	0.46161
	GC0711094_S94_8lanes_R1_001.fastq	690055	7327	382509	0.010618	0.554317	4638	0.633001	185592	0.485196
	GC0711095_S95_8lanes_R1_001.fastq	663389	11628	379411	0.0175282	0.571928	7229	0.621689	179296	0.472564
	GC0711096_S96_8lanes_R1_001.fastq	619453	6902	300182	0.0111421	0.484592	4593	0.665459	154282	0.513962
	GC0711097_S97_8lanes_R1_001.fastq	905016	12187	444254	0.0134661	0.49088	7611	0.624518	192610	0.433558
	GC0711098_S98_8lanes_R1_001.fastq	832973	10346	385932	0.0124206	0.463319	6831	0.660255	160936	0.417006
	GC0711099_S99_8lanes_R1_001.fastq	791569	10762	375301	0.0135958	0.474123	7015	0.651831	161960	0.431547
	GC0711100_S100_8lanes_R1_001.fastq	1219855	18369	641252	0.0150583	0.525679	11246	0.612227	246502	0.384407
	GC0711101_S101_8lanes_R1_001.fastq	1013313	14622	521417	0.0144299	0.514567	9171	0.627206	209364	0.401529
	GC0711102_S102_8lanes_R1_001.fastq	1015935	14466	526363	0.0142391	0.518107	9040	0.624914	210534	0.399979
	GC0711103_S103_8lanes_R1_001.fastq	851321	14679	400746	0.0172426	0.470734	9862	0.671844	170018	0.424254
	GC0711104_S104_8lanes_R1_001.fastq	1198728	18967	645813	0.0158226	0.538749	12125	0.639268	275939	0.427274
	GC0711105_S105_8lanes_R1_001.fastq	831981	11389	387544	0.013689	0.465809	7232	0.634999	163964	0.423085
	GC0711106_S106_8lanes_R1_001.fastq	871320	11851	421905	0.0136012	0.484214	7608	0.641971	181330	0.429789
	GC0711107_S107_8lanes_R1_001.fastq	1456622	19839	810740	0.0136199	0.556589	12367	0.623368	310241	0.382664
	GC0711108_S108_8lanes_R1_001.fastq	1369643	19103	768592	0.0139474	0.561162	11969	0.626551	280722	0.365242
	GC0711109_S109_8lanes_R1_001.fastq	1065231	12609	559609	0.0118369	0.525341	7873	0.624395	231667	0.41398
	GC0711110_S110_8lanes_R1_001.fastq	1198911	17574	647247	0.0146583	0.539862	10844	0.617048	254878	0.393788
	GC0711111_S111_8lanes_R1_001.fastq	737498	11108	338793	0.0150617	0.459382	7263	0.653853	141945	0.418973
	GC0711112_S112_8lanes_R1_001.fastq	992541	13258	498313	0.0133576	0.502058	8477	0.639388	215277	0.432012
	GC0711113_S113_8lanes_R1_001.fastq	1017791	11704	484196	0.0114994	0.475732	7518	0.642344	213095	0.440101
	GC0711114_S114_8lanes_R1_001.fastq	1174590	13648	634055	0.0116194	0.53981	8495	0.622436	267264	0.421515
	GC0711115_S115_8lanes_R1_001.fastq	1202815	16928	640397	0.0140737	0.532415	10483	0.61927	269290	0.420505
	GC0711116_S116_8lanes_R1_001.fastq	1045924	12743	527623	0.0121835	0.504456	8171	0.641215	232375	0.440419
	GC0711117_S117_8lanes_R1_001.fastq	928926	12662	443343	0.0136308	0.477264	8170	0.645238	205654	0.463871
	GC0711118_S118_8lanes_R1_001.fastq	715200	10358	333433	0.0144827	0.466209	6657	0.642692	147023	0.440937
	GC0711119_S119_8lanes_R1_001.fastq	1209065	15368	632751	0.0127106	0.523339	9503	0.618363	264837	0.418549
	GC0711120_S120_8lanes_R1_001.fastq	1127399	13128	616551	0.0116445	0.546879	8247	0.628199	254260	0.412391
	GC0711121_S121_8lanes_R1_001.fastq	964305	13732	495491	0.0142403	0.513832	8704	0.633848	200289	0.404223
	GC0711122_S122_8lanes_R1_001.fastq	754532	8787	359282	0.0116456	0.476165	5592	0.636395	159159	0.442992
	GC0711123_S123_8lanes_R1_001.fastq	1245323	15608	682682	0.0125333	0.548197	9614	0.615966	287605	0.421287
	GC0711124_S124_8lanes_R1_001.fastq	731070	10038	335212	0.0137306	0.458522	6573	0.654812	149472	0.445903
	GC0711125_S125_8lanes_R1_001.fastq	1477623	17167	806217	0.011618	0.545618	10631	0.61927	321006	0.398163
	GC0711126_S126_8lanes_R1_001.fastq	1015036	14257	507039	0.0140458	0.499528	9063	0.635688	206272	0.406817
	GC0711127_S127_8lanes_R1_001.fastq	1001273	13549	510548	0.0135318	0.509899	8882	0.655547	218246	0.427474
	GC0711128_S128_8lanes_R1_001.fastq	1089971	14082	534838	0.0129196	0.49069	8966	0.636699	228341	0.426935
	GC0711129_S129_8lanes_R1_001.fastq	1493181	15043	822762	0.0100745	0.551013	9587	0.637306	353545	0.429705
	GC0711130_S130_8lanes_R1_001.fastq	887163	11721	425150	0.0132118	0.479224	7569	0.645764	191728	0.450966
	GC0711131_S131_8lanes_R1_001.fastq	1001506	14210	478339	0.0141886	0.47762	9412	0.66235	206166	0.431004
	GC0711132_S132_8lanes_R1_001.fastq	1232300	17241	660202	0.0139909	0.535748	10533	0.610927	274298	0.415476
	GC0711133_S133_8lanes_R1_001.fastq	1366	13	676	0.00951684	0.494876	0	0	242	0.357988
	GC0711134_S134_8lanes_R1_001.fastq	2000	8	970	0.004	0.485	3	0.375	192	0.197938
	GC0711135_S135_8lanes_R1_001.fastq	420	7	189	0.0166667	0.45	5	0.714286	68	0.359788
	GC0711136_S136_8lanes_R1_001.fastq	98	1	43	0.0102041	0.438776	0	0	14	0.325581
	GC0711137_S137_8lanes_R1_001.fastq	1071153	16696	589915	0.0155869	0.550729	10468	0.626977	247269	0.41916
	GC0711138_S138_8lanes_R1_001.fastq	42	0	12	0	0.285714	0	#DIV/0!	0	0
	GC0711139_S139_8lanes_R1_001.fastq	179	1	51	0.00558659	0.284916	1	1	4	0.0784314
	GC0711140_S140_8lanes_R1_001.fastq	1091774	14802	592296	0.0135578	0.542508	9165	0.619173	246037	0.415395
	GC0711141_S141_8lanes_R1_001.fastq	2249	9	879	0.00400178	0.39084	6	0.666667	193	0.219568
	GC0711142_S142_8lanes_R1_001.fastq	215	2	98	0.00930233	0.455814	1	0.5	26	0.265306
	GC0711143_S143_8lanes_R1_001.fastq	107	0	40	0	0.373832	0	#DIV/0!	12	0.3
	GC0711144_S144_8lanes_R1_001.fastq	38	0	10	0	0.263158	0	#DIV/0!	3	0.3
	GC0711145_S145_8lanes_R1_001.fastq	684773	7956	338784	0.0116184	0.494739	5085	0.63914	146204	0.431555
	GC0711146_S146_8lanes_R1_001.fastq	913666	12717	488451	0.0139187	0.534606	7784	0.612094	197351	0.404034
	GC0711147_S147_8lanes_R1_001.fastq	1134669	12938	616220	0.0114024	0.543083	8064	0.62328	242781	0.393984
	GC0711148_S148_8lanes_R1_001.fastq	898236	12180	466352	0.0135599	0.519186	7639	0.627176	189945	0.4073
	GC0711149_S149_8lanes_R1_001.fastq	1044038	12529	566724	0.0120005	0.542819	7748	0.618405	226640	0.399912
	GC0711150_S150_8lanes_R1_001.fastq	862562	12968	489000	0.0150343	0.566916	8085	0.623458	213685	0.436984
	GC0711151_S151_8lanes_R1_001.fastq	794842	9429	430261	0.0118627	0.541316	5870	0.622547	174002	0.40441
	GC0711152_S152_8lanes_R1_001.fastq	1045909	12592	574481	0.0120393	0.549265	7898	0.627224	239156	0.416299
	GC0711153_S153_8lanes_R1_001.fastq	793233	10348	384606	0.0130453	0.484859	6650	0.642636	169824	0.441553
	GC0711154_S154_8lanes_R1_001.fastq	639361	9615	302771	0.0150385	0.473553	6315	0.656786	135827	0.448613
	GC0711155_S155_8lanes_R1_001.fastq	663933	9975	317323	0.0150241	0.477944	6459	0.647519	137516	0.433363
	GC0711156_S156_8lanes_R1_001.fastq	1080530	13921	612689	0.0128835	0.567026	8584	0.616622	233534	0.381162
	GC0711157_S157_8lanes_R1_001.fastq	982700	13622	544756	0.0138618	0.554346	8371	0.614521	206108	0.378349
	GC0711158_S158_8lanes_R1_001.fastq	1045457	11110	598222	0.0106269	0.572211	6661	0.59955	233064	0.389594
	GC0711159_S159_8lanes_R1_001.fastq	724127	7804	355620	0.0107771	0.491102	4930	0.631727	151259	0.425339
	GC0711160_S160_8lanes_R1_001.fastq	833211	12685	446339	0.0152242	0.535685	7643	0.602523	174954	0.391976
	GC0711161_S161_8lanes_R1_001.fastq	751843	10561	374716	0.0140468	0.498397	6828	0.64653	157668	0.420767
	GC0711162_S162_8lanes_R1_001.fastq	715230	8820	349491	0.0123317	0.488641	5659	0.64161	144321	0.412946
	GC0711163_S163_8lanes_R1_001.fastq	795210	8846	400682	0.0111241	0.503869	5694	0.643681	170726	0.426089
	GC0711164_S164_8lanes_R1_001.fastq	747000	8716	393536	0.011668	0.526822	5355	0.614387	162217	0.412204
	GC0711165_S165_8lanes_R1_001.fastq	849151	10465	399121	0.0123241	0.470024	6566	0.627425	147530	0.369637
	GC0711166_S166_8lanes_R1_001.fastq	1080609	13988	579814	0.0129446	0.536562	8724	0.623677	233233	0.402255
	GC0711167_S167_8lanes_R1_001.fastq	614769	7768	300850	0.0126356	0.489371	4923	0.633754	129799	0.431441
	GC0711168_S168_8lanes_R1_001.fastq	857314	11198	465621	0.0130617	0.543116	7151	0.638596	192953	0.414399
	GC0711169_S169_8lanes_R1_001.fastq	715019	9483	329806	0.0132626	0.461255	6254	0.659496	146205	0.443306
	GC0711170_S170_8lanes_R1_001.fastq	902886	11693	469805	0.0129507	0.520337	7253	0.620286	197589	0.420577
	GC0711171_S171_8lanes_R1_001.fastq	576491	8559	264314	0.0148467	0.458488	5604	0.654749	115893	0.438467
	GC0711172_S172_8lanes_R1_001.fastq	758116	10560	393779	0.0139293	0.519418	6728	0.637121	159375	0.404732
	GC0711173_S173_8lanes_R1_001.fastq	932727	12467	519494	0.0133662	0.556963	7841	0.62894	208513	0.401377
	GC0711174_S174_8lanes_R1_001.fastq	654593	6320	308702	0.00965485	0.471594	4107	0.649842	129120	0.418267
	GC0711175_S175_8lanes_R1_001.fastq	494071	5321	271263	0.0107697	0.549036	3409	0.640669	111350	0.410487
	GC0711176_S176_8lanes_R1_001.fastq	858217	11151	464126	0.0129932	0.540803	6949	0.623173	183642	0.395673
	GC0711177_S177_8lanes_R1_001.fastq	840810	11086	445436	0.0131849	0.52977	6814	0.614649	183960	0.412989
	GC0711178_S178_8lanes_R1_001.fastq	798330	10574	373069	0.0132451	0.467312	6839	0.646775	162773	0.436308
	GC0711179_S179_8lanes_R1_001.fastq	445564	6651	225066	0.0149271	0.505126	4350	0.654037	91512	0.406601
	GC0711180_S180_8lanes_R1_001.fastq	853642	11121	469558	0.0130277	0.550064	6783	0.609927	193134	0.41131
	GC0711181_S181_8lanes_R1_001.fastq	1030122	12370	569995	0.0120083	0.553328	7779	0.62886	227315	0.398802
	GC0711182_S182_8lanes_R1_001.fastq	775570	8224	395157	0.0106038	0.509505	5302	0.644698	169930	0.430032
	GC0711183_S183_8lanes_R1_001.fastq	391423	4965	180302	0.0126845	0.460632	3212	0.646928	81197	0.450339
	GC0711184_S184_8lanes_R1_001.fastq	742537	9887	398790	0.0133152	0.537064	6068	0.613735	163152	0.409118
	GC0711185_S185_8lanes_R1_001.fastq	544986	7892	251755	0.0144811	0.461948	5066	0.641916	110562	0.439165
	GC0711186_S186_8lanes_R1_001.fastq	772929	10787	388921	0.013956	0.503178	7029	0.651618	161764	0.41593
	GC0711187_S187_8lanes_R1_001.fastq	806796	11780	427608	0.014601	0.530008	7353	0.624194	175012	0.409281
	GC0711188_S188_8lanes_R1_001.fastq	930233	12309	502072	0.0132322	0.539727	7918	0.643269	208537	0.415353
	GC0711189_S189_8lanes_R1_001.fastq	1165555	14547	642000	0.0124807	0.550811	9139	0.628239	259221	0.403771
	GC0711190_S190_8lanes_R1_001.fastq	819334	10273	455191	0.0125382	0.555562	6218	0.605276	165814	0.364273
	GC0711191_S191_8lanes_R1_001.fastq	588857	9254	325516	0.0157152	0.552793	5638	0.60925	115606	0.355147
	GC0711192_S192_8lanes_R1_001.fastq	598995	4612	297138	0.00769956	0.496061	2951	0.639853	130612	0.439567
	GC0711193_S193_8lanes_R1_001.fastq	697362	12260	357592	0.0175805	0.512778	7545	0.615416	177111	0.495288
	GC0711194_S194_8lanes_R1_001.fastq	634216	8086	297475	0.0127496	0.469044	5239	0.64791	141109	0.474356
	GC0711195_S195_8lanes_R1_001.fastq	651376	10493	327310	0.016109	0.50249	6617	0.630611	145463	0.44442
	GC0711196_S196_8lanes_R1_001.fastq	1759737	25730	1025794	0.0146215	0.582925	14841	0.576798	371758	0.36241
	GC0711197_S197_8lanes_R1_001.fastq	1190644	22972	709520	0.0192938	0.595913	13374	0.582187	254469	0.35865
	GC0711198_S198_8lanes_R1_001.fastq	970126	33397	522514	0.0344254	0.538604	20215	0.605294	193426	0.370183
	GC0711199_S199_8lanes_R1_001.fastq	540121	10756	271752	0.0199141	0.503132	7007	0.65145	115258	0.424129
	GC0711200_S200_8lanes_R1_001.fastq	1249917	18709	786406	0.0149682	0.629167	10734	0.573735	282359	0.35905
	GC0711201_S201_8lanes_R1_001.fastq	559239	8604	267103	0.0153852	0.477619	5488	0.637843	139054	0.520601
	GC0711202_S202_8lanes_R1_001.fastq	712358	9880	379202	0.0138694	0.532319	5945	0.601721	157645	0.415728
	GC0711203_S203_8lanes_R1_001.fastq	1939242	23102	1227613	0.0119129	0.633038	12812	0.554584	429064	0.349511
	GC0711204_S204_8lanes_R1_001.fastq	1329271	19402	854594	0.014596	0.642904	11235	0.579064	317634	0.371678
	GC0711205_S205_8lanes_R1_001.fastq	778185	11843	456372	0.0152187	0.586457	7266	0.613527	190275	0.41693
	GC0711206_S206_8lanes_R1_001.fastq	1567473	20767	951020	0.0132487	0.606722	11455	0.551596	363857	0.382597
	GC0711207_S207_8lanes_R1_001.fastq	585619	8663	277360	0.0147929	0.473619	5563	0.642156	131112	0.472714
	GC0711208_S208_8lanes_R1_001.fastq	685271	9986	370425	0.0145723	0.540553	6094	0.610254	160740	0.433934
	GC0711209_S209_8lanes_R1_001.fastq	570048	7774	278162	0.0136374	0.487962	4996	0.642655	120655	0.433758
	GC0711210_S210_8lanes_R1_001.fastq	1173457	16265	733876	0.0138608	0.625397	9377	0.576514	283168	0.385853
	GC0711211_S211_8lanes_R1_001.fastq	1230405	17219	752494	0.0139946	0.611582	10053	0.583832	282219	0.375045
	GC0711212_S212_8lanes_R1_001.fastq	901251	12024	502642	0.0133415	0.557716	7495	0.623337	209648	0.417092
	GC0711213_S213_8lanes_R1_001.fastq	572740	9461	279814	0.0165188	0.488553	5973	0.631329	117857	0.421198
	GC0711214_S214_8lanes_R1_001.fastq	616293	11380	287773	0.0184652	0.466942	7309	0.642267	171403	0.595619
	GC0711215_S215_8lanes_R1_001.fastq	1318338	17052	787919	0.0129345	0.597661	9363	0.549085	293782	0.372858
	GC0711216_S216_8lanes_R1_001.fastq	1434533	20964	864302	0.0146138	0.602497	12168	0.580424	319997	0.370237
	GC0711217_S217_8lanes_R1_001.fastq	943578	12549	537672	0.0132994	0.569823	7640	0.608813	220540	0.410176
	GC0711218_S218_8lanes_R1_001.fastq	518652	7128	259935	0.0137433	0.501174	4555	0.639029	115990	0.446227
	GC0711219_S219_8lanes_R1_001.fastq	968986	17201	587585	0.0177515	0.606392	9622	0.559386	274329	0.466875
	GC0711220_S220_8lanes_R1_001.fastq	543308	7204	251356	0.0132595	0.46264	4757	0.660328	113369	0.45103
	GC0711221_S221_8lanes_R1_001.fastq	1367699	17687	847699	0.0129319	0.619799	9866	0.557811	306102	0.361098
	GC0711222_S222_8lanes_R1_001.fastq	782583	13149	416453	0.0168021	0.532152	8234	0.626207	178867	0.429501
	GC0711223_S223_8lanes_R1_001.fastq	715251	14352	396868	0.0200657	0.554865	8710	0.606884	214796	0.541228
	GC0711224_S224_8lanes_R1_001.fastq	953099	14482	516337	0.0151946	0.541745	9056	0.625328	225240	0.436227
	GC0711225_S225_8lanes_R1_001.fastq	1575849	18976	996339	0.0120418	0.632255	10871	0.572882	372618	0.373987
	GC0711226_S226_8lanes_R1_001.fastq	821370	11575	427598	0.0140923	0.520591	7409	0.640086	178654	0.417808
	GC0711227_S227_8lanes_R1_001.fastq	629749	10653	317160	0.0169163	0.503629	6721	0.630902	137626	0.433932
	GC0711228_S228_8lanes_R1_001.fastq	1620046	21740	1015774	0.0134194	0.627003	12277	0.564719	375247	0.36942
	GC0711229_S229_8lanes_R1_001.fastq	3496	55	1779	0.0157323	0.508867	28	0.509091	623	0.350197
	GC0711230_S230_8lanes_R1_001.fastq	5093	181	2852	0.035539	0.559984	107	0.59116	913	0.320126
	GC0711231_S231_8lanes_R1_001.fastq	300	5	148	0.0166667	0.493333	4	0.8	54	0.364865
	GC0711232_S232_8lanes_R1_001.fastq	108	3	45	0.0277778	0.416667	2	0.666667	19	0.422222
	GC0711233_S233_8lanes_R1_001.fastq	763759	15127	434894	0.019806	0.569413	8728	0.576982	227593	0.52333
	GC0711234_S234_8lanes_R1_001.fastq	25	0	11	0	0.44	0	#DIV/0!	2	0.181818
	GC0711235_S235_8lanes_R1_001.fastq	146	0	42	0	0.287671	0	#DIV/0!	2	0.047619
	GC0711236_S236_8lanes_R1_001.fastq	1258081	19283	793585	0.0153273	0.63079	10889	0.564694	284810	0.35889
	GC0711237_S237_8lanes_R1_001.fastq	1421	16	640	0.0112597	0.450387	11	0.6875	245	0.382812
	GC0711238_S238_8lanes_R1_001.fastq	349	0	144	0	0.412607	0	#DIV/0!	66	0.458333
	GC0711239_S239_8lanes_R1_001.fastq	143	1	55	0.00699301	0.384615	1	1	11	0.2
	GC0711240_S240_8lanes_R1_001.fastq	19	0	5	0	0.263158	0	#DIV/0!	2	0.4
	GC0711241_S241_8lanes_R1_001.fastq	594186	10591	301814	0.0178244	0.507945	6714	0.633934	164087	0.543669
	GC0711242_S242_8lanes_R1_001.fastq	1124833	17344	677869	0.0154192	0.60264	9806	0.565383	239821	0.353787
	GC0711243_S243_8lanes_R1_001.fastq	1417041	18327	880572	0.0129333	0.621416	10407	0.567851	323521	0.367399
	GC0711244_S244_8lanes_R1_001.fastq	794266	8776	444706	0.0110492	0.559896	5298	0.603692	184563	0.415023
	GC0711245_S245_8lanes_R1_001.fastq	1146117	15388	711209	0.0134262	0.620538	8709	0.56596	258913	0.364046
	GC0711246_S246_8lanes_R1_001.fastq	760455	10338	490541	0.0135945	0.645062	5827	0.563649	190380	0.388102
	GC0711247_S247_8lanes_R1_001.fastq	1208256	18737	746263	0.0155075	0.617636	10748	0.573624	266586	0.357228
	GC0711248_S248_8lanes_R1_001.fastq	1311614	15734	829736	0.0119959	0.632607	9080	0.577094	299939	0.361487
	GC0711249_S249_8lanes_R1_001.fastq	429144	8660	223931	0.0201797	0.521809	5399	0.623441	119776	0.534879
	GC0711250_S250_8lanes_R1_001.fastq	527985	9824	260649	0.0186066	0.493667	5846	0.595073	110528	0.424049
	GC0711251_S251_8lanes_R1_001.fastq	551069	9048	280815	0.016419	0.509582	5775	0.638263	121638	0.433161
	GC0711252_S252_8lanes_R1_001.fastq	1297401	16477	848651	0.0127	0.654116	9592	0.582145	322139	0.379589
	GC0711253_S253_8lanes_R1_001.fastq	1247910	20348	791048	0.0163057	0.633898	11690	0.574504	295605	0.373688
	GC0711254_S254_8lanes_R1_001.fastq	1110447	15334	731233	0.0138089	0.658503	8646	0.563845	246542	0.337159
	GC0711255_S255_8lanes_R1_001.fastq	704167	9146	368615	0.0129884	0.523477	5732	0.626722	162120	0.439808
	GC0711256_S256_8lanes_R1_001.fastq	858167	11922	528513	0.0138924	0.615863	6688	0.56098	176477	0.333912
	GC0711257_S257_8lanes_R1_001.fastq	456542	8754	241155	0.0191746	0.528221	5418	0.618917	130400	0.540731
	GC0711258_S258_8lanes_R1_001.fastq	677639	8881	349808	0.0131058	0.516216	5736	0.645873	146905	0.419959
	GC0711259_S259_8lanes_R1_001.fastq	803753	9946	442487	0.0123744	0.550526	6150	0.618339	176249	0.398315
	GC0711260_S260_8lanes_R1_001.fastq	1164822	15273	701341	0.0131119	0.602101	8370	0.548026	263594	0.375843
	GC0711261_S261_8lanes_R1_001.fastq	582383	8499	272755	0.0145935	0.468343	5485	0.64537	118159	0.433206
	GC0711262_S262_8lanes_R1_001.fastq	960715	14969	584901	0.0155811	0.608818	8402	0.561293	214307	0.366399
	GC0711263_S263_8lanes_R1_001.fastq	596640	9644	317631	0.0161639	0.532366	5792	0.600581	124578	0.39221
	GC0711264_S264_8lanes_R1_001.fastq	1276138	19621	792176	0.0153753	0.62076	10992	0.560216	296158	0.373854
	GC0711265_S265_8lanes_R1_001.fastq	420156	7558	197326	0.0179886	0.469649	4937	0.653215	119438	0.605283
	GC0711266_S266_8lanes_R1_001.fastq	833553	12425	495632	0.0149061	0.594602	7046	0.567082	179286	0.361732
	GC0711267_S267_8lanes_R1_001.fastq	418646	4832	193773	0.011542	0.462856	3142	0.650248	91875	0.474137
	GC0711268_S268_8lanes_R1_001.fastq	766697	10061	454270	0.0131225	0.592503	5904	0.58682	173664	0.382292
	GC0711269_S269_8lanes_R1_001.fastq	874685	10944	555660	0.0125119	0.635269	6289	0.574653	200117	0.360143
	GC0711270_S270_8lanes_R1_001.fastq	518375	6928	256774	0.0133648	0.495344	4278	0.617494	108111	0.421036
	GC0711271_S271_8lanes_R1_001.fastq	1009471	16090	612021	0.015939	0.606279	9659	0.600311	231214	0.377788
	GC0711272_S272_8lanes_R1_001.fastq	1087340	13959	672991	0.0128378	0.618933	7736	0.554194	239394	0.355716
	GC0711273_S273_8lanes_R1_001.fastq	739982	15811	418798	0.0213667	0.565957	9104	0.575802	211422	0.50483
	GC0711274_S274_8lanes_R1_001.fastq	614879	9543	294554	0.0155201	0.479044	6155	0.644975	127735	0.433656
	GC0711275_S275_8lanes_R1_001.fastq	573971	7866	318393	0.0137045	0.55472	4782	0.607933	134782	0.42332
	GC0711276_S276_8lanes_R1_001.fastq	1214106	14096	740157	0.0116102	0.609631	8022	0.569098	293983	0.39719
	GC0711277_S277_8lanes_R1_001.fastq	1536372	18383	977951	0.0119652	0.636533	10530	0.572812	369876	0.378215
	GC0711278_S278_8lanes_R1_001.fastq	430525	6946	243637	0.0161338	0.565907	4207	0.605672	101161	0.415212
	GC0711279_S279_8lanes_R1_001.fastq	254993	4979	117058	0.019526	0.459064	3209	0.644507	49141	0.4198
	GC0711280_S280_8lanes_R1_001.fastq	1159531	13166	734287	0.0113546	0.633262	7735	0.587498	271433	0.369655
	GC0711281_S281_8lanes_R1_001.fastq	346035	7533	158454	0.0217695	0.457913	4994	0.66295	94787	0.598199
	GC0711282_S282_8lanes_R1_001.fastq	633802	9185	350408	0.0144919	0.552867	5748	0.625803	143857	0.410541
	GC0711283_S283_8lanes_R1_001.fastq	748497	10094	448379	0.0134857	0.599039	5964	0.590846	174234	0.388586
	GC0711284_S1_8lanes_R1_001.fastq	825277	13241	509694	0.0160443	0.617604	7441	0.561967	190319	0.373399
	GC0711285_S2_8lanes_R1_001.fastq	1082245	14348	689972	0.0132576	0.637538	8168	0.569278	240874	0.349107
	GC0711286_S3_8lanes_R1_001.fastq	447875	6439	294837	0.0143768	0.658302	3705	0.5754	101932	0.345723
	GC0711287_S4_8lanes_R1_001.fastq	481846	4329	309492	0.0089842	0.642305	2427	0.560638	117255	0.378863
	GC0711288_S5_8lanes_R1_001.fastq	498158	6882	266236	0.0138149	0.534441	4414	0.641383	119777	0.44989
	GC0711289_S6_8lanes_R1_001.fastq	703187	16024	368966	0.0227877	0.524705	8372	0.522466	160634	0.435363
	GC0711290_S7_8lanes_R1_001.fastq	791040	11334	353756	0.014328	0.447204	6796	0.599612	174206	0.492447
	GC0711291_S8_8lanes_R1_001.fastq	658548	12724	329373	0.0193213	0.50015	7373	0.579456	148140	0.449764
	GC0711292_S9_8lanes_R1_001.fastq	1557152	38303	895898	0.0245981	0.575344	18633	0.486463	291914	0.325834
	GC0711293_S10_8lanes_R1_001.fastq	1500433	38996	899227	0.0259898	0.599312	19621	0.503154	335902	0.373545
	GC0711294_S11_8lanes_R1_001.fastq	1455956	34910	814172	0.0239774	0.559201	17579	0.503552	308797	0.379277
	GC0711295_S12_8lanes_R1_001.fastq	1189340	10635	554412	0.00894193	0.466151	6441	0.605642	267387	0.482289
	GC0711296_S13_8lanes_R1_001.fastq	1903842	40865	1158699	0.0214645	0.608611	19743	0.483127	441017	0.380614
	GC0711297_S14_8lanes_R1_001.fastq	616273	9871	292100	0.0160173	0.473978	5871	0.594773	137635	0.471191
	GC0711298_S15_8lanes_R1_001.fastq	669587	12492	355676	0.0186563	0.531187	7120	0.569965	155362	0.436808
	GC0711299_S16_8lanes_R1_001.fastq	2359791	41892	1487922	0.0177524	0.630531	20724	0.494701	552425	0.371273
	GC0711300_S17_8lanes_R1_001.fastq	1964400	39232	1257593	0.0199715	0.640192	18938	0.482718	436106	0.346778
	GC0711301_S18_8lanes_R1_001.fastq	1162833	27552	666974	0.0236939	0.573577	14569	0.528782	277212	0.415626
	GC0711302_S19_8lanes_R1_001.fastq	2087101	47802	1246570	0.0229035	0.597273	21521	0.450211	394233	0.316254
	GC0711303_S20_8lanes_R1_001.fastq	631951	9089	300026	0.0143824	0.474761	5536	0.609088	140570	0.468526
	GC0711304_S21_8lanes_R1_001.fastq	883609	17122	465545	0.0193773	0.526868	9657	0.564011	208672	0.448232
	GC0711305_S22_8lanes_R1_001.fastq	766285	13401	369324	0.0174883	0.481967	7728	0.576673	178881	0.484347
	GC0711306_S23_8lanes_R1_001.fastq	1580270	39840	956342	0.0252109	0.605176	19180	0.481426	339400	0.354894
	GC0711307_S24_8lanes_R1_001.fastq	1401371	33428	809856	0.0238538	0.577903	17299	0.5175	338204	0.41761
	GC0711308_S25_8lanes_R1_001.fastq	1032829	16951	575021	0.0164122	0.556744	9497	0.560262	257692	0.448144
	GC0711309_S26_8lanes_R1_001.fastq	770711	14024	378195	0.0181962	0.490709	7998	0.570308	177522	0.469393
	GC0711310_S27_8lanes_R1_001.fastq	707814	12916	333875	0.0182477	0.471699	7611	0.589269	148449	0.444624
	GC0711311_S28_8lanes_R1_001.fastq	1707414	45744	979112	0.0267914	0.573447	21245	0.464432	318382	0.325174
	GC0711312_S29_8lanes_R1_001.fastq	1605209	35217	973573	0.0219392	0.606509	18050	0.512537	384050	0.394475
	GC0711313_S30_8lanes_R1_001.fastq	1174204	24366	681850	0.0207511	0.580691	12984	0.532874	275837	0.404542
	GC0711314_S31_8lanes_R1_001.fastq	663364	9606	334128	0.0144807	0.503687	5785	0.602228	155689	0.465956
	GC0711315_S32_8lanes_R1_001.fastq	1846263	46917	1148967	0.0254119	0.62232	22115	0.471364	381495	0.332033
	GC0711316_S33_8lanes_R1_001.fastq	609732	9495	278740	0.0155724	0.457152	6092	0.641601	126051	0.452217
	GC0711317_S34_8lanes_R1_001.fastq	1884993	44688	1157461	0.0237072	0.61404	20963	0.469097	389472	0.336488
	GC0711318_S35_8lanes_R1_001.fastq	863083	14996	454827	0.0173749	0.526979	8319	0.554748	213056	0.468433
	GC0711319_S36_8lanes_R1_001.fastq	809382	22404	439342	0.0276804	0.542812	11904	0.531334	189732	0.431855
	GC0711320_S37_8lanes_R1_001.fastq	987940	19603	535162	0.0198423	0.541695	10944	0.558282	219011	0.409242
	GC0711321_S38_8lanes_R1_001.fastq	2225316	49187	1387945	0.0221034	0.623707	24253	0.493077	502761	0.362234
	GC0711322_S39_8lanes_R1_001.fastq	672236	12550	340950	0.018669	0.507188	6973	0.555618	147567	0.432811
	GC0711323_S40_8lanes_R1_001.fastq	631407	10883	317616	0.0172361	0.503029	6339	0.582468	148132	0.466387
	GC0711324_S41_8lanes_R1_001.fastq	2214739	50761	1364809	0.0229196	0.616239	23824	0.469337	468159	0.343022
	GC0711325_S42_8lanes_R1_001.fastq	5515	261	2467	0.0473255	0.447325	88	0.337165	713	0.289015
	GC0711326_S43_8lanes_R1_001.fastq	9835	1050	4986	0.106762	0.506965	577	0.549524	1301	0.260931
	GC0711327_S44_8lanes_R1_001.fastq	351	9	148	0.025641	0.421652	6	0.666667	58	0.391892
	GC0711328_S45_8lanes_R1_001.fastq	161	7	70	0.0434783	0.434783	6	0.857143	29	0.414286
	GC0711329_S46_8lanes_R1_001.fastq	1551448	27782	969963	0.0179071	0.625199	13768	0.495573	363771	0.375036
	GC0711330_S47_8lanes_R1_001.fastq	23	0	11	0	0.478261	0	#DIV/0!	5	0.454545
	GC0711331_S48_8lanes_R1_001.fastq	158	1	45	0.00632911	0.28481	1	1	6	0.133333
	GC0711332_S49_8lanes_R1_001.fastq	2011934	47545	1241636	0.0236315	0.617136	22892	0.481481	464604	0.374187
	GC0711333_S50_8lanes_R1_001.fastq	1844	41	787	0.0222343	0.42679	14	0.341463	217	0.275731
	GC0711334_S51_8lanes_R1_001.fastq	687	19	264	0.0276565	0.384279	2	0.105263	94	0.356061
	GC0711335_S52_8lanes_R1_001.fastq	239	1	83	0.0041841	0.34728	1	1	24	0.289157
	GC0711336_S53_8lanes_R1_001.fastq	28	0	6	0	0.214286	0	#DIV/0!	2	0.333333
	GC0711337_S54_8lanes_R1_001.fastq	699319	13435	353821	0.0192115	0.505951	7483	0.556978	156836	0.443264
	GC0711338_S55_8lanes_R1_001.fastq	1142516	25248	677692	0.0220986	0.593158	12529	0.496237	246527	0.363774
	GC0711339_S56_8lanes_R1_001.fastq	1522910	32822	944565	0.0215522	0.620237	15250	0.464627	306071	0.324034
	GC0711340_S57_8lanes_R1_001.fastq	921705	18220	516936	0.0197677	0.560848	9780	0.536773	216027	0.417899
	GC0711341_S58_8lanes_R1_001.fastq	1422508	29666	877291	0.0208547	0.616721	14938	0.503539	317151	0.361512
	GC0711342_S59_8lanes_R1_001.fastq	1317992	28250	833876	0.0214341	0.632687	13283	0.470195	291507	0.349581
	GC0711343_S60_8lanes_R1_001.fastq	957644	23265	584608	0.024294	0.610465	11124	0.478143	207320	0.354631
	GC0711344_S61_8lanes_R1_001.fastq	1438735	29452	892245	0.0204708	0.620159	14680	0.498438	317525	0.355872
	GC0711345_S62_8lanes_R1_001.fastq	703262	12833	367256	0.0182478	0.522218	7476	0.582561	170910	0.46537
	GC0711346_S63_8lanes_R1_001.fastq	530914	9826	259469	0.0185077	0.488721	5884	0.598819	120235	0.463389
	GC0711347_S64_8lanes_R1_001.fastq	674674	11668	344489	0.0172943	0.510601	6819	0.584419	152966	0.444037
	GC0711348_S65_8lanes_R1_001.fastq	1494171	31881	946100	0.0213369	0.633194	15857	0.497381	332645	0.351596
	GC0711349_S66_8lanes_R1_001.fastq	1564581	36683	995170	0.0234459	0.636062	17682	0.482022	366789	0.368569
	GC0711350_S67_8lanes_R1_001.fastq	1990969	43935	1294218	0.0220671	0.650044	20890	0.475475	458443	0.354224
	GC0711351_S68_8lanes_R1_001.fastq	658660	12687	333022	0.0192618	0.505605	7115	0.56081	142180	0.426939
	GC0711352_S69_8lanes_R1_001.fastq	1641416	37322	977650	0.0227377	0.595614	17927	0.480333	332966	0.340578
	GC0711353_S70_8lanes_R1_001.fastq	687028	16287	369399	0.0237065	0.537677	9110	0.559342	157121	0.425342
	GC0711354_S71_8lanes_R1_001.fastq	834212	16497	444340	0.0197755	0.532646	9365	0.567679	187047	0.420955
	GC0711355_S72_8lanes_R1_001.fastq	1075845	19311	592930	0.0179496	0.55113	10519	0.544715	238952	0.403002
	GC0711356_S73_8lanes_R1_001.fastq	885690	24851	527327	0.0280583	0.595386	11750	0.472818	180518	0.342326
	GC0711357_S74_8lanes_R1_001.fastq	568082	9963	266653	0.017538	0.469392	6025	0.604738	119399	0.447769
	GC0711358_S75_8lanes_R1_001.fastq	1319074	26593	802090	0.0201604	0.608071	12940	0.486594	275412	0.343368
	GC0711359_S76_8lanes_R1_001.fastq	727413	14854	376217	0.0204203	0.517199	8134	0.547597	155689	0.413828
	GC0711360_S77_8lanes_R1_001.fastq	1171673	24921	717256	0.0212696	0.612164	12297	0.493439	262546	0.366042
	GC0711361_S78_8lanes_R1_001.fastq	594519	8919	279750	0.015002	0.470548	5638	0.632134	124622	0.445476
	GC0711362_S79_8lanes_R1_001.fastq	1074971	21241	625509	0.0197596	0.581885	11351	0.534391	261212	0.417599
	GC0711363_S80_8lanes_R1_001.fastq	433538	4980	202966	0.0114869	0.468162	3055	0.613454	105219	0.518407
	GC0711364_S81_8lanes_R1_001.fastq	877996	16356	518671	0.0186288	0.590744	8779	0.536745	207922	0.400875
	GC0711365_S82_8lanes_R1_001.fastq	1256316	25664	778701	0.020428	0.619829	12467	0.485778	294796	0.378574
	GC0711366_S83_8lanes_R1_001.fastq	673341	9401	326753	0.0139617	0.485271	5479	0.58281	146637	0.44877
	GC0711367_S84_8lanes_R1_001.fastq	998804	18769	613076	0.0187915	0.61381	9464	0.504236	209786	0.342186
	GC0711368_S85_8lanes_R1_001.fastq	1565163	30331	975290	0.0193788	0.623124	15319	0.505061	352110	0.361031
	GC0711369_S86_8lanes_R1_001.fastq	1321443	27164	770110	0.0205563	0.58278	13257	0.488036	290989	0.377854
	GC0711370_S87_8lanes_R1_001.fastq	517233	7242	246758	0.0140014	0.477073	4498	0.621099	119960	0.486144
	GC0711371_S88_8lanes_R1_001.fastq	649505	13352	358597	0.0205572	0.552108	7309	0.547409	148408	0.413857
	GC0711372_S89_8lanes_R1_001.fastq	1417023	25138	896559	0.01774	0.632706	12226	0.486355	304905	0.340084
	GC0711373_S90_8lanes_R1_001.fastq	1309950	29154	798650	0.0222558	0.60968	14125	0.484496	287343	0.359786
	GC0711374_S91_8lanes_R1_001.fastq	698317	13778	395718	0.0197303	0.566674	7676	0.55712	167621	0.423587
	GC0711375_S92_8lanes_R1_001.fastq	404375	5670	189327	0.0140216	0.468197	3466	0.611287	92153	0.48674
	GC0711376_S93_8lanes_R1_001.fastq	1269941	23365	786044	0.0183985	0.618961	11568	0.4951	262306	0.333704
	GC0711377_S94_8lanes_R1_001.fastq	507665	6995	236290	0.0137788	0.465445	4300	0.614725	109368	0.462855
	GC0711378_S95_8lanes_R1_001.fastq	629203	12014	345583	0.019094	0.549239	6654	0.553854	152276	0.440635
	GC0711379_S96_8lanes_R1_001.fastq	934712	16769	569432	0.0179403	0.609206	8550	0.509869	222258	0.390315
	GC0711380_S97_8lanes_R1_001.fastq	1277735	25113	787670	0.0196543	0.616458	12409	0.494127	273872	0.347699
	GC0711381_S98_8lanes_R1_001.fastq	1682498	28207	1032067	0.016765	0.613414	14000	0.496331	361675	0.350438
	GC0711382_S99_8lanes_R1_001.fastq	1273185	19317	781646	0.0151722	0.61393	9376	0.485376	278583	0.356406
	GC0711383_S100_8lanes_R1_001.fastq	1125432	27479	712139	0.0244164	0.632769	13481	0.490593	255031	0.35812
	GC0711384_S101_8lanes_R1_001.fastq	721865	9474	379819	0.0131243	0.526163	5482	0.578636	179605	0.47287
	GC0711385_S102_8lanes_R1_001.fastq	1288898	15026	616503	0.011658	0.478318	9509	0.632836	255783	0.414893
	GC0711386_S103_8lanes_R1_001.fastq	1406924	13354	621851	0.00949163	0.441993	8680	0.649993	227466	0.365789
	GC0711387_S104_8lanes_R1_001.fastq	1180997	13384	552011	0.0113328	0.467411	8619	0.643978	221863	0.401918
	GC0711388_S105_8lanes_R1_001.fastq	1740145	23623	849992	0.0135753	0.48846	14815	0.627143	307886	0.362222
	GC0711389_S106_8lanes_R1_001.fastq	1259767	13817	624233	0.0109679	0.495515	8562	0.619671	234064	0.374963
	GC0711390_S107_8lanes_R1_001.fastq	1354853	16289	662191	0.0120227	0.488755	10264	0.630118	259961	0.392577
	GC0711391_S108_8lanes_R1_001.fastq	1121547	12459	530539	0.0111088	0.473042	8095	0.649731	218235	0.411346
	GC0711392_S109_8lanes_R1_001.fastq	1709133	25024	857625	0.0146413	0.50179	15965	0.637988	368693	0.4299
	GC0711393_S110_8lanes_R1_001.fastq	1266376	14796	589442	0.0116837	0.465456	9278	0.627061	233010	0.395306
	GC0711394_S111_8lanes_R1_001.fastq	1265282	14579	600976	0.0115223	0.474974	9413	0.645655	242868	0.404123
	GC0711395_S112_8lanes_R1_001.fastq	1945179	23337	999348	0.0119974	0.513756	14823	0.635172	380864	0.381112
	GC0711396_S113_8lanes_R1_001.fastq	1794702	21818	934081	0.0121569	0.520466	13871	0.635759	334246	0.357834
	GC0711397_S114_8lanes_R1_001.fastq	1501900	15445	746268	0.0102836	0.496883	9939	0.643509	299842	0.401789
	GC0711398_S115_8lanes_R1_001.fastq	1505339	19117	759760	0.0126995	0.50471	12143	0.635194	294847	0.388079
	GC0711399_S116_8lanes_R1_001.fastq	1135648	14389	521990	0.0126703	0.459641	9489	0.659462	204171	0.39114
	GC0711400_S117_8lanes_R1_001.fastq	1400213	16010	672651	0.011434	0.480392	10272	0.641599	280027	0.416304
	GC0711401_S118_8lanes_R1_001.fastq	1513323	14992	713971	0.00990668	0.47179	9748	0.650213	296831	0.415747
	GC0711402_S119_8lanes_R1_001.fastq	1516392	15533	767081	0.0102434	0.505859	9880	0.636065	321933	0.419686
	GC0711403_S120_8lanes_R1_001.fastq	1606463	19840	804131	0.0123501	0.50056	12553	0.632712	330765	0.411332
	GC0711404_S121_8lanes_R1_001.fastq	1472898	15425	717165	0.0104726	0.486907	10086	0.653874	302990	0.422483
	GC0711405_S122_8lanes_R1_001.fastq	1330949	15329	625573	0.0115173	0.47002	9927	0.647596	276142	0.441423
	GC0711406_S123_8lanes_R1_001.fastq	1072013	13452	496373	0.0125484	0.463029	8577	0.6376	206456	0.415929
	GC0711407_S124_8lanes_R1_001.fastq	1576887	17601	785889	0.0111619	0.49838	10803	0.613772	325718	0.414458
	GC0711408_S125_8lanes_R1_001.fastq	1470448	15295	748084	0.0104016	0.508746	9718	0.635371	306497	0.409709
	GC0711409_S126_8lanes_R1_001.fastq	1330008	15780	649962	0.0118646	0.48869	10068	0.638023	253625	0.390215
	GC0711410_S127_8lanes_R1_001.fastq	1130594	11476	530743	0.0101504	0.469437	7259	0.632537	221085	0.416558
	GC0711411_S128_8lanes_R1_001.fastq	1643764	18124	841848	0.0110259	0.512147	11400	0.629	354693	0.421327
	GC0711412_S129_8lanes_R1_001.fastq	1080657	12335	498023	0.0114144	0.460852	8034	0.651317	207817	0.417284
	GC0711413_S130_8lanes_R1_001.fastq	1949318	20318	996015	0.0104231	0.510956	12852	0.632543	391435	0.393001
	GC0711414_S131_8lanes_R1_001.fastq	1429060	17180	684496	0.0120219	0.478983	10948	0.637253	268440	0.392172
	GC0711415_S132_8lanes_R1_001.fastq	1434403	16086	709297	0.0112144	0.494489	10529	0.654544	289525	0.408186
	GC0711416_S133_8lanes_R1_001.fastq	1517001	16934	722885	0.0111628	0.476522	10844	0.640368	293433	0.405919
	GC0711417_S134_8lanes_R1_001.fastq	1966570	17748	1009782	0.00902485	0.513474	11320	0.637818	430310	0.426141
	GC0711418_S135_8lanes_R1_001.fastq	1282261	14369	603991	0.011206	0.471036	9401	0.654256	260770	0.431745
	GC0711419_S136_8lanes_R1_001.fastq	1505688	18025	710923	0.0119713	0.472158	11964	0.663745	288570	0.405909
	GC0711420_S137_8lanes_R1_001.fastq	1637462	20140	825704	0.0122995	0.504258	12421	0.616733	342143	0.414365
	GC0711421_S138_8lanes_R1_001.fastq	1896	19	870	0.0100211	0.458861	8	0.421053	290	0.333333
	GC0711422_S139_8lanes_R1_001.fastq	2303	5	920	0.00217108	0.399479	1	0.2	171	0.18587
	GC0711423_S140_8lanes_R1_001.fastq	627	3	238	0.00478469	0.379585	2	0.666667	63	0.264706
	GC0711424_S141_8lanes_R1_001.fastq	167	1	68	0.00598802	0.407186	0	0	20	0.294118
	GC0711425_S142_8lanes_R1_001.fastq	1250094	16396	644827	0.0131158	0.515823	10496	0.640156	257688	0.399623
	GC0711426_S143_8lanes_R1_001.fastq	76	2	24	0.0263158	0.315789	2	1	4	0.166667
	GC0711427_S144_8lanes_R1_001.fastq	254	1	60	0.00393701	0.23622	1	1	2	0.0333333
	GC0711428_S145_8lanes_R1_001.fastq	1433458	17172	728726	0.0119794	0.508369	10657	0.620603	301343	0.41352
	GC0711429_S146_8lanes_R1_001.fastq	3304	15	1226	0.00453995	0.371065	9	0.6	263	0.214519
	GC0711430_S147_8lanes_R1_001.fastq	353	3	157	0.00849858	0.444759	1	0.333333	51	0.324841
	GC0711431_S148_8lanes_R1_001.fastq	200	0	57	0	0.285	0	#DIV/0!	6	0.105263
	GC0711432_S149_8lanes_R1_001.fastq	34	0	11	0	0.323529	0	#DIV/0!	2	0.181818
	GC0711433_S150_8lanes_R1_001.fastq	985188	9964	473353	0.0101138	0.48047	6163	0.618527	196897	0.415962
	GC0711434_S151_8lanes_R1_001.fastq	1175790	14613	592081	0.0124282	0.50356	9042	0.618764	235449	0.397663
	GC0711435_S152_8lanes_R1_001.fastq	1491746	14621	760273	0.00980127	0.509653	9242	0.632105	298009	0.391976
	GC0711436_S153_8lanes_R1_001.fastq	1208929	14043	597895	0.0116161	0.494566	8847	0.629994	237890	0.397879
	GC0711437_S154_8lanes_R1_001.fastq	1358046	14513	690671	0.0106867	0.508577	9170	0.631847	273558	0.396076
	GC0711438_S155_8lanes_R1_001.fastq	994989	12884	525878	0.0129489	0.528526	7969	0.618519	222894	0.423851
	GC0711439_S156_8lanes_R1_001.fastq	1044974	10471	530811	0.0100203	0.507966	6589	0.629262	212541	0.400408
	GC0711440_S157_8lanes_R1_001.fastq	1396052	14345	715482	0.0102754	0.512504	9226	0.643151	295314	0.412748
	GC0711441_S158_8lanes_R1_001.fastq	1205478	13047	573031	0.0108231	0.475356	8524	0.65333	238571	0.416332
	GC0711442_S159_8lanes_R1_001.fastq	964740	12107	454750	0.0125495	0.471371	7918	0.654002	192664	0.42367
	GC0711443_S160_8lanes_R1_001.fastq	996282	12395	470356	0.0124413	0.472111	8059	0.650182	192376	0.409001
	GC0711444_S161_8lanes_R1_001.fastq	1392743	15671	728297	0.0112519	0.522923	9749	0.622105	278194	0.381979
	GC0711445_S162_8lanes_R1_001.fastq	1334293	15743	686272	0.0117988	0.514334	9919	0.630058	256451	0.373687
	GC0711446_S163_8lanes_R1_001.fastq	1274455	11847	677160	0.00929574	0.531333	7234	0.610619	263544	0.38919
	GC0711447_S164_8lanes_R1_001.fastq	1031596	9489	495654	0.00919837	0.480473	6079	0.640637	200620	0.404758
	GC0711448_S165_8lanes_R1_001.fastq	1069287	13771	539311	0.0128787	0.504365	8532	0.619563	209857	0.389121
	GC0711449_S166_8lanes_R1_001.fastq	1066015	12658	511862	0.0118741	0.480164	8211	0.648681	205934	0.402323
	GC0711450_S167_8lanes_R1_001.fastq	1038528	11194	491679	0.0107787	0.473438	7052	0.62998	194682	0.395953
	GC0711451_S168_8lanes_R1_001.fastq	1124469	10777	546987	0.00958408	0.48644	6935	0.6435	225131	0.411584
	GC0711452_S169_8lanes_R1_001.fastq	960203	9776	479235	0.0101812	0.499098	6147	0.628785	196320	0.409653
	GC0711453_S170_8lanes_R1_001.fastq	1325451	13603	618693	0.0102629	0.466779	8637	0.634933	213968	0.345839
	GC0711454_S171_8lanes_R1_001.fastq	1412388	16046	713902	0.0113609	0.505457	10204	0.635922	286479	0.401286
	GC0711455_S172_8lanes_R1_001.fastq	910458	9693	439501	0.0106463	0.482725	6328	0.652842	178627	0.406431
	GC0711456_S173_8lanes_R1_001.fastq	1062749	12330	534020	0.011602	0.502489	7973	0.646634	220227	0.412395
	GC0711457_S174_8lanes_R1_001.fastq	1111176	12430	513530	0.0111863	0.46215	8189	0.658809	212783	0.414354
	GC0711458_S175_8lanes_R1_001.fastq	1241274	13883	616537	0.0111845	0.496697	8566	0.617014	253194	0.410671
	GC0711459_S176_8lanes_R1_001.fastq	875379	11157	402259	0.0127453	0.459526	7251	0.649906	164931	0.410012
	GC0711460_S177_8lanes_R1_001.fastq	1033347	12565	509261	0.0121595	0.492827	8172	0.650378	200586	0.393877
	GC0711461_S178_8lanes_R1_001.fastq	1229418	14353	635972	0.0116746	0.517295	9120	0.635407	252938	0.397719
	GC0711462_S179_8lanes_R1_001.fastq	1048391	8846	492654	0.00843769	0.469914	5808	0.656568	195248	0.396319
	GC0711463_S180_8lanes_R1_001.fastq	633360	5610	323757	0.00885752	0.511174	3606	0.642781	130079	0.40178
	GC0711464_S181_8lanes_R1_001.fastq	1117473	12485	566117	0.0111725	0.506605	7893	0.632199	221570	0.391386
	GC0711465_S182_8lanes_R1_001.fastq	1107640	12402	555724	0.0111968	0.501719	7696	0.620545	224399	0.403796
	GC0711466_S183_8lanes_R1_001.fastq	1173400	13155	546656	0.011211	0.465874	8448	0.642189	224485	0.410651
	GC0711467_S184_8lanes_R1_001.fastq	638466	7983	311607	0.0125034	0.488056	5349	0.670049	120713	0.387389
	GC0711468_S185_8lanes_R1_001.fastq	1097042	12518	562032	0.0114107	0.512316	7958	0.635725	230145	0.409487
	GC0711469_S186_8lanes_R1_001.fastq	1379734	14304	707308	0.0103672	0.512641	8983	0.628006	280258	0.396232
	GC0711470_S187_8lanes_R1_001.fastq	1084663	9703	532692	0.00894564	0.491113	6185	0.637432	219406	0.411882
	GC0711471_S188_8lanes_R1_001.fastq	598842	6427	276184	0.0107324	0.461197	4254	0.661895	117100	0.423993
	GC0711472_S189_8lanes_R1_001.fastq	990908	11539	498408	0.0116449	0.502981	7132	0.618078	201797	0.404883
	GC0711473_S190_8lanes_R1_001.fastq	829476	10533	383199	0.0126984	0.461977	6798	0.6454	157407	0.410771
	GC0711474_S191_8lanes_R1_001.fastq	1123620	13268	550369	0.0118083	0.489818	8583	0.646895	216328	0.39306
	GC0711475_S192_8lanes_R1_001.fastq	1068040	13083	535268	0.0122495	0.501168	8324	0.636246	213943	0.399693
	GC0711476_S193_8lanes_R1_001.fastq	1199805	13736	607573	0.0114485	0.506393	9035	0.657761	250317	0.411995
	GC0711477_S194_8lanes_R1_001.fastq	1539267	16669	787125	0.0108292	0.511364	10690	0.64131	316023	0.40149
	GC0711478_S195_8lanes_R1_001.fastq	1079057	11702	557668	0.0108447	0.516811	7270	0.621261	202050	0.362312
	GC0711479_S196_8lanes_R1_001.fastq	749199	10223	386014	0.0136452	0.515236	6214	0.607845	135289	0.350477
	GC0711480_S197_8lanes_R1_001.fastq	893461	6235	433068	0.00697848	0.484708	4000	0.64154	179100	0.413561
	GC0711481_S198_8lanes_R1_001.fastq	813000	12043	384346	0.014813	0.47275	7640	0.634393	194426	0.505862
	GC0711482_S199_8lanes_R1_001.fastq	1133093	10652	500426	0.00940082	0.441646	7032	0.660158	218544	0.436716
	GC0711483_S200_8lanes_R1_001.fastq	901836	12129	423109	0.0134492	0.469164	7801	0.643169	187985	0.444294
	GC0711484_S201_8lanes_R1_001.fastq	1475175	19966	734627	0.0135347	0.497993	12599	0.631023	304148	0.414017
	GC0711485_S202_8lanes_R1_001.fastq	1458092	41390	688954	0.0283864	0.472504	25131	0.607176	238951	0.346832
	GC0711486_S203_8lanes_R1_001.fastq	846304	19030	406314	0.022486	0.480104	12249	0.643668	157473	0.387565
	GC0711487_S204_8lanes_R1_001.fastq	760347	12474	356602	0.0164057	0.468999	8347	0.669152	152093	0.426506
	GC0711488_S205_8lanes_R1_001.fastq	1022713	13029	529338	0.0127396	0.517582	8336	0.639804	213651	0.403619
	GC0711489_S206_8lanes_R1_001.fastq	979174	22891	446732	0.0233779	0.456234	14133	0.617404	233777	0.523305
	GC0711490_S207_8lanes_R1_001.fastq	866440	10154	414919	0.0117192	0.478878	6270	0.617491	175044	0.421875
	GC0711491_S208_8lanes_R1_001.fastq	1618817	16914	845374	0.0104484	0.522217	10510	0.621379	339753	0.401897
	GC0711492_S209_8lanes_R1_001.fastq	1106902	14133	586465	0.0127681	0.529826	8943	0.632774	244439	0.416801
	GC0711493_S210_8lanes_R1_001.fastq	846996	10590	423242	0.012503	0.499698	6881	0.649764	188341	0.444996
	GC0711494_S211_8lanes_R1_001.fastq	1290596	14974	666859	0.0116024	0.516706	9302	0.62121	289242	0.433738
	GC0711495_S212_8lanes_R1_001.fastq	891789	10835	411892	0.0121497	0.461872	7045	0.650208	190546	0.462612
	GC0711496_S213_8lanes_R1_001.fastq	823588	9924	398813	0.0120497	0.484238	6398	0.6447	179326	0.449649
	GC0711497_S214_8lanes_R1_001.fastq	823071	9230	383478	0.0112141	0.465911	5948	0.64442	162950	0.424927
	GC0711498_S215_8lanes_R1_001.fastq	936504	11312	486317	0.012079	0.51929	7023	0.620845	212731	0.437433
	GC0711499_S216_8lanes_R1_001.fastq	1157907	13804	584341	0.0119215	0.504653	8504	0.616053	239414	0.409716
	GC0711500_S217_8lanes_R1_001.fastq	1049000	11624	507115	0.011081	0.483427	7454	0.641259	221340	0.436469
	GC0711501_S218_8lanes_R1_001.fastq	821128	11084	385988	0.0134985	0.47007	7064	0.637315	161413	0.418181
	GC0711502_S219_8lanes_R1_001.fastq	910072	14137	422738	0.0155339	0.464511	9279	0.656363	250527	0.592629
	GC0711503_S220_8lanes_R1_001.fastq	1081821	11847	552162	0.010951	0.510401	7194	0.607242	235946	0.427313
	GC0711504_S221_8lanes_R1_001.fastq	1255131	15693	636972	0.0125031	0.507494	9923	0.63232	267504	0.419962
	GC0711505_S222_8lanes_R1_001.fastq	990189	11051	489987	0.0111605	0.494842	7140	0.646095	214542	0.437852
	GC0711506_S223_8lanes_R1_001.fastq	742827	8219	350610	0.0110645	0.471994	5316	0.646794	156373	0.446003
	GC0711507_S224_8lanes_R1_001.fastq	805862	12138	417287	0.0150621	0.517814	7506	0.618389	218647	0.523973
	GC0711508_S225_8lanes_R1_001.fastq	873453	9728	403579	0.0111374	0.46205	6317	0.649363	177829	0.44063
	GC0711509_S226_8lanes_R1_001.fastq	1086804	11917	560303	0.0109652	0.515551	7605	0.638164	232479	0.414917
	GC0711510_S227_8lanes_R1_001.fastq	929059	12436	443678	0.0133856	0.477556	8097	0.651094	196876	0.443736
	GC0711511_S228_8lanes_R1_001.fastq	791677	13408	392653	0.0169362	0.495976	8571	0.639245	220930	0.56266
	GC0711512_S229_8lanes_R1_001.fastq	1156691	14964	558049	0.0129369	0.482453	9706	0.648623	249756	0.447552
	GC0711513_S230_8lanes_R1_001.fastq	1314244	13700	685536	0.0104242	0.52162	8624	0.629489	289972	0.422986
	GC0711514_S231_8lanes_R1_001.fastq	1025564	11688	484239	0.0113967	0.472168	7584	0.648871	206783	0.427027
	GC0711515_S232_8lanes_R1_001.fastq	864687	11846	410064	0.0136998	0.474234	7532	0.635826	179228	0.437073
	GC0711516_S233_8lanes_R1_001.fastq	1321862	15033	686944	0.0113726	0.519679	9405	0.625624	289501	0.421433
	GC0711517_S234_8lanes_R1_001.fastq	1085	9	518	0.00829493	0.477419	4	0.444444	186	0.359073
	GC0711518_S235_8lanes_R1_001.fastq	1594	6	689	0.00376412	0.432246	2	0.333333	143	0.207547
	GC0711519_S236_8lanes_R1_001.fastq	350	3	144	0.00857143	0.411429	2	0.666667	39	0.270833
	GC0711520_S237_8lanes_R1_001.fastq	135	2	60	0.0148148	0.444444	2	1	24	0.4
	GC0711521_S238_8lanes_R1_001.fastq	672291	11578	341334	0.0172217	0.507718	7253	0.626447	190947	0.559414
	GC0711522_S239_8lanes_R1_001.fastq	26	1	7	0.0384615	0.269231	1	1	2	0.285714
	GC0711523_S240_8lanes_R1_001.fastq	193	1	64	0.00518135	0.331606	0	0	4	0.0625
	GC0711524_S241_8lanes_R1_001.fastq	1041028	13373	543995	0.012846	0.522556	8187	0.612204	220816	0.405915
	GC0711525_S242_8lanes_R1_001.fastq	1882	20	717	0.010627	0.380978	11	0.55	239	0.333333
	GC0711526_S243_8lanes_R1_001.fastq	216	3	100	0.0138889	0.462963	2	0.666667	42	0.42
	GC0711527_S244_8lanes_R1_001.fastq	97	0	36	0	0.371134	0	#DIV/0!	11	0.305556
	GC0711528_S245_8lanes_R1_001.fastq	27	0	6	0	0.222222	0	#DIV/0!	1	0.166667
	GC0711529_S246_8lanes_R1_001.fastq	713371	10957	340659	0.0153595	0.477534	7142	0.651821	189890	0.55742
	GC0711530_S247_8lanes_R1_001.fastq	927737	12112	474723	0.0130554	0.5117	7538	0.622358	188500	0.397074
	GC0711531_S248_8lanes_R1_001.fastq	1125441	12311	584782	0.0109388	0.519603	7682	0.623995	240440	0.411162
	GC0711532_S249_8lanes_R1_001.fastq	859609	7900	427041	0.00919022	0.496785	5041	0.638101	187541	0.439164
	GC0711533_S250_8lanes_R1_001.fastq	945119	10834	488215	0.0114631	0.516565	6742	0.6223	201256	0.412228
	GC0711534_S251_8lanes_R1_001.fastq	624910	7000	339087	0.0112016	0.542617	4269	0.609857	143203	0.422319
	GC0711535_S252_8lanes_R1_001.fastq	1002155	12477	515777	0.0124502	0.514668	7804	0.625471	209278	0.405753
	GC0711536_S253_8lanes_R1_001.fastq	1087472	11521	568687	0.0105943	0.522944	7385	0.641003	233910	0.411316
	GC0711537_S254_8lanes_R1_001.fastq	560265	9905	264710	0.0176791	0.472473	6336	0.639677	143930	0.543727
	GC0711538_S255_8lanes_R1_001.fastq	756397	11433	354999	0.0151151	0.469329	6720	0.587772	150141	0.422934
	GC0711539_S256_8lanes_R1_001.fastq	727032	10078	341130	0.0138618	0.469209	6517	0.646656	149299	0.43766
	GC0711540_S257_8lanes_R1_001.fastq	1061457	11906	566796	0.0112167	0.533979	7590	0.637494	242572	0.427971
	GC0711541_S258_8lanes_R1_001.fastq	1020466	14258	529254	0.013972	0.51864	9165	0.642797	225650	0.426355
	GC0711542_S259_8lanes_R1_001.fastq	873047	10211	472499	0.0116958	0.541207	6334	0.620311	182866	0.387019
	GC0711543_S260_8lanes_R1_001.fastq	907085	10065	433410	0.011096	0.477805	6615	0.657228	193862	0.447295
	GC0711544_S261_8lanes_R1_001.fastq	680416	8152	349994	0.0119809	0.514382	4966	0.609176	133896	0.382567
	GC0711545_S262_8lanes_R1_001.fastq	552589	8998	268586	0.0162833	0.48605	5777	0.642032	149801	0.557739
	GC0711546_S263_8lanes_R1_001.fastq	916177	10067	435111	0.0109881	0.47492	6512	0.646866	185934	0.427325
	GC0711547_S264_8lanes_R1_001.fastq	888560	9255	427167	0.0104157	0.480741	5968	0.644841	181325	0.424483
	GC0711548_S265_8lanes_R1_001.fastq	969280	11184	494868	0.0115385	0.510552	6825	0.610247	211369	0.427122
	GC0711549_S266_8lanes_R1_001.fastq	858137	10594	396654	0.0123453	0.462227	6834	0.645082	169511	0.427352
	GC0711550_S267_8lanes_R1_001.fastq	762885	9768	393298	0.012804	0.51554	5980	0.612203	164843	0.41913
	GC0711551_S268_8lanes_R1_001.fastq	752282	9675	364947	0.0128609	0.48512	6109	0.631421	146533	0.401519
	GC0711552_S269_8lanes_R1_001.fastq	1004878	12808	516641	0.0127458	0.514133	7918	0.618207	217744	0.421461
	GC0711553_S270_8lanes_R1_001.fastq	632027	10100	293498	0.0159803	0.464376	6631	0.656535	177397	0.604423
	GC0711554_S271_8lanes_R1_001.fastq	803288	9872	396804	0.0122895	0.493975	5963	0.604032	158456	0.399331
	GC0711555_S272_8lanes_R1_001.fastq	634514	6043	290955	0.00952382	0.458548	3935	0.651167	135851	0.466914
	GC0711556_S273_8lanes_R1_001.fastq	764906	8732	383238	0.0114158	0.501026	5664	0.648649	160159	0.41791
	GC0711557_S274_8lanes_R1_001.fastq	741483	7936	392876	0.0107029	0.529852	4966	0.625756	158608	0.40371
	GC0711558_S275_8lanes_R1_001.fastq	753604	8670	354953	0.0115047	0.471007	5593	0.645098	149225	0.420408
	GC0711559_S276_8lanes_R1_001.fastq	911260	12269	463341	0.0134638	0.508462	7887	0.64284	195574	0.422095
	GC0711560_S277_8lanes_R1_001.fastq	906249	9784	467004	0.0107961	0.515315	6032	0.616517	190818	0.4086
	GC0711561_S278_8lanes_R1_001.fastq	641337	11790	319296	0.0183835	0.49786	7352	0.623579	175803	0.550596
	GC0711562_S279_8lanes_R1_001.fastq	903666	11608	418634	0.0128455	0.463262	7672	0.660924	178794	0.427089
	GC0711563_S280_8lanes_R1_001.fastq	612080	7105	294771	0.011608	0.481589	4542	0.639268	132737	0.450305
	GC0711564_S281_8lanes_R1_001.fastq	982429	9773	508323	0.00994779	0.517414	6132	0.627443	229198	0.45089
	GC0711565_S282_8lanes_R1_001.fastq	1220394	12703	642078	0.0104089	0.526124	7981	0.628277	275428	0.428963
	GC0711566_S283_8lanes_R1_001.fastq	477919	6492	231812	0.0135839	0.485045	4078	0.628158	101337	0.437152
	GC0711567_S284_8lanes_R1_001.fastq	401950	6357	184682	0.0158154	0.459465	4180	0.657543	76055	0.411816
	GC0711568_S285_8lanes_R1_001.fastq	958301	9360	501964	0.00976729	0.523806	5978	0.638675	208180	0.414731
	GC0711569_S286_8lanes_R1_001.fastq	533021	9429	245725	0.0176897	0.461004	6369	0.675469	145979	0.594075
	GC0711570_S287_8lanes_R1_001.fastq	813534	9891	390708	0.0121581	0.48026	6398	0.646851	166114	0.425162
	GC0711571_S288_8lanes_R1_001.fastq	710317	8057	359395	0.0113428	0.505964	5149	0.639072	154293	0.429313
	GC0711572_S289_8lanes_R1_001.fastq	680502	9048	348888	0.0132961	0.512692	5610	0.620027	148326	0.425139
	GC0711573_S290_8lanes_R1_001.fastq	866714	9503	451933	0.0109644	0.521433	6039	0.635484	180601	0.399619
	GC0711574_S291_8lanes_R1_001.fastq	344768	4319	182624	0.0125273	0.529701	2785	0.644825	72572	0.397385
	GC0711575_S292_8lanes_R1_001.fastq	384858	2948	205408	0.00765997	0.533724	1804	0.61194	89019	0.433376
	GC0711576_S293_8lanes_R1_001.fastq	617305	7129	296569	0.0115486	0.480425	4722	0.662365	136267	0.459478

## Sheet: scRNA reads
	mapped reads	uniq reads	redundancy
GC0711001_S1_TGAGCGAA_readname.txt.R1.bed.RNA	633	594	0.0616114
GC0711002_S2_ACTGCATG_readname.txt.R1.bed.RNA	508	478	0.0590551
GC0711003_S3_GGATCATC_readname.txt.R1.bed.RNA	834	783	0.0611511
GC0711004_S4_ATACGACT_readname.txt.R1.bed.RNA	504	465	0.077381
GC0711004_S4_CATATGCT_readname.txt.R1.bed.RNA	519	495	0.0462428
GC0711004_S4_TACACTGT_readname.txt.R1.bed.RNA	710	647	0.0887324
GC0711004_S4_TGGACATG_readname.txt.R1.bed.RNA	537	494	0.0800745
GC0711005_S5_AGAATCAG_readname.txt.R1.bed.RNA	610	572	0.0622951
GC0711005_S5_AGTTGACC_readname.txt.R1.bed.RNA	783	734	0.0625798
GC0711005_S5_TACAGTGT_readname.txt.R1.bed.RNA	613	565	0.0783034
GC0711005_S5_TTCACTAG_readname.txt.R1.bed.RNA	593	550	0.0725126
GC0711006_S6_AGAGTTGT_readname.txt.R1.bed.RNA	643	603	0.0622084
GC0711006_S6_AGTTGACC_readname.txt.R1.bed.RNA	526	507	0.0361217
GC0711006_S6_CAAGATAT_readname.txt.R1.bed.RNA	538	510	0.0520446
GC0711006_S6_CTCTGATT_readname.txt.R1.bed.RNA	680	622	0.0852941
GC0711006_S6_GACTGTGT_readname.txt.R1.bed.RNA	1053	965	0.0835708
GC0711006_S6_TCGATTAA_readname.txt.R1.bed.RNA	619	564	0.088853
GC0711006_S6_TGCAGACA_readname.txt.R1.bed.RNA	625	588	0.0592
GC0711008_S8_ACACACGT_readname.txt.R1.bed.RNA	514	469	0.0875486
GC0711008_S8_GATGGCTT_readname.txt.R1.bed.RNA	733	675	0.0791269
GC0711008_S8_GCGTAATT_readname.txt.R1.bed.RNA	897	810	0.09699
GC0711008_S8_TAAGGTGT_readname.txt.R1.bed.RNA	500	468	0.064
GC0711008_S8_TTAAGCAT_readname.txt.R1.bed.RNA	733	675	0.0791269
GC0711009_S9_ATCTGATG_readname.txt.R1.bed.RNA	638	607	0.0485893
GC0711009_S9_CATATGCT_readname.txt.R1.bed.RNA	532	512	0.037594
GC0711010_S10_TAAGGTGT_readname.txt.R1.bed.RNA	544	514	0.0551471
GC0711011_S11_ATGACTGT_readname.txt.R1.bed.RNA	616	575	0.0665584
GC0711011_S11_CACAGTTG_readname.txt.R1.bed.RNA	603	559	0.0729685
GC0711011_S11_GCTTAGTA_readname.txt.R1.bed.RNA	932	858	0.0793991
GC0711011_S11_TCTGTTGT_readname.txt.R1.bed.RNA	751	692	0.0785619
GC0711012_S12_AATCGGAT_readname.txt.R1.bed.RNA	808	727	0.100248
GC0711012_S12_ATTAAGCG_readname.txt.R1.bed.RNA	834	768	0.0791367
GC0711012_S12_GATAACCA_readname.txt.R1.bed.RNA	580	524	0.0965517
GC0711012_S12_TACGCGTT_readname.txt.R1.bed.RNA	851	788	0.0740306
GC0711013_S13_AATGACAG_readname.txt.R1.bed.RNA	536	487	0.0914179
GC0711013_S13_AGCAATCC_readname.txt.R1.bed.RNA	515	484	0.0601942
GC0711013_S13_ATACGACT_readname.txt.R1.bed.RNA	733	671	0.0845839
GC0711014_S14_ATGGCTGT_readname.txt.R1.bed.RNA	947	872	0.0791975
GC0711014_S14_ATTAAGCG_readname.txt.R1.bed.RNA	697	629	0.097561
GC0711014_S14_CGATTACA_readname.txt.R1.bed.RNA	545	513	0.0587156
GC0711014_S14_CTGACGTT_readname.txt.R1.bed.RNA	596	556	0.0671141
GC0711014_S14_GAGACCTT_readname.txt.R1.bed.RNA	621	564	0.0917874
GC0711014_S14_TGATGCGA_readname.txt.R1.bed.RNA	1019	939	0.0785083
GC0711015_S15_CCTAGTAG_readname.txt.R1.bed.RNA	500	463	0.074
GC0711016_S16_ACACACGT_readname.txt.R1.bed.RNA	531	505	0.0489642
GC0711016_S16_CAATGTGT_readname.txt.R1.bed.RNA	760	719	0.0539474
GC0711016_S16_CAATTCGT_readname.txt.R1.bed.RNA	534	506	0.0524345
GC0711017_S17_CATGTAGA_readname.txt.R1.bed.RNA	663	626	0.0558069
GC0711017_S17_CTGACGTT_readname.txt.R1.bed.RNA	825	775	0.0606061
GC0711017_S17_CTTCGTTG_readname.txt.R1.bed.RNA	727	692	0.0481431
GC0711018_S18_AATGACAG_readname.txt.R1.bed.RNA	509	472	0.0726916
GC0711018_S18_GTACCGAT_readname.txt.R1.bed.RNA	677	619	0.0856721
GC0711018_S18_TTCACTAG_readname.txt.R1.bed.RNA	938	867	0.075693
GC0711019_S19_AGTTGACC_readname.txt.R1.bed.RNA	1090	996	0.0862385
GC0711019_S19_CAATGTGT_readname.txt.R1.bed.RNA	772	713	0.0764249
GC0711019_S19_CAGTGATG_readname.txt.R1.bed.RNA	969	909	0.0619195
GC0711019_S19_CTAGTGTG_readname.txt.R1.bed.RNA	541	507	0.0628466
GC0711019_S19_GACGTTAA_readname.txt.R1.bed.RNA	585	541	0.0752137
GC0711019_S19_TCATCGTG_readname.txt.R1.bed.RNA	617	578	0.0632091
GC0711020_S20_ATACGACT_readname.txt.R1.bed.RNA	500	474	0.052
GC0711020_S20_CAAGGTCA_readname.txt.R1.bed.RNA	527	501	0.0493359
GC0711021_S21_ATATGCTG_readname.txt.R1.bed.RNA	604	556	0.0794702
GC0711022_S22_ACGTACGT_readname.txt.R1.bed.RNA	511	487	0.0469667
GC0711022_S22_GGAACTGT_readname.txt.R1.bed.RNA	780	729	0.0653846
GC0711022_S22_GGATCATC_readname.txt.R1.bed.RNA	630	586	0.0698413
GC0711022_S22_TACACTGT_readname.txt.R1.bed.RNA	850	801	0.0576471
GC0711023_S23_ATGGACTG_readname.txt.R1.bed.RNA	629	593	0.0572337
GC0711023_S23_CAAGGTCA_readname.txt.R1.bed.RNA	691	647	0.0636758
GC0711023_S23_CAGCTCTT_readname.txt.R1.bed.RNA	519	481	0.0732177
GC0711023_S23_GATGGCTT_readname.txt.R1.bed.RNA	547	498	0.0895795
GC0711023_S23_TAACGTGT_readname.txt.R1.bed.RNA	555	510	0.0810811
GC0711023_S23_TGATGCGA_readname.txt.R1.bed.RNA	683	631	0.0761347
GC0711023_S23_TGCAGACA_readname.txt.R1.bed.RNA	537	492	0.0837989
GC0711024_S24_CAATGTGT_readname.txt.R1.bed.RNA	845	783	0.0733728
GC0711024_S24_CATAACTT_readname.txt.R1.bed.RNA	637	587	0.0784929
GC0711024_S24_GACTGTGT_readname.txt.R1.bed.RNA	501	455	0.0918164
GC0711024_S24_TAAGGTGT_readname.txt.R1.bed.RNA	1522	1386	0.0893561
GC0711025_S25_ATAGATAC_readname.txt.R1.bed.RNA	766	708	0.075718
GC0711025_S25_CAATGTGT_readname.txt.R1.bed.RNA	679	617	0.0913108
GC0711026_S26_AGAATCAG_readname.txt.R1.bed.RNA	583	536	0.0806175
GC0711027_S27_CAATGTGT_readname.txt.R1.bed.RNA	503	469	0.0675944
GC0711027_S27_TCATCGTG_readname.txt.R1.bed.RNA	1404	1282	0.0868946
GC0711027_S27_TCGTCGAT_readname.txt.R1.bed.RNA	615	572	0.0699187
GC0711028_S28_CATGGTGT_readname.txt.R1.bed.RNA	640	598	0.065625
GC0711028_S28_TACAGTGT_readname.txt.R1.bed.RNA	570	535	0.0614035
GC0711029_S29_ACACACGT_readname.txt.R1.bed.RNA	634	575	0.0930599
GC0711029_S29_AGAGTTGT_readname.txt.R1.bed.RNA	892	826	0.073991
GC0711029_S29_TCCGGTAT_readname.txt.R1.bed.RNA	636	597	0.0613208
GC0711029_S29_TGAGCGAA_readname.txt.R1.bed.RNA	545	492	0.0972477
GC0711031_S31_AGAATCAG_readname.txt.R1.bed.RNA	573	532	0.0715532
GC0711031_S31_ATAGATAC_readname.txt.R1.bed.RNA	555	511	0.0792793
GC0711031_S31_TACGCGTT_readname.txt.R1.bed.RNA	585	548	0.0632479
GC0711032_S32_ATATGCTG_readname.txt.R1.bed.RNA	671	630	0.0611028
GC0711032_S32_CATAACTT_readname.txt.R1.bed.RNA	504	478	0.0515873
GC0711032_S32_GTCTCCTA_readname.txt.R1.bed.RNA	535	518	0.0317757
GC0711033_S33_AACTGCCA_readname.txt.R1.bed.RNA	518	482	0.0694981
GC0711033_S33_ATGACTGT_readname.txt.R1.bed.RNA	547	501	0.0840951
GC0711033_S33_CAATGTGT_readname.txt.R1.bed.RNA	1582	1427	0.0979772
GC0711033_S33_CTAAGTGT_readname.txt.R1.bed.RNA	554	511	0.0776173
GC0711033_S33_TCTGTTGT_readname.txt.R1.bed.RNA	1281	1169	0.0874317
GC0711036_S36_ATATGCTG_readname.txt.R1.bed.RNA	1558	1412	0.0937099
GC0711036_S36_GAGCGATA_readname.txt.R1.bed.RNA	698	621	0.110315
GC0711036_S36_GGAACTGT_readname.txt.R1.bed.RNA	779	736	0.055199
GC0711036_S36_TAGCAGTT_readname.txt.R1.bed.RNA	510	475	0.0686275
GC0711036_S36_TTCACGAT_readname.txt.R1.bed.RNA	624	573	0.0817308
GC0711041_S41_ATAGATAC_readname.txt.R1.bed.RNA	528	483	0.0852273
GC0711041_S41_GAGCGATA_readname.txt.R1.bed.RNA	612	567	0.0735294
GC0711044_S44_ATGACTGT_readname.txt.R1.bed.RNA	799	742	0.0713392
GC0711044_S44_CCTAGTAG_readname.txt.R1.bed.RNA	523	474	0.0936902
GC0711044_S44_GGAACTGT_readname.txt.R1.bed.RNA	924	828	0.103896
GC0711044_S44_TAACGTGT_readname.txt.R1.bed.RNA	574	540	0.0592334
GC0711044_S44_TCCGGTAT_readname.txt.R1.bed.RNA	524	474	0.0954198
GC0711044_S44_TCGTCGAT_readname.txt.R1.bed.RNA	700	637	0.09
GC0711044_S44_TGATGCGA_readname.txt.R1.bed.RNA	635	573	0.0976378
GC0711044_S44_TTCACTAG_readname.txt.R1.bed.RNA	718	655	0.0877437
GC0711050_S50_ATGACTGT_readname.txt.R1.bed.RNA	680	626	0.0794118
GC0711050_S50_TACACTGT_readname.txt.R1.bed.RNA	545	480	0.119266
GC0711051_S51_GTGAACGT_readname.txt.R1.bed.RNA	574	518	0.097561
GC0711051_S51_TCGTCGAT_readname.txt.R1.bed.RNA	561	509	0.0926916
GC0711052_S52_GACTGTGT_readname.txt.R1.bed.RNA	1058	985	0.0689981
GC0711053_S53_AATCGGAT_readname.txt.R1.bed.RNA	1105	1008	0.0877828
GC0711053_S53_AGCAATCC_readname.txt.R1.bed.RNA	795	740	0.0691824
GC0711053_S53_TACAGTGT_readname.txt.R1.bed.RNA	650	585	0.1
GC0711054_S54_TCGATTAA_readname.txt.R1.bed.RNA	676	630	0.0680473
GC0711054_S54_TGAGCGAA_readname.txt.R1.bed.RNA	605	568	0.061157
GC0711055_S55_GTCTCCTA_readname.txt.R1.bed.RNA	563	529	0.0603908
GC0711055_S55_GTTATATC_readname.txt.R1.bed.RNA	566	506	0.106007
GC0711056_S56_ATATGCTG_readname.txt.R1.bed.RNA	547	484	0.115174
GC0711056_S56_CATGGTGT_readname.txt.R1.bed.RNA	519	477	0.0809249
GC0711056_S56_CTGCAATC_readname.txt.R1.bed.RNA	628	568	0.0955414
GC0711056_S56_TAAGGTGT_readname.txt.R1.bed.RNA	766	706	0.078329
GC0711057_S57_CTAGTGTG_readname.txt.R1.bed.RNA	903	843	0.0664452
GC0711057_S57_TCTACTGT_readname.txt.R1.bed.RNA	563	528	0.062167
GC0711059_S59_TAACGTGT_readname.txt.R1.bed.RNA	736	693	0.0584239
GC0711060_S60_ACGTACGT_readname.txt.R1.bed.RNA	595	546	0.0823529
GC0711060_S60_CGTAATTA_readname.txt.R1.bed.RNA	515	497	0.0349515
GC0711060_S60_TAAGGTGT_readname.txt.R1.bed.RNA	527	484	0.0815939
GC0711060_S60_TCTACTGT_readname.txt.R1.bed.RNA	746	689	0.0764075
GC0711061_S61_AAGAATCT_readname.txt.R1.bed.RNA	586	527	0.100683
GC0711061_S61_ACGTACGT_readname.txt.R1.bed.RNA	594	542	0.0875421
GC0711061_S61_ATGACACC_readname.txt.R1.bed.RNA	706	648	0.082153
GC0711061_S61_CTGCAATC_readname.txt.R1.bed.RNA	515	468	0.0912621
GC0711061_S61_TCAAGTTG_readname.txt.R1.bed.RNA	658	615	0.0653495
GC0711061_S61_TCCGGTAT_readname.txt.R1.bed.RNA	954	875	0.0828092
GC0711062_S62_CATAACTT_readname.txt.R1.bed.RNA	767	709	0.0756193
GC0711062_S62_CTCTGATT_readname.txt.R1.bed.RNA	989	907	0.082912
GC0711062_S62_GTCTCCTA_readname.txt.R1.bed.RNA	668	597	0.106287
GC0711062_S62_TCATCGTG_readname.txt.R1.bed.RNA	778	710	0.0874036
GC0711062_S62_TCTACTGT_readname.txt.R1.bed.RNA	553	492	0.110307
GC0711064_S64_AGAGTTGT_readname.txt.R1.bed.RNA	803	733	0.0871731
GC0711065_S65_CTGACGTT_readname.txt.R1.bed.RNA	661	621	0.0605144
GC0711065_S65_TCTGTTGT_readname.txt.R1.bed.RNA	700	645	0.0785714
GC0711067_S67_TCAGCTTG_readname.txt.R1.bed.RNA	536	499	0.0690299
GC0711068_S68_CTAAGTGT_readname.txt.R1.bed.RNA	663	631	0.0482655
GC0711069_S69_GTGAACGT_readname.txt.R1.bed.RNA	705	667	0.0539007
GC0711070_S70_AGGCTTGA_readname.txt.R1.bed.RNA	550	505	0.0818182
GC0711070_S70_TCATCGTG_readname.txt.R1.bed.RNA	735	681	0.0734694
GC0711071_S71_ATAGATAC_readname.txt.R1.bed.RNA	727	678	0.0674003
GC0711072_S72_CTTCGTTG_readname.txt.R1.bed.RNA	597	554	0.0720268
GC0711073_S73_ACGTACGT_readname.txt.R1.bed.RNA	862	806	0.0649652
GC0711074_S74_TAGCAGTT_readname.txt.R1.bed.RNA	502	468	0.0677291
GC0711077_S77_ATGACTGT_readname.txt.R1.bed.RNA	585	549	0.0615385
GC0711079_S79_CATGTGTG_readname.txt.R1.bed.RNA	710	660	0.0704225
GC0711079_S79_CTTCGTTG_readname.txt.R1.bed.RNA	585	530	0.0940171
GC0711079_S79_TAACCAAG_readname.txt.R1.bed.RNA	589	547	0.0713073
GC0711080_S80_GAGACCTT_readname.txt.R1.bed.RNA	585	537	0.0820513
GC0711080_S80_TCAAGTTG_readname.txt.R1.bed.RNA	646	585	0.0944272
GC0711080_S80_TCATCGTG_readname.txt.R1.bed.RNA	501	458	0.0858283
GC0711081_S81_GAGACCTT_readname.txt.R1.bed.RNA	545	519	0.0477064
GC0711081_S81_GATGGCTT_readname.txt.R1.bed.RNA	542	514	0.0516605
GC0711084_S84_TGAGCGAA_readname.txt.R1.bed.RNA	729	674	0.0754458
GC0711085_S85_CATGGTGT_readname.txt.R1.bed.RNA	634	587	0.0741325
GC0711085_S85_CTTCGTTG_readname.txt.R1.bed.RNA	626	584	0.0670927
GC0711085_S85_TAACGTGT_readname.txt.R1.bed.RNA	745	676	0.0926174
GC0711086_S86_CATGGTGT_readname.txt.R1.bed.RNA	554	531	0.0415162
GC0711088_S88_GAGACCTT_readname.txt.R1.bed.RNA	583	546	0.0634648
GC0711091_S91_AGCAATCC_readname.txt.R1.bed.RNA	630	573	0.0904762
GC0711092_S92_ATATGCTG_readname.txt.R1.bed.RNA	558	507	0.0913978
GC0711092_S92_ATTAAGCG_readname.txt.R1.bed.RNA	618	561	0.092233
GC0711092_S92_TCTACTGT_readname.txt.R1.bed.RNA	612	568	0.0718954
GC0711093_S93_ATGGCTGT_readname.txt.R1.bed.RNA	723	676	0.0650069
GC0711093_S93_TTCACGAT_readname.txt.R1.bed.RNA	578	536	0.0726644
GC0711094_S94_TCTGTTGT_readname.txt.R1.bed.RNA	618	557	0.0987055
GC0711095_S95_TACAGTGT_readname.txt.R1.bed.RNA	769	691	0.10143
GC0711095_S95_TCCGGTAT_readname.txt.R1.bed.RNA	662	589	0.110272
GC0711097_S97_CATGGTGT_readname.txt.R1.bed.RNA	776	737	0.0502577
GC0711098_S98_TCGATTAA_readname.txt.R1.bed.RNA	519	493	0.0500963
GC0711099_S99_GAGACCTT_readname.txt.R1.bed.RNA	605	578	0.0446281
GC0711100_S100_CTAGTGTG_readname.txt.R1.bed.RNA	708	667	0.0579096
GC0711100_S100_GCTTAGTA_readname.txt.R1.bed.RNA	608	573	0.0575658
GC0711100_S100_TACGCGTT_readname.txt.R1.bed.RNA	975	895	0.0820513
GC0711100_S100_TAGTTCTG_readname.txt.R1.bed.RNA	706	654	0.0736544
GC0711100_S100_TGAGCGAA_readname.txt.R1.bed.RNA	709	669	0.0564175
GC0711100_S100_TTCACTAG_readname.txt.R1.bed.RNA	553	521	0.0578662
GC0711101_S101_ATTAAGCG_readname.txt.R1.bed.RNA	503	474	0.0576541
GC0711101_S101_CCTAGTAG_readname.txt.R1.bed.RNA	748	709	0.052139
GC0711102_S102_ATGACACC_readname.txt.R1.bed.RNA	506	475	0.0612648
GC0711102_S102_TACGCGTT_readname.txt.R1.bed.RNA	627	588	0.062201
GC0711103_S103_GAGACCTT_readname.txt.R1.bed.RNA	518	496	0.042471
GC0711103_S103_TCGATTAA_readname.txt.R1.bed.RNA	521	491	0.0575816
GC0711104_S104_AGAGTTGT_readname.txt.R1.bed.RNA	842	785	0.067696
GC0711104_S104_ATTAAGCG_readname.txt.R1.bed.RNA	809	753	0.0692213
GC0711104_S104_GTGAACGT_readname.txt.R1.bed.RNA	877	816	0.0695553
GC0711104_S104_TAGTTCTG_readname.txt.R1.bed.RNA	571	538	0.0577933
GC0711106_S106_TAACGTGT_readname.txt.R1.bed.RNA	557	526	0.0556553
GC0711106_S106_TGGACATG_readname.txt.R1.bed.RNA	530	497	0.0622642
GC0711106_S106_TGGCGTAT_readname.txt.R1.bed.RNA	556	522	0.0611511
GC0711107_S107_AGTTGACC_readname.txt.R1.bed.RNA	766	723	0.0561358
GC0711107_S107_ATGGCTGT_readname.txt.R1.bed.RNA	1133	1050	0.0732568
GC0711107_S107_CATAACTT_readname.txt.R1.bed.RNA	629	578	0.0810811
GC0711107_S107_GTGAACGT_readname.txt.R1.bed.RNA	562	526	0.0640569
GC0711107_S107_TAGCAGTT_readname.txt.R1.bed.RNA	538	507	0.0576208
GC0711107_S107_TCATCGTG_readname.txt.R1.bed.RNA	1654	1523	0.0792019
GC0711107_S107_TCGTTAGC_readname.txt.R1.bed.RNA	578	540	0.0657439
GC0711108_S108_ACGTACGT_readname.txt.R1.bed.RNA	1010	936	0.0732673
GC0711108_S108_AGAGTTGT_readname.txt.R1.bed.RNA	686	625	0.0889213
GC0711108_S108_ATAGATAC_readname.txt.R1.bed.RNA	723	661	0.0857538
GC0711108_S108_CGAGAATG_readname.txt.R1.bed.RNA	572	534	0.0664336
GC0711108_S108_CTGCAATC_readname.txt.R1.bed.RNA	742	688	0.0727763
GC0711108_S108_TCAGCTTG_readname.txt.R1.bed.RNA	527	491	0.0683112
GC0711108_S108_TCCGGTAT_readname.txt.R1.bed.RNA	577	543	0.0589255
GC0711108_S108_TCTACTGT_readname.txt.R1.bed.RNA	554	520	0.0613718
GC0711108_S108_TGGACATG_readname.txt.R1.bed.RNA	753	703	0.0664011
GC0711109_S109_TACAGTGT_readname.txt.R1.bed.RNA	936	888	0.0512821
GC0711110_S110_AGAGTTGT_readname.txt.R1.bed.RNA	525	492	0.0628571
GC0711110_S110_AGGCTTGA_readname.txt.R1.bed.RNA	1097	1028	0.0628988
GC0711110_S110_CATATGCT_readname.txt.R1.bed.RNA	543	520	0.0423573
GC0711112_S112_ATGGACTG_readname.txt.R1.bed.RNA	597	567	0.0502513
GC0711112_S112_CTCTGATT_readname.txt.R1.bed.RNA	655	633	0.0335878
GC0711112_S112_GAGCGATA_readname.txt.R1.bed.RNA	549	505	0.0801457
GC0711112_S112_TACAGTGT_readname.txt.R1.bed.RNA	532	494	0.0714286
GC0711113_S113_ACACACGT_readname.txt.R1.bed.RNA	623	593	0.0481541
GC0711113_S113_AGCAATCC_readname.txt.R1.bed.RNA	723	682	0.0567082
GC0711113_S113_ATGGACTG_readname.txt.R1.bed.RNA	588	571	0.0289116
GC0711114_S114_ACTGCATG_readname.txt.R1.bed.RNA	538	494	0.0817844
GC0711114_S114_CGTAATTA_readname.txt.R1.bed.RNA	757	714	0.0568032
GC0711114_S114_TCGATTAA_readname.txt.R1.bed.RNA	740	698	0.0567568
GC0711115_S115_ACTGCATG_readname.txt.R1.bed.RNA	587	545	0.0715503
GC0711115_S115_CAAGGTCA_readname.txt.R1.bed.RNA	548	510	0.0693431
GC0711115_S115_CTAGTGTG_readname.txt.R1.bed.RNA	599	552	0.0784641
GC0711115_S115_TACGCGTT_readname.txt.R1.bed.RNA	607	563	0.0724876
GC0711115_S115_TCGTTAGC_readname.txt.R1.bed.RNA	696	662	0.0488506
GC0711115_S115_TCTACTGT_readname.txt.R1.bed.RNA	522	493	0.0555556
GC0711116_S116_ACGTACGT_readname.txt.R1.bed.RNA	635	594	0.0645669
GC0711116_S116_GCTTAGTA_readname.txt.R1.bed.RNA	523	494	0.0554493
GC0711117_S117_CACTCTTG_readname.txt.R1.bed.RNA	660	619	0.0621212
GC0711118_S118_ACACACGT_readname.txt.R1.bed.RNA	700	651	0.07
GC0711119_S119_AGCAATCC_readname.txt.R1.bed.RNA	510	473	0.072549
GC0711119_S119_ATCTGATG_readname.txt.R1.bed.RNA	581	542	0.0671256
GC0711119_S119_GATATTGT_readname.txt.R1.bed.RNA	531	513	0.0338983
GC0711119_S119_TGAGCGAA_readname.txt.R1.bed.RNA	514	490	0.0466926
GC0711120_S120_ATATGCTG_readname.txt.R1.bed.RNA	643	586	0.088647
GC0711120_S120_CAATGTGT_readname.txt.R1.bed.RNA	520	494	0.05
GC0711121_S121_ATCTGATG_readname.txt.R1.bed.RNA	507	470	0.0729783
GC0711121_S121_GCTTAGTA_readname.txt.R1.bed.RNA	604	577	0.044702
GC0711122_S122_TACGCGTT_readname.txt.R1.bed.RNA	561	536	0.0445633
GC0711123_S123_ACGTACGT_readname.txt.R1.bed.RNA	1308	1207	0.0772171
GC0711123_S123_GATAACCA_readname.txt.R1.bed.RNA	546	506	0.0732601
GC0711124_S124_CTGACGTT_readname.txt.R1.bed.RNA	513	488	0.0487329
GC0711124_S124_TAACCAAG_readname.txt.R1.bed.RNA	612	575	0.0604575
GC0711125_S125_ACGTACTC_readname.txt.R1.bed.RNA	561	533	0.0499109
GC0711125_S125_AGGCTTGA_readname.txt.R1.bed.RNA	585	549	0.0615385
GC0711125_S125_ATGACTGT_readname.txt.R1.bed.RNA	542	526	0.0295203
GC0711125_S125_CTGACGTT_readname.txt.R1.bed.RNA	529	495	0.0642722
GC0711125_S125_GCGTAATT_readname.txt.R1.bed.RNA	632	581	0.0806962
GC0711125_S125_TAGCAGTT_readname.txt.R1.bed.RNA	547	516	0.0566728
GC0711125_S125_TCATCGTG_readname.txt.R1.bed.RNA	509	476	0.064833
GC0711126_S126_GGTCAATG_readname.txt.R1.bed.RNA	1042	971	0.0681382
GC0711127_S127_ACGTACTC_readname.txt.R1.bed.RNA	523	488	0.0669216
GC0711127_S127_AGAATCAG_readname.txt.R1.bed.RNA	537	506	0.0577281
GC0711127_S127_CCTCATGT_readname.txt.R1.bed.RNA	533	497	0.0675422
GC0711127_S127_TAAGGTGT_readname.txt.R1.bed.RNA	819	767	0.0634921
GC0711128_S128_CAAGTCAC_readname.txt.R1.bed.RNA	572	539	0.0576923
GC0711128_S128_CATGGTGT_readname.txt.R1.bed.RNA	608	576	0.0526316
GC0711128_S128_CCTCATGT_readname.txt.R1.bed.RNA	863	825	0.0440324
GC0711128_S128_TGCAGACA_readname.txt.R1.bed.RNA	689	654	0.0507983
GC0711129_S129_AATGACAG_readname.txt.R1.bed.RNA	1388	1303	0.0612392
GC0711129_S129_TACACTGT_readname.txt.R1.bed.RNA	803	756	0.0585305
GC0711130_S130_ACGTACGT_readname.txt.R1.bed.RNA	576	540	0.0625
GC0711130_S130_ATATGCTG_readname.txt.R1.bed.RNA	545	519	0.0477064
GC0711131_S131_CAATGTGT_readname.txt.R1.bed.RNA	1228	1158	0.0570033
GC0711131_S131_CACTCTTG_readname.txt.R1.bed.RNA	561	532	0.0516934
GC0711132_S132_ACACACGT_readname.txt.R1.bed.RNA	521	494	0.0518234
GC0711132_S132_CACAGTTG_readname.txt.R1.bed.RNA	713	677	0.0504909
GC0711132_S132_CACTCTTG_readname.txt.R1.bed.RNA	700	661	0.0557143
GC0711132_S132_CATGTGTG_readname.txt.R1.bed.RNA	505	481	0.0475248
GC0711132_S132_CGAGAATG_readname.txt.R1.bed.RNA	1083	1014	0.0637119
GC0711132_S132_CGATTACA_readname.txt.R1.bed.RNA	511	481	0.0587084
GC0711137_S137_AGAGTTGT_readname.txt.R1.bed.RNA	518	492	0.0501931
GC0711137_S137_TAACCAAG_readname.txt.R1.bed.RNA	672	629	0.0639881
GC0711140_S140_AGCAATCC_readname.txt.R1.bed.RNA	567	543	0.042328
GC0711140_S140_CATGTGTG_readname.txt.R1.bed.RNA	578	534	0.0761246
GC0711140_S140_TACAGTGT_readname.txt.R1.bed.RNA	647	608	0.0602782
GC0711146_S146_CATGTATT_readname.txt.R1.bed.RNA	644	603	0.0636646
GC0711146_S146_GCGTAATT_readname.txt.R1.bed.RNA	726	671	0.0757576
GC0711146_S146_GTGAACGT_readname.txt.R1.bed.RNA	580	547	0.0568966
GC0711146_S146_TCAAGTTG_readname.txt.R1.bed.RNA	624	593	0.0496795
GC0711147_S147_CAAGATAT_readname.txt.R1.bed.RNA	614	564	0.0814332
GC0711147_S147_CGATTACA_readname.txt.R1.bed.RNA	555	518	0.0666667
GC0711147_S147_TACGCGTT_readname.txt.R1.bed.RNA	541	491	0.0924214
GC0711148_S148_ACGTACGT_readname.txt.R1.bed.RNA	511	486	0.0489237
GC0711148_S148_CATGTGTG_readname.txt.R1.bed.RNA	712	669	0.0603933
GC0711149_S149_CGAACTAC_readname.txt.R1.bed.RNA	566	539	0.0477032
GC0711149_S149_CTAAGTGT_readname.txt.R1.bed.RNA	503	466	0.0735586
GC0711150_S150_GACTAAGA_readname.txt.R1.bed.RNA	578	536	0.0726644
GC0711150_S150_TAGCAGTT_readname.txt.R1.bed.RNA	577	544	0.0571924
GC0711151_S151_GATAACCA_readname.txt.R1.bed.RNA	559	528	0.0554562
GC0711152_S152_CAATTCGT_readname.txt.R1.bed.RNA	789	740	0.0621039
GC0711152_S152_TCGATTAA_readname.txt.R1.bed.RNA	770	711	0.0766234
GC0711153_S153_AGAGTTGT_readname.txt.R1.bed.RNA	604	571	0.0546358
GC0711153_S153_AGGCTTGA_readname.txt.R1.bed.RNA	570	527	0.0754386
GC0711153_S153_ATGACTGT_readname.txt.R1.bed.RNA	648	621	0.0416667
GC0711154_S154_CTTCGTTG_readname.txt.R1.bed.RNA	580	554	0.0448276
GC0711155_S155_CATGTGTG_readname.txt.R1.bed.RNA	785	734	0.0649682
GC0711156_S156_ACTGCATG_readname.txt.R1.bed.RNA	570	533	0.0649123
GC0711156_S156_CATAACTT_readname.txt.R1.bed.RNA	533	489	0.0825516
GC0711156_S156_TCCTGCTG_readname.txt.R1.bed.RNA	564	529	0.0620567
GC0711156_S156_TGAGCGAA_readname.txt.R1.bed.RNA	550	519	0.0563636
GC0711157_S157_AACTGCCA_readname.txt.R1.bed.RNA	545	513	0.0587156
GC0711157_S157_TCAAGTTG_readname.txt.R1.bed.RNA	760	708	0.0684211
GC0711158_S158_CTCTGATT_readname.txt.R1.bed.RNA	759	686	0.0961792
GC0711158_S158_GGATCATC_readname.txt.R1.bed.RNA	626	582	0.0702875
GC0711159_S159_TCCGGTAT_readname.txt.R1.bed.RNA	513	487	0.0506823
GC0711160_S160_ACTGCATG_readname.txt.R1.bed.RNA	575	534	0.0713043
GC0711160_S160_TAACCAAG_readname.txt.R1.bed.RNA	507	474	0.0650888
GC0711161_S161_GAGACCTT_readname.txt.R1.bed.RNA	566	529	0.065371
GC0711164_S164_ATATGCTG_readname.txt.R1.bed.RNA	551	518	0.0598911
GC0711165_S165_ATTGGCGT_readname.txt.R1.bed.RNA	703	675	0.0398293
GC0711166_S166_AGGCTTGA_readname.txt.R1.bed.RNA	564	534	0.0531915
GC0711166_S166_CAATGTGT_readname.txt.R1.bed.RNA	660	620	0.0606061
GC0711166_S166_CACAGTTG_readname.txt.R1.bed.RNA	720	671	0.0680556
GC0711166_S166_TAAGGTGT_readname.txt.R1.bed.RNA	622	575	0.0755627
GC0711167_S167_TGAGCGAA_readname.txt.R1.bed.RNA	605	567	0.0628099
GC0711168_S168_ATGGACTG_readname.txt.R1.bed.RNA	647	591	0.0865533
GC0711168_S168_TAAGGTGT_readname.txt.R1.bed.RNA	640	599	0.0640625
GC0711169_S169_ATGGCTGT_readname.txt.R1.bed.RNA	887	815	0.0811725
GC0711170_S170_ACACACGT_readname.txt.R1.bed.RNA	569	529	0.0702988
GC0711170_S170_TCGATTAA_readname.txt.R1.bed.RNA	1150	1055	0.0826087
GC0711172_S172_TACGCGTT_readname.txt.R1.bed.RNA	547	523	0.0438757
GC0711172_S172_TCAGCTTG_readname.txt.R1.bed.RNA	523	489	0.0650096
GC0711177_S177_CAGTGATG_readname.txt.R1.bed.RNA	857	806	0.0595099
GC0711177_S177_TAGCAGTT_readname.txt.R1.bed.RNA	659	621	0.0576631
GC0711178_S178_AATGACAG_readname.txt.R1.bed.RNA	689	641	0.0696662
GC0711178_S178_GCTTAGTA_readname.txt.R1.bed.RNA	510	477	0.0647059
GC0711178_S178_TCGTTAGC_readname.txt.R1.bed.RNA	503	471	0.0636183
GC0711178_S178_TGGACATG_readname.txt.R1.bed.RNA	560	519	0.0732143
GC0711179_S179_ATGGCTGT_readname.txt.R1.bed.RNA	688	644	0.0639535
GC0711179_S179_TGGACATG_readname.txt.R1.bed.RNA	533	508	0.0469043
GC0711180_S180_AGGTTGCT_readname.txt.R1.bed.RNA	534	495	0.0730337
GC0711180_S180_TCGTCGAT_readname.txt.R1.bed.RNA	610	574	0.0590164
GC0711181_S181_AGGTTGCT_readname.txt.R1.bed.RNA	697	661	0.0516499
GC0711181_S181_TCAAGTTG_readname.txt.R1.bed.RNA	1257	1156	0.08035
GC0711182_S182_ATTAAGCG_readname.txt.R1.bed.RNA	577	526	0.0883882
GC0711183_S183_TACACTGT_readname.txt.R1.bed.RNA	557	531	0.0466786
GC0711184_S184_GACGTTAA_readname.txt.R1.bed.RNA	522	485	0.0708812
GC0711184_S184_GGATCATC_readname.txt.R1.bed.RNA	810	751	0.0728395
GC0711186_S186_ACGTACGT_readname.txt.R1.bed.RNA	569	530	0.0685413
GC0711186_S186_GCTTAGTA_readname.txt.R1.bed.RNA	611	570	0.0671031
GC0711186_S186_TGATGCGA_readname.txt.R1.bed.RNA	524	492	0.0610687
GC0711187_S187_ATAGATAC_readname.txt.R1.bed.RNA	529	501	0.0529301
GC0711187_S187_CACAGTTG_readname.txt.R1.bed.RNA	503	474	0.0576541
GC0711188_S188_AGAATCAG_readname.txt.R1.bed.RNA	783	730	0.0676884
GC0711188_S188_ATGACTGT_readname.txt.R1.bed.RNA	555	523	0.0576577
GC0711188_S188_GAGCGATA_readname.txt.R1.bed.RNA	896	834	0.0691964
GC0711188_S188_GATATTGT_readname.txt.R1.bed.RNA	728	686	0.0576923
GC0711189_S189_ACGTACGT_readname.txt.R1.bed.RNA	859	793	0.0768335
GC0711189_S189_ATCTGATG_readname.txt.R1.bed.RNA	671	630	0.0611028
GC0711189_S189_TACAGTGT_readname.txt.R1.bed.RNA	553	516	0.0669078
GC0711189_S189_TCCTGCTG_readname.txt.R1.bed.RNA	850	778	0.0847059
GC0711190_S190_GGTCAATG_readname.txt.R1.bed.RNA	533	493	0.0750469
GC0711191_S191_GTACCGAT_readname.txt.R1.bed.RNA	518	482	0.0694981
GC0711191_S191_GTCTCCTA_readname.txt.R1.bed.RNA	752	697	0.0731383
GC0711193_S193_TCTACTGT_readname.txt.R1.bed.RNA	529	495	0.0642722
GC0711195_S195_CACTCTTG_readname.txt.R1.bed.RNA	596	557	0.0654362
GC0711195_S195_TGCAGACA_readname.txt.R1.bed.RNA	552	528	0.0434783
GC0711196_S196_CACTCTTG_readname.txt.R1.bed.RNA	799	699	0.125156
GC0711196_S196_CATGTGTG_readname.txt.R1.bed.RNA	1529	1408	0.0791367
GC0711196_S196_CTAGTGTG_readname.txt.R1.bed.RNA	651	597	0.0829493
GC0711196_S196_GACGTTAA_readname.txt.R1.bed.RNA	707	639	0.096181
GC0711196_S196_TCAAGTTG_readname.txt.R1.bed.RNA	1203	1092	0.0922693
GC0711197_S197_GACTGTGT_readname.txt.R1.bed.RNA	645	610	0.0542636
GC0711197_S197_GTACCGAT_readname.txt.R1.bed.RNA	616	575	0.0665584
GC0711197_S197_GTGAACGT_readname.txt.R1.bed.RNA	903	832	0.0786268
GC0711197_S197_TAGCAGTT_readname.txt.R1.bed.RNA	570	520	0.0877193
GC0711198_S198_ATGACTGT_readname.txt.R1.bed.RNA	791	737	0.068268
GC0711198_S198_ATGGACTG_readname.txt.R1.bed.RNA	939	882	0.0607029
GC0711198_S198_CAAGATAT_readname.txt.R1.bed.RNA	668	627	0.0613772
GC0711198_S198_GACTGTGT_readname.txt.R1.bed.RNA	607	584	0.0378913
GC0711198_S198_GAGACCTT_readname.txt.R1.bed.RNA	521	478	0.0825336
GC0711198_S198_TAACGTGT_readname.txt.R1.bed.RNA	541	517	0.0443623
GC0711198_S198_TAAGGTGT_readname.txt.R1.bed.RNA	703	672	0.0440967
GC0711198_S198_TACAGTGT_readname.txt.R1.bed.RNA	570	540	0.0526316
GC0711198_S198_TCATCGTG_readname.txt.R1.bed.RNA	562	531	0.0551601
GC0711198_S198_TCCTGCTG_readname.txt.R1.bed.RNA	540	516	0.0444444
GC0711198_S198_TCGTCGAT_readname.txt.R1.bed.RNA	532	502	0.056391
GC0711200_S200_AGAGTTGT_readname.txt.R1.bed.RNA	503	448	0.109344
GC0711200_S200_ATATGCTG_readname.txt.R1.bed.RNA	612	557	0.0898693
GC0711200_S200_ATGGACTG_readname.txt.R1.bed.RNA	567	516	0.0899471
GC0711200_S200_CTAAGTGT_readname.txt.R1.bed.RNA	626	566	0.0958466
GC0711200_S200_GCTTAGTA_readname.txt.R1.bed.RNA	1090	954	0.124771
GC0711200_S200_GGATCATC_readname.txt.R1.bed.RNA	523	475	0.0917782
GC0711203_S203_AGCAATCC_readname.txt.R1.bed.RNA	668	597	0.106287
GC0711203_S203_ATGGACTG_readname.txt.R1.bed.RNA	504	455	0.0972222
GC0711203_S203_CAAGGTCA_readname.txt.R1.bed.RNA	610	551	0.0967213
GC0711203_S203_CGAACTAC_readname.txt.R1.bed.RNA	586	531	0.0938567
GC0711203_S203_GGATCATC_readname.txt.R1.bed.RNA	730	657	0.1
GC0711203_S203_TGAGCGAA_readname.txt.R1.bed.RNA	941	832	0.115834
GC0711204_S204_ACTGCATG_readname.txt.R1.bed.RNA	621	549	0.115942
GC0711204_S204_AGAATCAG_readname.txt.R1.bed.RNA	543	490	0.0976059
GC0711204_S204_AGAGTTGT_readname.txt.R1.bed.RNA	601	543	0.0965058
GC0711204_S204_CAATTCGT_readname.txt.R1.bed.RNA	563	513	0.0888099
GC0711204_S204_GAGACCTT_readname.txt.R1.bed.RNA	854	766	0.103044
GC0711204_S204_TACGCGTT_readname.txt.R1.bed.RNA	539	488	0.0946197
GC0711204_S204_TGGCGTAT_readname.txt.R1.bed.RNA	663	595	0.102564
GC0711205_S205_CAAGATAT_readname.txt.R1.bed.RNA	816	751	0.0796569
GC0711205_S205_CTAGTGTG_readname.txt.R1.bed.RNA	645	593	0.0806202
GC0711205_S205_TACACTGT_readname.txt.R1.bed.RNA	655	593	0.0946565
GC0711206_S206_ATGACACC_readname.txt.R1.bed.RNA	845	762	0.0982249
GC0711206_S206_CATGGTGT_readname.txt.R1.bed.RNA	718	650	0.0947075
GC0711206_S206_CGAACTAC_readname.txt.R1.bed.RNA	794	726	0.0856423
GC0711206_S206_GTTATATC_readname.txt.R1.bed.RNA	989	899	0.091001
GC0711206_S206_TGCAGACA_readname.txt.R1.bed.RNA	514	465	0.0953307
GC0711207_S207_TACACTGT_readname.txt.R1.bed.RNA	503	478	0.0497018
GC0711208_S208_GAGACCTT_readname.txt.R1.bed.RNA	595	551	0.0739496
GC0711210_S210_CTCTGATT_readname.txt.R1.bed.RNA	707	622	0.120226
GC0711210_S210_TGGACATG_readname.txt.R1.bed.RNA	530	466	0.120755
GC0711210_S210_TTCACGAT_readname.txt.R1.bed.RNA	517	459	0.112186
GC0711211_S211_ACGTACGT_readname.txt.R1.bed.RNA	549	498	0.0928962
GC0711211_S211_AGAGTTGT_readname.txt.R1.bed.RNA	503	470	0.0656064
GC0711211_S211_ATAGATAC_readname.txt.R1.bed.RNA	544	494	0.0919118
GC0711211_S211_CTCTGATT_readname.txt.R1.bed.RNA	866	778	0.101617
GC0711211_S211_TAGCAGTT_readname.txt.R1.bed.RNA	552	494	0.105072
GC0711211_S211_TGAGCGAA_readname.txt.R1.bed.RNA	525	468	0.108571
GC0711211_S211_TGCAGACA_readname.txt.R1.bed.RNA	545	505	0.0733945
GC0711214_S214_CGAGAATG_readname.txt.R1.bed.RNA	679	632	0.0692194
GC0711215_S215_CAGTGATG_readname.txt.R1.bed.RNA	642	592	0.0778816
GC0711215_S215_CATAACTT_readname.txt.R1.bed.RNA	830	761	0.0831325
GC0711215_S215_CGAACTAC_readname.txt.R1.bed.RNA	561	512	0.087344
GC0711216_S216_AGAATCAG_readname.txt.R1.bed.RNA	526	471	0.104563
GC0711216_S216_ATACGACT_readname.txt.R1.bed.RNA	503	456	0.0934394
GC0711216_S216_ATGGCTGT_readname.txt.R1.bed.RNA	634	574	0.0946372
GC0711216_S216_CAGCTCTT_readname.txt.R1.bed.RNA	535	477	0.108411
GC0711216_S216_CGAACTAC_readname.txt.R1.bed.RNA	654	605	0.0749235
GC0711216_S216_GATAACCA_readname.txt.R1.bed.RNA	624	576	0.0769231
GC0711216_S216_GCGTAATT_readname.txt.R1.bed.RNA	517	464	0.102515
GC0711216_S216_TCGATTAA_readname.txt.R1.bed.RNA	673	600	0.10847
GC0711219_S219_CACTCTTG_readname.txt.R1.bed.RNA	697	622	0.107604
GC0711219_S219_GATAACCA_readname.txt.R1.bed.RNA	554	493	0.110108
GC0711219_S219_TCATCGTG_readname.txt.R1.bed.RNA	612	555	0.0931373
GC0711221_S221_AAGAATCT_readname.txt.R1.bed.RNA	893	796	0.108623
GC0711221_S221_GTGAACGT_readname.txt.R1.bed.RNA	748	667	0.108289
GC0711221_S221_TCGATTAA_readname.txt.R1.bed.RNA	601	527	0.123128
GC0711221_S221_TCTACTGT_readname.txt.R1.bed.RNA	703	635	0.0967283
GC0711221_S221_TGCAGACA_readname.txt.R1.bed.RNA	625	565	0.096
GC0711222_S222_ACTGCATG_readname.txt.R1.bed.RNA	521	500	0.0403071
GC0711222_S222_CATGGTGT_readname.txt.R1.bed.RNA	701	649	0.0741797
GC0711222_S222_CGAACTAC_readname.txt.R1.bed.RNA	514	489	0.0486381
GC0711223_S223_CCTAGTAG_readname.txt.R1.bed.RNA	519	499	0.0385356
GC0711223_S223_CGAGAATG_readname.txt.R1.bed.RNA	593	564	0.0489039
GC0711223_S223_GTTATATC_readname.txt.R1.bed.RNA	502	465	0.0737052
GC0711224_S224_GTTATATC_readname.txt.R1.bed.RNA	600	575	0.0416667
GC0711225_S225_ACACACGT_readname.txt.R1.bed.RNA	506	456	0.0988142
GC0711225_S225_ACGTACGT_readname.txt.R1.bed.RNA	595	542	0.0890756
GC0711225_S225_ATGGACTG_readname.txt.R1.bed.RNA	540	486	0.1
GC0711225_S225_ATTGGCGT_readname.txt.R1.bed.RNA	509	454	0.108055
GC0711225_S225_TCGATTAA_readname.txt.R1.bed.RNA	745	676	0.0926174
GC0711226_S226_ATTGGCGT_readname.txt.R1.bed.RNA	515	479	0.0699029
GC0711228_S228_ATAGATAC_readname.txt.R1.bed.RNA	1047	932	0.109838
GC0711228_S228_ATGACACC_readname.txt.R1.bed.RNA	599	538	0.101836
GC0711228_S228_CAATTCGT_readname.txt.R1.bed.RNA	905	812	0.102762
GC0711228_S228_CCTAGTAG_readname.txt.R1.bed.RNA	838	747	0.108592
GC0711228_S228_CGAGAATG_readname.txt.R1.bed.RNA	523	489	0.0650096
GC0711228_S228_TGATGCGA_readname.txt.R1.bed.RNA	669	608	0.0911809
GC0711236_S236_AACTGCCA_readname.txt.R1.bed.RNA	661	594	0.101362
GC0711236_S236_GCTTAGTA_readname.txt.R1.bed.RNA	774	688	0.111111
GC0711236_S236_GGAACTGT_readname.txt.R1.bed.RNA	605	545	0.0991736
GC0711236_S236_TGAGCGAA_readname.txt.R1.bed.RNA	589	520	0.117148
GC0711242_S242_ATTAAGCG_readname.txt.R1.bed.RNA	640	588	0.08125
GC0711242_S242_CAGCTCTT_readname.txt.R1.bed.RNA	542	493	0.0904059
GC0711242_S242_TGGACATG_readname.txt.R1.bed.RNA	593	549	0.074199
GC0711243_S243_GACTGTGT_readname.txt.R1.bed.RNA	519	478	0.0789981
GC0711243_S243_GAGACCTT_readname.txt.R1.bed.RNA	638	573	0.101881
GC0711243_S243_TAAGGTGT_readname.txt.R1.bed.RNA	715	646	0.0965035
GC0711243_S243_TAGTTCTG_readname.txt.R1.bed.RNA	936	839	0.103632
GC0711243_S243_TTCACTAG_readname.txt.R1.bed.RNA	525	478	0.0895238
GC0711244_S244_ATATGCTG_readname.txt.R1.bed.RNA	542	507	0.0645756
GC0711245_S245_CCTAGTAG_readname.txt.R1.bed.RNA	709	651	0.0818054
GC0711245_S245_TTCACTAG_readname.txt.R1.bed.RNA	526	484	0.0798479
GC0711246_S246_ATTGGCGT_readname.txt.R1.bed.RNA	637	585	0.0816327
GC0711246_S246_CCTAGTAG_readname.txt.R1.bed.RNA	532	479	0.0996241
GC0711247_S247_ATTGGCGT_readname.txt.R1.bed.RNA	767	692	0.0977836
GC0711247_S247_TCATCGTG_readname.txt.R1.bed.RNA	556	495	0.109712
GC0711247_S247_TGAGCGAA_readname.txt.R1.bed.RNA	735	656	0.107483
GC0711247_S247_TTCACTAG_readname.txt.R1.bed.RNA	548	509	0.0711679
GC0711248_S248_ATACGACT_readname.txt.R1.bed.RNA	603	548	0.0912106
GC0711248_S248_ATGGACTG_readname.txt.R1.bed.RNA	733	653	0.109141
GC0711248_S248_CATGTGTG_readname.txt.R1.bed.RNA	673	611	0.0921248
GC0711248_S248_CTCTGATT_readname.txt.R1.bed.RNA	535	483	0.0971963
GC0711248_S248_TGAGCGAA_readname.txt.R1.bed.RNA	555	511	0.0792793
GC0711249_S249_GACTGTGT_readname.txt.R1.bed.RNA	505	482	0.0455446
GC0711251_S251_CTAAGTGT_readname.txt.R1.bed.RNA	716	660	0.0782123
GC0711252_S252_CAAGATAT_readname.txt.R1.bed.RNA	767	674	0.121252
GC0711252_S252_CATAACTT_readname.txt.R1.bed.RNA	504	449	0.109127
GC0711252_S252_GGAACTGT_readname.txt.R1.bed.RNA	518	471	0.0907336
GC0711252_S252_TACAGTGT_readname.txt.R1.bed.RNA	682	602	0.117302
GC0711252_S252_TCTACTGT_readname.txt.R1.bed.RNA	514	457	0.110895
GC0711253_S253_AACTGCCA_readname.txt.R1.bed.RNA	537	492	0.0837989
GC0711253_S253_ATCTGATG_readname.txt.R1.bed.RNA	1645	1437	0.126444
GC0711253_S253_CTAAGTGT_readname.txt.R1.bed.RNA	677	615	0.0915805
GC0711253_S253_GACTGTGT_readname.txt.R1.bed.RNA	509	462	0.0923379
GC0711253_S253_TACACTGT_readname.txt.R1.bed.RNA	602	548	0.089701
GC0711253_S253_TCCGGTAT_readname.txt.R1.bed.RNA	784	687	0.123724
GC0711253_S253_TCTGTTGT_readname.txt.R1.bed.RNA	599	525	0.123539
GC0711253_S253_TGGACATG_readname.txt.R1.bed.RNA	632	570	0.0981013
GC0711254_S254_AGAGTTGT_readname.txt.R1.bed.RNA	1408	1237	0.121449
GC0711254_S254_TGGACATG_readname.txt.R1.bed.RNA	574	517	0.0993031
GC0711255_S255_TGGCGTAT_readname.txt.R1.bed.RNA	548	516	0.0583942
GC0711256_S256_TACACTGT_readname.txt.R1.bed.RNA	595	528	0.112605
GC0711259_S259_ATCTGATG_readname.txt.R1.bed.RNA	549	524	0.0455373
GC0711260_S260_CAAGATAT_readname.txt.R1.bed.RNA	662	584	0.117825
GC0711262_S262_CCTAGTAG_readname.txt.R1.bed.RNA	639	574	0.101721
GC0711262_S262_GATGGCTT_readname.txt.R1.bed.RNA	703	628	0.106686
GC0711262_S262_TCCTGCTG_readname.txt.R1.bed.RNA	515	464	0.0990291
GC0711264_S264_ATTAAGCG_readname.txt.R1.bed.RNA	561	518	0.0766488
GC0711264_S264_GAGACCTT_readname.txt.R1.bed.RNA	926	828	0.105832
GC0711264_S264_GATAACCA_readname.txt.R1.bed.RNA	549	489	0.10929
GC0711264_S264_GTTATATC_readname.txt.R1.bed.RNA	796	713	0.104271
GC0711264_S264_TCGTTAGC_readname.txt.R1.bed.RNA	665	607	0.087218
GC0711264_S264_TCTGTTGT_readname.txt.R1.bed.RNA	536	488	0.0895522
GC0711266_S266_ACGTACGT_readname.txt.R1.bed.RNA	527	474	0.100569
GC0711266_S266_GTTATATC_readname.txt.R1.bed.RNA	508	477	0.0610236
GC0711268_S268_CATAACTT_readname.txt.R1.bed.RNA	711	652	0.0829817
GC0711269_S269_ATGGACTG_readname.txt.R1.bed.RNA	575	520	0.0956522
GC0711269_S269_TAACGTGT_readname.txt.R1.bed.RNA	661	595	0.0998487
GC0711269_S269_TAGACGGA_readname.txt.R1.bed.RNA	824	750	0.0898058
GC0711270_S270_ATCTGATG_readname.txt.R1.bed.RNA	600	574	0.0433333
GC0711270_S270_CATGTATT_readname.txt.R1.bed.RNA	557	520	0.0664273
GC0711271_S271_CGATTACA_readname.txt.R1.bed.RNA	622	578	0.0707395
GC0711271_S271_CTTCGTTG_readname.txt.R1.bed.RNA	660	601	0.0893939
GC0711271_S271_GACTAAGA_readname.txt.R1.bed.RNA	990	901	0.089899
GC0711271_S271_TAAGGTGT_readname.txt.R1.bed.RNA	711	629	0.115331
GC0711271_S271_TACACTGT_readname.txt.R1.bed.RNA	555	502	0.0954955
GC0711271_S271_TCGTCGAT_readname.txt.R1.bed.RNA	549	493	0.102004
GC0711272_S272_GTGAACGT_readname.txt.R1.bed.RNA	666	588	0.117117
GC0711272_S272_TCCGGTAT_readname.txt.R1.bed.RNA	941	822	0.126461
GC0711272_S272_TGCAGACA_readname.txt.R1.bed.RNA	665	599	0.0992481
GC0711273_S273_CAAGATAT_readname.txt.R1.bed.RNA	748	688	0.0802139
GC0711273_S273_CATGGTGT_readname.txt.R1.bed.RNA	544	498	0.0845588
GC0711274_S274_TAGACGGA_readname.txt.R1.bed.RNA	579	559	0.0345423
GC0711276_S276_CACAGTTG_readname.txt.R1.bed.RNA	509	452	0.111984
GC0711276_S276_GGAACTGT_readname.txt.R1.bed.RNA	502	446	0.111554
GC0711276_S276_TGCAGACA_readname.txt.R1.bed.RNA	940	845	0.101064
GC0711277_S277_GGAACTGT_readname.txt.R1.bed.RNA	502	465	0.0737052
GC0711277_S277_GTCTCCTA_readname.txt.R1.bed.RNA	572	508	0.111888
GC0711277_S277_TCAAGTTG_readname.txt.R1.bed.RNA	545	480	0.119266
GC0711277_S277_TCCGGTAT_readname.txt.R1.bed.RNA	797	712	0.10665
GC0711280_S280_CAAGATAT_readname.txt.R1.bed.RNA	816	733	0.101716
GC0711280_S280_CTAGTGTG_readname.txt.R1.bed.RNA	578	530	0.083045
GC0711280_S280_TGAGCGAA_readname.txt.R1.bed.RNA	732	652	0.10929
GC0711283_S283_AGGTTGCT_readname.txt.R1.bed.RNA	513	479	0.0662768
GC0711283_S283_GACTAAGA_readname.txt.R1.bed.RNA	606	564	0.0693069
GC0711284_S1_ATTGGCGT_readname.txt.R1.bed.RNA	717	666	0.0711297
GC0711284_S1_CAAGTCAC_readname.txt.R1.bed.RNA	506	470	0.0711462
GC0711284_S1_GTACCGAT_readname.txt.R1.bed.RNA	651	597	0.0829493
GC0711285_S2_TCTACTGT_readname.txt.R1.bed.RNA	520	470	0.0961538
GC0711285_S2_TGGCGTAT_readname.txt.R1.bed.RNA	570	518	0.0912281
GC0711286_S3_CATGGTGT_readname.txt.R1.bed.RNA	555	499	0.100901
GC0711286_S3_TTCACGAT_readname.txt.R1.bed.RNA	802	723	0.0985037
GC0711288_S5_ACGTACGT_readname.txt.R1.bed.RNA	567	531	0.0634921
GC0711289_S6_GAGACCTT_readname.txt.R1.bed.RNA	507	469	0.0749507
GC0711289_S6_TGAGCGAA_readname.txt.R1.bed.RNA	607	563	0.0724876
GC0711291_S8_GGATCATC_readname.txt.R1.bed.RNA	807	757	0.0619579
GC0711292_S9_ATACGACT_readname.txt.R1.bed.RNA	652	578	0.113497
GC0711292_S9_ATCTGATG_readname.txt.R1.bed.RNA	589	522	0.113752
GC0711292_S9_CAATGTGT_readname.txt.R1.bed.RNA	540	461	0.146296
GC0711292_S9_CAATTCGT_readname.txt.R1.bed.RNA	563	483	0.142096
GC0711292_S9_CATGGTGT_readname.txt.R1.bed.RNA	666	600	0.0990991
GC0711292_S9_CATGTGTG_readname.txt.R1.bed.RNA	586	522	0.109215
GC0711292_S9_GAGACCTT_readname.txt.R1.bed.RNA	573	502	0.123909
GC0711292_S9_TACACTGT_readname.txt.R1.bed.RNA	936	829	0.114316
GC0711292_S9_TGGACATG_readname.txt.R1.bed.RNA	657	587	0.106545
GC0711293_S10_AGAATCAG_readname.txt.R1.bed.RNA	802	701	0.125935
GC0711293_S10_AGTTGACC_readname.txt.R1.bed.RNA	936	839	0.103632
GC0711293_S10_ATCTGATG_readname.txt.R1.bed.RNA	553	505	0.0867993
GC0711293_S10_TACAGTGT_readname.txt.R1.bed.RNA	778	718	0.0771208
GC0711293_S10_TAGACGGA_readname.txt.R1.bed.RNA	514	455	0.114786
GC0711293_S10_TTCACTAG_readname.txt.R1.bed.RNA	725	652	0.10069
GC0711294_S11_AATGACAG_readname.txt.R1.bed.RNA	522	467	0.105364
GC0711294_S11_AGAGTTGT_readname.txt.R1.bed.RNA	740	685	0.0743243
GC0711294_S11_CTCTGATT_readname.txt.R1.bed.RNA	798	702	0.120301
GC0711294_S11_GACTGTGT_readname.txt.R1.bed.RNA	847	750	0.114522
GC0711294_S11_TCGATTAA_readname.txt.R1.bed.RNA	711	632	0.111111
GC0711294_S11_TGAGCGAA_readname.txt.R1.bed.RNA	561	507	0.0962567
GC0711296_S13_ACACACGT_readname.txt.R1.bed.RNA	635	543	0.144882
GC0711296_S13_ATATGCTG_readname.txt.R1.bed.RNA	543	487	0.103131
GC0711296_S13_GATGGCTT_readname.txt.R1.bed.RNA	917	803	0.124318
GC0711296_S13_GCGTAATT_readname.txt.R1.bed.RNA	1133	993	0.123566
GC0711296_S13_GCTTAGTA_readname.txt.R1.bed.RNA	524	450	0.141221
GC0711296_S13_TAAGGTGT_readname.txt.R1.bed.RNA	687	608	0.114993
GC0711296_S13_TACAGTGT_readname.txt.R1.bed.RNA	644	554	0.139752
GC0711296_S13_TCAGCTTG_readname.txt.R1.bed.RNA	572	486	0.15035
GC0711296_S13_TTAAGCAT_readname.txt.R1.bed.RNA	964	847	0.121369
GC0711298_S15_TAAGGTGT_readname.txt.R1.bed.RNA	584	529	0.0941781
GC0711299_S16_AATGACAG_readname.txt.R1.bed.RNA	516	457	0.114341
GC0711299_S16_ATGACTGT_readname.txt.R1.bed.RNA	833	733	0.120048
GC0711299_S16_ATGGACTG_readname.txt.R1.bed.RNA	648	547	0.155864
GC0711299_S16_CACAGTTG_readname.txt.R1.bed.RNA	881	775	0.120318
GC0711299_S16_GAGACCTT_readname.txt.R1.bed.RNA	592	499	0.157095
GC0711299_S16_GCTTAGTA_readname.txt.R1.bed.RNA	1301	1125	0.135281
GC0711299_S16_TCATCGTG_readname.txt.R1.bed.RNA	569	492	0.135325
GC0711299_S16_TCTACTGT_readname.txt.R1.bed.RNA	566	487	0.139576
GC0711299_S16_TCTGTTGT_readname.txt.R1.bed.RNA	1098	956	0.129326
GC0711299_S16_TGATGCGA_readname.txt.R1.bed.RNA	609	536	0.119869
GC0711299_S16_TTAAGCAT_readname.txt.R1.bed.RNA	684	595	0.130117
GC0711300_S17_AATCGGAT_readname.txt.R1.bed.RNA	878	752	0.143508
GC0711300_S17_AATGACAG_readname.txt.R1.bed.RNA	582	517	0.111684
GC0711300_S17_ATTAAGCG_readname.txt.R1.bed.RNA	1183	1008	0.147929
GC0711300_S17_ATTGGCGT_readname.txt.R1.bed.RNA	517	455	0.119923
GC0711300_S17_GATAACCA_readname.txt.R1.bed.RNA	755	650	0.139073
GC0711300_S17_GATATTGT_readname.txt.R1.bed.RNA	647	563	0.12983
GC0711300_S17_GGAACTGT_readname.txt.R1.bed.RNA	533	456	0.144465
GC0711300_S17_TACACTGT_readname.txt.R1.bed.RNA	667	590	0.115442
GC0711300_S17_TACGCGTT_readname.txt.R1.bed.RNA	1194	1005	0.158291
GC0711301_S18_AATGACAG_readname.txt.R1.bed.RNA	536	487	0.0914179
GC0711301_S18_AGCAATCC_readname.txt.R1.bed.RNA	552	508	0.0797101
GC0711301_S18_ATACGACT_readname.txt.R1.bed.RNA	802	718	0.104738
GC0711301_S18_ATTAAGCG_readname.txt.R1.bed.RNA	525	476	0.0933333
GC0711301_S18_TACGCGTT_readname.txt.R1.bed.RNA	526	484	0.0798479
GC0711301_S18_TCGATTAA_readname.txt.R1.bed.RNA	559	496	0.112701
GC0711301_S18_TGATGCGA_readname.txt.R1.bed.RNA	560	501	0.105357
GC0711302_S19_ATGGCTGT_readname.txt.R1.bed.RNA	1443	1225	0.151074
GC0711302_S19_ATTAAGCG_readname.txt.R1.bed.RNA	1020	894	0.123529
GC0711302_S19_CGATTACA_readname.txt.R1.bed.RNA	797	701	0.120452
GC0711302_S19_CTGACGTT_readname.txt.R1.bed.RNA	861	761	0.116144
GC0711302_S19_GAGACCTT_readname.txt.R1.bed.RNA	840	731	0.129762
GC0711302_S19_TAGACGGA_readname.txt.R1.bed.RNA	633	557	0.120063
GC0711302_S19_TCGTTAGC_readname.txt.R1.bed.RNA	526	470	0.106464
GC0711302_S19_TCTACTGT_readname.txt.R1.bed.RNA	551	474	0.139746
GC0711302_S19_TGATGCGA_readname.txt.R1.bed.RNA	1414	1253	0.113861
GC0711304_S21_CAATGTGT_readname.txt.R1.bed.RNA	793	729	0.0807062
GC0711304_S21_CAATTCGT_readname.txt.R1.bed.RNA	553	512	0.074141
GC0711305_S22_CATGTAGA_readname.txt.R1.bed.RNA	558	516	0.0752688
GC0711305_S22_CTGACGTT_readname.txt.R1.bed.RNA	729	680	0.0672154
GC0711305_S22_CTTCGTTG_readname.txt.R1.bed.RNA	675	634	0.0607407
GC0711306_S23_AATGACAG_readname.txt.R1.bed.RNA	715	645	0.0979021
GC0711306_S23_ACGTACGT_readname.txt.R1.bed.RNA	562	481	0.144128
GC0711306_S23_CAATTCGT_readname.txt.R1.bed.RNA	762	653	0.143045
GC0711306_S23_CTCTGATT_readname.txt.R1.bed.RNA	508	430	0.153543
GC0711306_S23_GTACCGAT_readname.txt.R1.bed.RNA	937	797	0.149413
GC0711306_S23_GTGAACGT_readname.txt.R1.bed.RNA	518	452	0.127413
GC0711306_S23_TAGTTCTG_readname.txt.R1.bed.RNA	638	590	0.0752351
GC0711306_S23_TCGTTAGC_readname.txt.R1.bed.RNA	603	528	0.124378
GC0711306_S23_TTCACTAG_readname.txt.R1.bed.RNA	1353	1181	0.127125
GC0711307_S24_AGTTGACC_readname.txt.R1.bed.RNA	1221	1077	0.117936
GC0711307_S24_CAATGTGT_readname.txt.R1.bed.RNA	992	861	0.132056
GC0711307_S24_CAGTGATG_readname.txt.R1.bed.RNA	1154	1031	0.106586
GC0711307_S24_CTAGTGTG_readname.txt.R1.bed.RNA	632	571	0.096519
GC0711307_S24_GACGTTAA_readname.txt.R1.bed.RNA	778	704	0.0951157
GC0711307_S24_TCATCGTG_readname.txt.R1.bed.RNA	762	703	0.0774278
GC0711308_S25_ATACGACT_readname.txt.R1.bed.RNA	562	508	0.0960854
GC0711308_S25_CAAGGTCA_readname.txt.R1.bed.RNA	562	530	0.0569395
GC0711309_S26_ATATGCTG_readname.txt.R1.bed.RNA	598	546	0.0869565
GC0711310_S27_GGAACTGT_readname.txt.R1.bed.RNA	715	670	0.0629371
GC0711310_S27_TACACTGT_readname.txt.R1.bed.RNA	703	656	0.0668563
GC0711311_S28_ATGACTGT_readname.txt.R1.bed.RNA	534	466	0.127341
GC0711311_S28_ATGGACTG_readname.txt.R1.bed.RNA	866	780	0.0993072
GC0711311_S28_ATTGGCGT_readname.txt.R1.bed.RNA	559	508	0.0912343
GC0711311_S28_CAAGGTCA_readname.txt.R1.bed.RNA	977	856	0.123849
GC0711311_S28_CAGCTCTT_readname.txt.R1.bed.RNA	638	542	0.15047
GC0711311_S28_GATGGCTT_readname.txt.R1.bed.RNA	691	600	0.131693
GC0711311_S28_TAACGTGT_readname.txt.R1.bed.RNA	774	661	0.145995
GC0711311_S28_TACGCGTT_readname.txt.R1.bed.RNA	517	458	0.11412
GC0711311_S28_TCTACTGT_readname.txt.R1.bed.RNA	506	459	0.0928854
GC0711311_S28_TCTGTTGT_readname.txt.R1.bed.RNA	520	455	0.125
GC0711311_S28_TGATGCGA_readname.txt.R1.bed.RNA	883	789	0.106455
GC0711311_S28_TGCAGACA_readname.txt.R1.bed.RNA	666	599	0.100601
GC0711312_S29_AGGTTGCT_readname.txt.R1.bed.RNA	506	475	0.0612648
GC0711312_S29_CAATGTGT_readname.txt.R1.bed.RNA	1108	978	0.117329
GC0711312_S29_CATAACTT_readname.txt.R1.bed.RNA	862	760	0.118329
GC0711312_S29_CATGTATT_readname.txt.R1.bed.RNA	532	477	0.103383
GC0711312_S29_GACTGTGT_readname.txt.R1.bed.RNA	647	563	0.12983
GC0711312_S29_TAAGGTGT_readname.txt.R1.bed.RNA	2016	1729	0.142361
GC0711313_S30_AGAGTTGT_readname.txt.R1.bed.RNA	550	494	0.101818
GC0711313_S30_ATAGATAC_readname.txt.R1.bed.RNA	808	734	0.0915842
GC0711313_S30_CAATGTGT_readname.txt.R1.bed.RNA	760	663	0.127632
GC0711313_S30_CTGCAATC_readname.txt.R1.bed.RNA	518	465	0.102317
GC0711314_S31_AGAATCAG_readname.txt.R1.bed.RNA	549	515	0.0619308
GC0711315_S32_AGAATCAG_readname.txt.R1.bed.RNA	593	520	0.123103
GC0711315_S32_CAATGTGT_readname.txt.R1.bed.RNA	823	713	0.133657
GC0711315_S32_CAGTGATG_readname.txt.R1.bed.RNA	708	613	0.134181
GC0711315_S32_GGAACTGT_readname.txt.R1.bed.RNA	552	484	0.123188
GC0711315_S32_TCAGCTTG_readname.txt.R1.bed.RNA	548	487	0.111314
GC0711315_S32_TCATCGTG_readname.txt.R1.bed.RNA	2048	1741	0.149902
GC0711315_S32_TCGTCGAT_readname.txt.R1.bed.RNA	745	635	0.147651
GC0711315_S32_TCTACTGT_readname.txt.R1.bed.RNA	790	682	0.136709
GC0711315_S32_TGCAGACA_readname.txt.R1.bed.RNA	586	508	0.133106
GC0711316_S33_CATGGTGT_readname.txt.R1.bed.RNA	549	501	0.0874317
GC0711317_S34_ACACACGT_readname.txt.R1.bed.RNA	821	716	0.127893
GC0711317_S34_ACTGCATG_readname.txt.R1.bed.RNA	552	468	0.152174
GC0711317_S34_AGAGTTGT_readname.txt.R1.bed.RNA	1504	1272	0.154255
GC0711317_S34_CATGTAGA_readname.txt.R1.bed.RNA	686	597	0.129738
GC0711317_S34_CCTCATGT_readname.txt.R1.bed.RNA	651	561	0.138249
GC0711317_S34_GATGGCTT_readname.txt.R1.bed.RNA	586	509	0.131399
GC0711317_S34_TAACCAAG_readname.txt.R1.bed.RNA	574	521	0.0923345
GC0711317_S34_TCAGCTTG_readname.txt.R1.bed.RNA	627	535	0.14673
GC0711317_S34_TCCGGTAT_readname.txt.R1.bed.RNA	916	790	0.137555
GC0711317_S34_TGAGCGAA_readname.txt.R1.bed.RNA	704	628	0.107955
GC0711319_S36_AGAATCAG_readname.txt.R1.bed.RNA	697	633	0.0918221
GC0711319_S36_ATAGATAC_readname.txt.R1.bed.RNA	606	548	0.0957096
GC0711319_S36_CAATGTGT_readname.txt.R1.bed.RNA	601	550	0.0848586
GC0711319_S36_GCTTAGTA_readname.txt.R1.bed.RNA	579	530	0.0846287
GC0711319_S36_TACGCGTT_readname.txt.R1.bed.RNA	544	497	0.0863971
GC0711320_S37_ATATGCTG_readname.txt.R1.bed.RNA	771	715	0.0726329
GC0711320_S37_CATAACTT_readname.txt.R1.bed.RNA	646	578	0.105263
GC0711320_S37_GTCTCCTA_readname.txt.R1.bed.RNA	714	644	0.0980392
GC0711321_S38_AACTGCCA_readname.txt.R1.bed.RNA	675	599	0.112593
GC0711321_S38_AATGACAG_readname.txt.R1.bed.RNA	716	617	0.138268
GC0711321_S38_ACACACGT_readname.txt.R1.bed.RNA	647	573	0.114374
GC0711321_S38_ATGACTGT_readname.txt.R1.bed.RNA	775	685	0.116129
GC0711321_S38_CAAGATAT_readname.txt.R1.bed.RNA	565	476	0.157522
GC0711321_S38_CAATGTGT_readname.txt.R1.bed.RNA	2483	2118	0.147
GC0711321_S38_CATAACTT_readname.txt.R1.bed.RNA	601	530	0.118136
GC0711321_S38_CTAAGTGT_readname.txt.R1.bed.RNA	855	739	0.135673
GC0711321_S38_TAAGGTGT_readname.txt.R1.bed.RNA	795	665	0.163522
GC0711321_S38_TCTGTTGT_readname.txt.R1.bed.RNA	1813	1536	0.152785
GC0711321_S38_TGATGCGA_readname.txt.R1.bed.RNA	516	449	0.129845
GC0711321_S38_TGGACATG_readname.txt.R1.bed.RNA	576	509	0.116319
GC0711324_S41_AAGAATCT_readname.txt.R1.bed.RNA	501	421	0.159681
GC0711324_S41_ATATGCTG_readname.txt.R1.bed.RNA	2047	1744	0.148021
GC0711324_S41_ATTAAGCG_readname.txt.R1.bed.RNA	585	514	0.121368
GC0711324_S41_CTTCGTTG_readname.txt.R1.bed.RNA	646	559	0.134675
GC0711324_S41_GAGCGATA_readname.txt.R1.bed.RNA	798	686	0.140351
GC0711324_S41_GATGGCTT_readname.txt.R1.bed.RNA	628	558	0.111465
GC0711324_S41_GGAACTGT_readname.txt.R1.bed.RNA	1154	994	0.138648
GC0711324_S41_TAGACGGA_readname.txt.R1.bed.RNA	582	503	0.135739
GC0711324_S41_TAGCAGTT_readname.txt.R1.bed.RNA	741	658	0.112011
GC0711324_S41_TCCGGTAT_readname.txt.R1.bed.RNA	697	616	0.116212
GC0711324_S41_TGGCGTAT_readname.txt.R1.bed.RNA	542	467	0.138376
GC0711324_S41_TTCACGAT_readname.txt.R1.bed.RNA	879	758	0.137656
GC0711329_S46_ATAGATAC_readname.txt.R1.bed.RNA	771	670	0.130999
GC0711329_S46_CATGGTGT_readname.txt.R1.bed.RNA	511	415	0.187867
GC0711329_S46_CTAGTGTG_readname.txt.R1.bed.RNA	506	450	0.110672
GC0711329_S46_GAGCGATA_readname.txt.R1.bed.RNA	812	718	0.115764
GC0711329_S46_GCGTAATT_readname.txt.R1.bed.RNA	676	583	0.137574
GC0711332_S49_AGCAATCC_readname.txt.R1.bed.RNA	592	517	0.126689
GC0711332_S49_ATATGCTG_readname.txt.R1.bed.RNA	543	474	0.127072
GC0711332_S49_ATGACTGT_readname.txt.R1.bed.RNA	939	824	0.122471
GC0711332_S49_CCTAGTAG_readname.txt.R1.bed.RNA	730	642	0.120548
GC0711332_S49_GGAACTGT_readname.txt.R1.bed.RNA	1238	1044	0.156704
GC0711332_S49_TAACGTGT_readname.txt.R1.bed.RNA	610	544	0.108197
GC0711332_S49_TCCGGTAT_readname.txt.R1.bed.RNA	599	499	0.166945
GC0711332_S49_TCGATTAA_readname.txt.R1.bed.RNA	535	453	0.153271
GC0711332_S49_TCGTCGAT_readname.txt.R1.bed.RNA	745	664	0.108725
GC0711332_S49_TGATGCGA_readname.txt.R1.bed.RNA	876	761	0.131279
GC0711332_S49_TTCACTAG_readname.txt.R1.bed.RNA	895	780	0.128492
GC0711338_S55_AAGAATCT_readname.txt.R1.bed.RNA	601	526	0.124792
GC0711338_S55_ATGACTGT_readname.txt.R1.bed.RNA	880	783	0.110227
GC0711338_S55_CATAACTT_readname.txt.R1.bed.RNA	625	547	0.1248
GC0711338_S55_GGATCATC_readname.txt.R1.bed.RNA	570	516	0.0947368
GC0711338_S55_TACACTGT_readname.txt.R1.bed.RNA	662	570	0.138973
GC0711339_S56_AGTTGACC_readname.txt.R1.bed.RNA	596	514	0.137584
GC0711339_S56_ATAGATAC_readname.txt.R1.bed.RNA	656	565	0.13872
GC0711339_S56_CATAACTT_readname.txt.R1.bed.RNA	533	466	0.125704
GC0711339_S56_CATGTAGA_readname.txt.R1.bed.RNA	523	455	0.130019
GC0711339_S56_GTGAACGT_readname.txt.R1.bed.RNA	796	695	0.126884
GC0711339_S56_TCGTCGAT_readname.txt.R1.bed.RNA	688	594	0.136628
GC0711340_S57_GACTGTGT_readname.txt.R1.bed.RNA	1117	1019	0.087735
GC0711341_S58_AATCGGAT_readname.txt.R1.bed.RNA	1354	1177	0.130724
GC0711341_S58_AGCAATCC_readname.txt.R1.bed.RNA	1013	877	0.134255
GC0711341_S58_ATGGCTGT_readname.txt.R1.bed.RNA	525	470	0.104762
GC0711341_S58_GAGCGATA_readname.txt.R1.bed.RNA	566	488	0.137809
GC0711341_S58_TAAGGTGT_readname.txt.R1.bed.RNA	594	520	0.124579
GC0711341_S58_TACAGTGT_readname.txt.R1.bed.RNA	927	806	0.130529
GC0711342_S59_GAGACCTT_readname.txt.R1.bed.RNA	622	529	0.149518
GC0711342_S59_GCTTAGTA_readname.txt.R1.bed.RNA	531	450	0.152542
GC0711342_S59_TCGATTAA_readname.txt.R1.bed.RNA	975	857	0.121026
GC0711342_S59_TGAGCGAA_readname.txt.R1.bed.RNA	972	842	0.133745
GC0711343_S60_CAGCTCTT_readname.txt.R1.bed.RNA	531	463	0.12806
GC0711343_S60_GTCTCCTA_readname.txt.R1.bed.RNA	691	600	0.131693
GC0711343_S60_GTTATATC_readname.txt.R1.bed.RNA	782	695	0.111253
GC0711344_S61_ATATGCTG_readname.txt.R1.bed.RNA	708	593	0.162429
GC0711344_S61_CAAGATAT_readname.txt.R1.bed.RNA	533	465	0.12758
GC0711344_S61_CATGGTGT_readname.txt.R1.bed.RNA	725	637	0.121379
GC0711344_S61_CATGTAGA_readname.txt.R1.bed.RNA	632	558	0.117089
GC0711344_S61_CTGCAATC_readname.txt.R1.bed.RNA	871	747	0.142365
GC0711344_S61_TAAGGTGT_readname.txt.R1.bed.RNA	1279	1091	0.14699
GC0711345_S62_CTAGTGTG_readname.txt.R1.bed.RNA	871	797	0.0849598
GC0711345_S62_TCTACTGT_readname.txt.R1.bed.RNA	585	546	0.0666667
GC0711347_S64_TAACGTGT_readname.txt.R1.bed.RNA	635	583	0.0818898
GC0711348_S65_ACGTACGT_readname.txt.R1.bed.RNA	957	847	0.114943
GC0711348_S65_ATGACACC_readname.txt.R1.bed.RNA	730	629	0.138356
GC0711348_S65_CATGTATT_readname.txt.R1.bed.RNA	764	651	0.147906
GC0711348_S65_GTGAACGT_readname.txt.R1.bed.RNA	618	521	0.156958
GC0711348_S65_TAACCAAG_readname.txt.R1.bed.RNA	662	564	0.148036
GC0711348_S65_TAAGGTGT_readname.txt.R1.bed.RNA	776	672	0.134021
GC0711348_S65_TCTACTGT_readname.txt.R1.bed.RNA	1139	973	0.145742
GC0711349_S66_AAGAATCT_readname.txt.R1.bed.RNA	840	690	0.178571
GC0711349_S66_ACGTACGT_readname.txt.R1.bed.RNA	890	775	0.129213
GC0711349_S66_AGGCTTGA_readname.txt.R1.bed.RNA	512	441	0.138672
GC0711349_S66_ATATGCTG_readname.txt.R1.bed.RNA	565	482	0.146903
GC0711349_S66_ATGACACC_readname.txt.R1.bed.RNA	1002	875	0.126747
GC0711349_S66_CTGACGTT_readname.txt.R1.bed.RNA	707	592	0.162659
GC0711349_S66_CTGCAATC_readname.txt.R1.bed.RNA	689	596	0.134978
GC0711349_S66_TAAGGTGT_readname.txt.R1.bed.RNA	786	674	0.142494
GC0711349_S66_TCAAGTTG_readname.txt.R1.bed.RNA	955	828	0.132984
GC0711349_S66_TCCGGTAT_readname.txt.R1.bed.RNA	1443	1231	0.146916
GC0711350_S67_AACTGCCA_readname.txt.R1.bed.RNA	500	444	0.112
GC0711350_S67_ATGACACC_readname.txt.R1.bed.RNA	607	510	0.159802
GC0711350_S67_CAAGTCAC_readname.txt.R1.bed.RNA	681	589	0.135095
GC0711350_S67_CATAACTT_readname.txt.R1.bed.RNA	1232	1058	0.141234
GC0711350_S67_CATGTAGA_readname.txt.R1.bed.RNA	573	493	0.139616
GC0711350_S67_CCTCATGT_readname.txt.R1.bed.RNA	751	625	0.167776
GC0711350_S67_CTCTGATT_readname.txt.R1.bed.RNA	1492	1290	0.135389
GC0711350_S67_GTCTCCTA_readname.txt.R1.bed.RNA	980	854	0.128571
GC0711350_S67_TCATCGTG_readname.txt.R1.bed.RNA	1185	1023	0.136709
GC0711350_S67_TCTACTGT_readname.txt.R1.bed.RNA	835	730	0.125749
GC0711352_S69_AGAGTTGT_readname.txt.R1.bed.RNA	1200	1023	0.1475
GC0711352_S69_CAAGTCAC_readname.txt.R1.bed.RNA	590	532	0.0983051
GC0711352_S69_GAGCGATA_readname.txt.R1.bed.RNA	640	569	0.110937
GC0711352_S69_GCGTAATT_readname.txt.R1.bed.RNA	512	449	0.123047
GC0711352_S69_TACACTGT_readname.txt.R1.bed.RNA	570	515	0.0964912
GC0711352_S69_TCATCGTG_readname.txt.R1.bed.RNA	649	575	0.114022
GC0711352_S69_TTCACGAT_readname.txt.R1.bed.RNA	572	493	0.138112
GC0711353_S70_CTGACGTT_readname.txt.R1.bed.RNA	579	530	0.0846287
GC0711353_S70_TCTGTTGT_readname.txt.R1.bed.RNA	671	600	0.105812
GC0711355_S72_TCAGCTTG_readname.txt.R1.bed.RNA	522	467	0.105364
GC0711356_S73_CAAGTCAC_readname.txt.R1.bed.RNA	563	488	0.133215
GC0711356_S73_CTAAGTGT_readname.txt.R1.bed.RNA	908	802	0.11674
GC0711356_S73_GAGACCTT_readname.txt.R1.bed.RNA	571	496	0.131349
GC0711357_S74_GTGAACGT_readname.txt.R1.bed.RNA	670	626	0.0656716
GC0711358_S75_AGGCTTGA_readname.txt.R1.bed.RNA	776	666	0.141753
GC0711358_S75_CACTCTTG_readname.txt.R1.bed.RNA	625	533	0.1472
GC0711358_S75_GCGTAATT_readname.txt.R1.bed.RNA	645	551	0.145736
GC0711358_S75_TCATCGTG_readname.txt.R1.bed.RNA	932	814	0.126609
GC0711359_S76_ATAGATAC_readname.txt.R1.bed.RNA	718	659	0.0821727
GC0711360_S77_AATGACAG_readname.txt.R1.bed.RNA	576	503	0.126736
GC0711360_S77_CAAGGTCA_readname.txt.R1.bed.RNA	624	548	0.121795
GC0711360_S77_CTTCGTTG_readname.txt.R1.bed.RNA	838	740	0.116945
GC0711360_S77_TCGTTAGC_readname.txt.R1.bed.RNA	539	479	0.111317
GC0711361_S78_ACGTACGT_readname.txt.R1.bed.RNA	775	711	0.0825806
GC0711362_S79_GCGTAATT_readname.txt.R1.bed.RNA	503	471	0.0636183
GC0711362_S79_TAGCAGTT_readname.txt.R1.bed.RNA	676	612	0.0946746
GC0711362_S79_TAGTTCTG_readname.txt.R1.bed.RNA	522	485	0.0708812
GC0711364_S81_GTCTCCTA_readname.txt.R1.bed.RNA	641	587	0.0842434
GC0711364_S81_TAGCAGTT_readname.txt.R1.bed.RNA	674	620	0.0801187
GC0711365_S82_ATGACTGT_readname.txt.R1.bed.RNA	736	623	0.153533
GC0711365_S82_ATGGCTGT_readname.txt.R1.bed.RNA	588	501	0.147959
GC0711367_S84_CATGTGTG_readname.txt.R1.bed.RNA	800	732	0.085
GC0711367_S84_CTTCGTTG_readname.txt.R1.bed.RNA	750	660	0.12
GC0711367_S84_TAACCAAG_readname.txt.R1.bed.RNA	653	583	0.107198
GC0711368_S85_CAGCTCTT_readname.txt.R1.bed.RNA	517	453	0.123791
GC0711368_S85_GAGACCTT_readname.txt.R1.bed.RNA	855	733	0.14269
GC0711368_S85_GGTCAATG_readname.txt.R1.bed.RNA	587	493	0.160136
GC0711368_S85_TCAAGTTG_readname.txt.R1.bed.RNA	1044	876	0.16092
GC0711368_S85_TCATCGTG_readname.txt.R1.bed.RNA	771	674	0.125811
GC0711368_S85_TCCTGCTG_readname.txt.R1.bed.RNA	727	630	0.133425
GC0711369_S86_GAGACCTT_readname.txt.R1.bed.RNA	740	658	0.110811
GC0711369_S86_GATGGCTT_readname.txt.R1.bed.RNA	709	633	0.107193
GC0711372_S89_GACTAAGA_readname.txt.R1.bed.RNA	600	515	0.141667
GC0711372_S89_TGAGCGAA_readname.txt.R1.bed.RNA	1052	950	0.0969582
GC0711372_S89_TGGACATG_readname.txt.R1.bed.RNA	560	504	0.1
GC0711373_S90_CATAACTT_readname.txt.R1.bed.RNA	506	437	0.136364
GC0711373_S90_CATGGTGT_readname.txt.R1.bed.RNA	913	789	0.135816
GC0711373_S90_CTTCGTTG_readname.txt.R1.bed.RNA	999	856	0.143143
GC0711373_S90_TAACGTGT_readname.txt.R1.bed.RNA	1093	928	0.150961
GC0711373_S90_TCAAGTTG_readname.txt.R1.bed.RNA	583	506	0.132075
GC0711373_S90_TCGTTAGC_readname.txt.R1.bed.RNA	666	571	0.142643
GC0711373_S90_TTCACTAG_readname.txt.R1.bed.RNA	579	512	0.115717
GC0711374_S91_CATGGTGT_readname.txt.R1.bed.RNA	572	536	0.0629371
GC0711374_S91_CTAGTGTG_readname.txt.R1.bed.RNA	503	455	0.0954274
GC0711376_S93_AAGAGGTT_readname.txt.R1.bed.RNA	579	511	0.117444
GC0711376_S93_AGAATCAG_readname.txt.R1.bed.RNA	522	467	0.105364
GC0711376_S93_ATATGCTG_readname.txt.R1.bed.RNA	692	617	0.108382
GC0711376_S93_CATGTATT_readname.txt.R1.bed.RNA	679	587	0.135493
GC0711376_S93_GAGACCTT_readname.txt.R1.bed.RNA	893	758	0.151176
GC0711379_S96_AGCAATCC_readname.txt.R1.bed.RNA	762	667	0.124672
GC0711379_S96_TACAGTGT_readname.txt.R1.bed.RNA	506	456	0.0988142
GC0711380_S97_ATATGCTG_readname.txt.R1.bed.RNA	866	749	0.135104
GC0711380_S97_ATTAAGCG_readname.txt.R1.bed.RNA	834	751	0.0995204
GC0711380_S97_GAGACCTT_readname.txt.R1.bed.RNA	575	507	0.118261
GC0711380_S97_GGTCAATG_readname.txt.R1.bed.RNA	558	486	0.129032
GC0711380_S97_TACACTGT_readname.txt.R1.bed.RNA	547	476	0.129799
GC0711380_S97_TCTACTGT_readname.txt.R1.bed.RNA	779	660	0.15276
GC0711381_S98_AATGACAG_readname.txt.R1.bed.RNA	535	480	0.102804
GC0711381_S98_ATGGCTGT_readname.txt.R1.bed.RNA	1195	1031	0.137238
GC0711381_S98_GGTCAATG_readname.txt.R1.bed.RNA	725	627	0.135172
GC0711381_S98_TAACCAAG_readname.txt.R1.bed.RNA	669	569	0.149477
GC0711381_S98_TTCACGAT_readname.txt.R1.bed.RNA	806	694	0.138958
GC0711382_S99_GGTCAATG_readname.txt.R1.bed.RNA	589	520	0.117148
GC0711382_S99_TACACTGT_readname.txt.R1.bed.RNA	788	691	0.123096
GC0711382_S99_TCTGTTGT_readname.txt.R1.bed.RNA	905	779	0.139227
GC0711383_S100_AGAATCAG_readname.txt.R1.bed.RNA	647	573	0.114374
GC0711383_S100_GATATTGT_readname.txt.R1.bed.RNA	567	497	0.123457
GC0711383_S100_GTGAACGT_readname.txt.R1.bed.RNA	554	492	0.111913
GC0711383_S100_GTTATATC_readname.txt.R1.bed.RNA	650	567	0.127692
GC0711383_S100_TACAGTGT_readname.txt.R1.bed.RNA	1228	1066	0.131922
GC0711383_S100_TCATCGTG_readname.txt.R1.bed.RNA	631	525	0.167987
GC0711383_S100_TCCGGTAT_readname.txt.R1.bed.RNA	857	716	0.164527
GC0711385_S102_AATGACAG_readname.txt.R1.bed.RNA	529	501	0.0529301
GC0711385_S102_CATGGTGT_readname.txt.R1.bed.RNA	1051	967	0.0799239
GC0711385_S102_GATGGCTT_readname.txt.R1.bed.RNA	513	458	0.107212
GC0711385_S102_TAGCAGTT_readname.txt.R1.bed.RNA	504	457	0.093254
GC0711386_S103_ATCTGATG_readname.txt.R1.bed.RNA	562	517	0.0800712
GC0711386_S103_CACTCTTG_readname.txt.R1.bed.RNA	627	576	0.0813397
GC0711386_S103_TCGATTAA_readname.txt.R1.bed.RNA	694	631	0.0907781
GC0711387_S104_CAGTGATG_readname.txt.R1.bed.RNA	548	503	0.0821168
GC0711387_S104_GAGACCTT_readname.txt.R1.bed.RNA	759	708	0.0671937
GC0711387_S104_GGTCAATG_readname.txt.R1.bed.RNA	598	542	0.0936455
GC0711387_S104_TGATGCGA_readname.txt.R1.bed.RNA	504	457	0.093254
GC0711387_S104_TTCACGAT_readname.txt.R1.bed.RNA	514	470	0.0856031
GC0711388_S105_ATAGATAC_readname.txt.R1.bed.RNA	707	654	0.0749646
GC0711388_S105_CAGTGATG_readname.txt.R1.bed.RNA	676	615	0.0902367
GC0711388_S105_CCTCATGT_readname.txt.R1.bed.RNA	526	490	0.0684411
GC0711388_S105_CTAGTGTG_readname.txt.R1.bed.RNA	881	794	0.0987514
GC0711388_S105_GAGACCTT_readname.txt.R1.bed.RNA	713	660	0.0743338
GC0711388_S105_GCTTAGTA_readname.txt.R1.bed.RNA	833	741	0.110444
GC0711388_S105_TACGCGTT_readname.txt.R1.bed.RNA	1214	1091	0.101318
GC0711388_S105_TAGTTCTG_readname.txt.R1.bed.RNA	802	717	0.105985
GC0711388_S105_TGAGCGAA_readname.txt.R1.bed.RNA	867	797	0.0807382
GC0711388_S105_TTCACTAG_readname.txt.R1.bed.RNA	693	631	0.0894661
GC0711389_S106_ATTAAGCG_readname.txt.R1.bed.RNA	617	551	0.106969
GC0711389_S106_CCTAGTAG_readname.txt.R1.bed.RNA	1012	906	0.104743
GC0711389_S106_TGGCGTAT_readname.txt.R1.bed.RNA	530	495	0.0660377
GC0711390_S107_ATGACACC_readname.txt.R1.bed.RNA	584	518	0.113014
GC0711390_S107_ATTGGCGT_readname.txt.R1.bed.RNA	563	519	0.0781528
GC0711390_S107_CATAACTT_readname.txt.R1.bed.RNA	628	572	0.089172
GC0711390_S107_CTAGTGTG_readname.txt.R1.bed.RNA	522	482	0.0766284
GC0711390_S107_TACGCGTT_readname.txt.R1.bed.RNA	819	741	0.0952381
GC0711390_S107_TCGTTAGC_readname.txt.R1.bed.RNA	620	541	0.127419
GC0711391_S108_ACGTACTC_readname.txt.R1.bed.RNA	534	494	0.0749064
GC0711391_S108_CAGTGATG_readname.txt.R1.bed.RNA	572	530	0.0734266
GC0711391_S108_GAGACCTT_readname.txt.R1.bed.RNA	571	529	0.0735552
GC0711391_S108_TCGATTAA_readname.txt.R1.bed.RNA	675	614	0.0903704
GC0711392_S109_AATGACAG_readname.txt.R1.bed.RNA	500	460	0.08
GC0711392_S109_AGAGTTGT_readname.txt.R1.bed.RNA	1069	981	0.0823199
GC0711392_S109_AGCAATCC_readname.txt.R1.bed.RNA	503	450	0.105368
GC0711392_S109_AGTTGACC_readname.txt.R1.bed.RNA	502	464	0.0756972
GC0711392_S109_ATTAAGCG_readname.txt.R1.bed.RNA	1067	949	0.11059
GC0711392_S109_CACTCTTG_readname.txt.R1.bed.RNA	654	602	0.0795107
GC0711392_S109_CTGCAATC_readname.txt.R1.bed.RNA	610	543	0.109836
GC0711392_S109_GATATTGT_readname.txt.R1.bed.RNA	557	493	0.114901
GC0711392_S109_GTGAACGT_readname.txt.R1.bed.RNA	1061	962	0.0933082
GC0711392_S109_TAGTTCTG_readname.txt.R1.bed.RNA	673	627	0.0683507
GC0711392_S109_TCTACTGT_readname.txt.R1.bed.RNA	552	501	0.0923913
GC0711392_S109_TTCACTAG_readname.txt.R1.bed.RNA	540	496	0.0814815
GC0711393_S110_ACACACGT_readname.txt.R1.bed.RNA	694	649	0.0648415
GC0711394_S111_CATATGCT_readname.txt.R1.bed.RNA	515	470	0.0873786
GC0711394_S111_TAACGTGT_readname.txt.R1.bed.RNA	709	652	0.0803949
GC0711394_S111_TAGACGGA_readname.txt.R1.bed.RNA	571	525	0.0805604
GC0711394_S111_TGGACATG_readname.txt.R1.bed.RNA	714	662	0.0728291
GC0711394_S111_TGGCGTAT_readname.txt.R1.bed.RNA	764	689	0.0981675
GC0711395_S112_AGTTGACC_readname.txt.R1.bed.RNA	1020	895	0.122549
GC0711395_S112_ATAGATAC_readname.txt.R1.bed.RNA	602	541	0.101329
GC0711395_S112_ATGGCTGT_readname.txt.R1.bed.RNA	1568	1407	0.102679
GC0711395_S112_CATAACTT_readname.txt.R1.bed.RNA	675	614	0.0903704
GC0711395_S112_CTAGTGTG_readname.txt.R1.bed.RNA	517	462	0.106383
GC0711395_S112_GTACCGAT_readname.txt.R1.bed.RNA	503	453	0.0994036
GC0711395_S112_GTGAACGT_readname.txt.R1.bed.RNA	768	692	0.0989583
GC0711395_S112_TACACTGT_readname.txt.R1.bed.RNA	541	484	0.10536
GC0711395_S112_TAGCAGTT_readname.txt.R1.bed.RNA	666	609	0.0855856
GC0711395_S112_TCATCGTG_readname.txt.R1.bed.RNA	2099	1866	0.111005
GC0711395_S112_TCGTTAGC_readname.txt.R1.bed.RNA	746	667	0.105898
GC0711395_S112_TCTACTGT_readname.txt.R1.bed.RNA	616	568	0.0779221
GC0711395_S112_TCTGTTGT_readname.txt.R1.bed.RNA	525	478	0.0895238
GC0711395_S112_TGGACATG_readname.txt.R1.bed.RNA	615	546	0.112195
GC0711396_S113_ACGTACGT_readname.txt.R1.bed.RNA	1292	1151	0.109133
GC0711396_S113_AGAGTTGT_readname.txt.R1.bed.RNA	909	812	0.106711
GC0711396_S113_ATAGATAC_readname.txt.R1.bed.RNA	922	810	0.121475
GC0711396_S113_CGAGAATG_readname.txt.R1.bed.RNA	721	641	0.110957
GC0711396_S113_CTGCAATC_readname.txt.R1.bed.RNA	878	802	0.0865604
GC0711396_S113_GATATTGT_readname.txt.R1.bed.RNA	554	492	0.111913
GC0711396_S113_TCAGCTTG_readname.txt.R1.bed.RNA	671	611	0.0894188
GC0711396_S113_TCCGGTAT_readname.txt.R1.bed.RNA	734	664	0.0953678
GC0711396_S113_TCTACTGT_readname.txt.R1.bed.RNA	611	569	0.0687398
GC0711396_S113_TGGACATG_readname.txt.R1.bed.RNA	886	803	0.0936795
GC0711397_S114_ATGGCTGT_readname.txt.R1.bed.RNA	594	534	0.10101
GC0711397_S114_TACAGTGT_readname.txt.R1.bed.RNA	1254	1135	0.0948963
GC0711397_S114_TGCAGACA_readname.txt.R1.bed.RNA	693	627	0.0952381
GC0711398_S115_AGAGTTGT_readname.txt.R1.bed.RNA	608	552	0.0921053
GC0711398_S115_AGCAATCC_readname.txt.R1.bed.RNA	586	543	0.0733788
GC0711398_S115_AGGCTTGA_readname.txt.R1.bed.RNA	1272	1156	0.091195
GC0711398_S115_ATATGCTG_readname.txt.R1.bed.RNA	586	525	0.104096
GC0711398_S115_CATATGCT_readname.txt.R1.bed.RNA	802	727	0.0935162
GC0711399_S116_ATGACTGT_readname.txt.R1.bed.RNA	623	578	0.0722311
GC0711399_S116_ATGGACTG_readname.txt.R1.bed.RNA	672	613	0.0877976
GC0711399_S116_CTAAGTGT_readname.txt.R1.bed.RNA	532	505	0.0507519
GC0711399_S116_GAGACCTT_readname.txt.R1.bed.RNA	569	526	0.0755712
GC0711399_S116_TCATCGTG_readname.txt.R1.bed.RNA	522	470	0.0996169
GC0711400_S117_ATGGACTG_readname.txt.R1.bed.RNA	793	729	0.0807062
GC0711400_S117_CCTAGTAG_readname.txt.R1.bed.RNA	542	498	0.0811808
GC0711400_S117_CTCTGATT_readname.txt.R1.bed.RNA	956	867	0.0930962
GC0711400_S117_GAGACCTT_readname.txt.R1.bed.RNA	509	471	0.0746562
GC0711400_S117_GAGCGATA_readname.txt.R1.bed.RNA	719	635	0.116829
GC0711400_S117_TACAGTGT_readname.txt.R1.bed.RNA	709	638	0.100141
GC0711401_S118_ACACACGT_readname.txt.R1.bed.RNA	846	787	0.06974
GC0711401_S118_AGCAATCC_readname.txt.R1.bed.RNA	1064	962	0.0958647
GC0711401_S118_ATGGACTG_readname.txt.R1.bed.RNA	775	722	0.0683871
GC0711401_S118_TCCTGCTG_readname.txt.R1.bed.RNA	758	682	0.100264
GC0711402_S119_ACTGCATG_readname.txt.R1.bed.RNA	624	569	0.088141
GC0711402_S119_AGAGTTGT_readname.txt.R1.bed.RNA	506	470	0.0711462
GC0711402_S119_CGTAATTA_readname.txt.R1.bed.RNA	1197	1080	0.0977444
GC0711402_S119_TCGATTAA_readname.txt.R1.bed.RNA	970	881	0.0917526
GC0711403_S120_ACTGCATG_readname.txt.R1.bed.RNA	759	675	0.110672
GC0711403_S120_CAAGGTCA_readname.txt.R1.bed.RNA	653	583	0.107198
GC0711403_S120_CAATGTGT_readname.txt.R1.bed.RNA	546	498	0.0879121
GC0711403_S120_CATAACTT_readname.txt.R1.bed.RNA	553	502	0.0922242
GC0711403_S120_CTAGTGTG_readname.txt.R1.bed.RNA	819	741	0.0952381
GC0711403_S120_CTCTGATT_readname.txt.R1.bed.RNA	701	654	0.0670471
GC0711403_S120_TACGCGTT_readname.txt.R1.bed.RNA	809	722	0.10754
GC0711403_S120_TCGTTAGC_readname.txt.R1.bed.RNA	954	853	0.10587
GC0711403_S120_TCTACTGT_readname.txt.R1.bed.RNA	693	625	0.0981241
GC0711403_S120_TGGCGTAT_readname.txt.R1.bed.RNA	560	516	0.0785714
GC0711404_S121_ACACACGT_readname.txt.R1.bed.RNA	580	525	0.0948276
GC0711404_S121_ACGTACGT_readname.txt.R1.bed.RNA	829	739	0.108565
GC0711404_S121_GAGCGATA_readname.txt.R1.bed.RNA	600	551	0.0816667
GC0711404_S121_GCTTAGTA_readname.txt.R1.bed.RNA	715	657	0.0811189
GC0711404_S121_TCAAGTTG_readname.txt.R1.bed.RNA	601	550	0.0848586
GC0711404_S121_TGAGCGAA_readname.txt.R1.bed.RNA	669	609	0.0896861
GC0711405_S122_AAGAATCT_readname.txt.R1.bed.RNA	584	531	0.0907534
GC0711405_S122_AATCGGAT_readname.txt.R1.bed.RNA	593	538	0.0927487
GC0711405_S122_ATCTGATG_readname.txt.R1.bed.RNA	522	478	0.0842912
GC0711405_S122_CACTCTTG_readname.txt.R1.bed.RNA	892	829	0.0706278
GC0711405_S122_CATATGCT_readname.txt.R1.bed.RNA	561	513	0.0855615
GC0711405_S122_GGATCATC_readname.txt.R1.bed.RNA	500	456	0.088
GC0711405_S122_TTCACTAG_readname.txt.R1.bed.RNA	535	495	0.0747664
GC0711406_S123_ACACACGT_readname.txt.R1.bed.RNA	976	877	0.101434
GC0711406_S123_CAGCTCTT_readname.txt.R1.bed.RNA	655	591	0.0977099
GC0711407_S124_AGCAATCC_readname.txt.R1.bed.RNA	600	551	0.0816667
GC0711407_S124_ATCTGATG_readname.txt.R1.bed.RNA	679	611	0.100147
GC0711407_S124_GAGACCTT_readname.txt.R1.bed.RNA	614	547	0.109121
GC0711407_S124_GATATTGT_readname.txt.R1.bed.RNA	642	587	0.0856698
GC0711407_S124_TGAGCGAA_readname.txt.R1.bed.RNA	618	566	0.0841424
GC0711408_S125_ATATGCTG_readname.txt.R1.bed.RNA	823	722	0.122722
GC0711408_S125_CAATGTGT_readname.txt.R1.bed.RNA	595	546	0.0823529
GC0711408_S125_TAACGTGT_readname.txt.R1.bed.RNA	699	631	0.0972818
GC0711408_S125_TAAGGTGT_readname.txt.R1.bed.RNA	563	521	0.0746004
GC0711409_S126_ATCTGATG_readname.txt.R1.bed.RNA	611	558	0.086743
GC0711409_S126_ATTGGCGT_readname.txt.R1.bed.RNA	620	566	0.0870968
GC0711409_S126_CCTCATGT_readname.txt.R1.bed.RNA	529	471	0.109641
GC0711409_S126_GACTAAGA_readname.txt.R1.bed.RNA	525	472	0.100952
GC0711409_S126_GCTTAGTA_readname.txt.R1.bed.RNA	732	661	0.0969945
GC0711409_S126_TCAGCTTG_readname.txt.R1.bed.RNA	552	500	0.0942029
GC0711410_S127_AAGAATCT_readname.txt.R1.bed.RNA	511	477	0.0665362
GC0711410_S127_TACGCGTT_readname.txt.R1.bed.RNA	834	764	0.0839329
GC0711410_S127_TCGTTAGC_readname.txt.R1.bed.RNA	650	597	0.0815385
GC0711410_S127_TTCACTAG_readname.txt.R1.bed.RNA	717	649	0.0948396
GC0711411_S128_AAGAATCT_readname.txt.R1.bed.RNA	501	466	0.0698603
GC0711411_S128_ACGTACGT_readname.txt.R1.bed.RNA	1670	1479	0.114371
GC0711411_S128_CATAACTT_readname.txt.R1.bed.RNA	527	486	0.0777989
GC0711411_S128_CGTAATTA_readname.txt.R1.bed.RNA	591	554	0.0626058
GC0711411_S128_GATAACCA_readname.txt.R1.bed.RNA	723	674	0.0677732
GC0711411_S128_GGATCATC_readname.txt.R1.bed.RNA	613	552	0.0995106
GC0711412_S129_CTGACGTT_readname.txt.R1.bed.RNA	709	636	0.102962
GC0711412_S129_TAACCAAG_readname.txt.R1.bed.RNA	759	685	0.0974967
GC0711412_S129_TAACGTGT_readname.txt.R1.bed.RNA	593	542	0.0860034
GC0711412_S129_TAAGGTGT_readname.txt.R1.bed.RNA	504	457	0.093254
GC0711413_S130_AATGACAG_readname.txt.R1.bed.RNA	521	463	0.111324
GC0711413_S130_ACGTACTC_readname.txt.R1.bed.RNA	828	737	0.109903
GC0711413_S130_AGGCTTGA_readname.txt.R1.bed.RNA	797	722	0.0941029
GC0711413_S130_ATGACTGT_readname.txt.R1.bed.RNA	680	625	0.0808824
GC0711413_S130_CATAACTT_readname.txt.R1.bed.RNA	576	526	0.0868056
GC0711413_S130_CATGGTGT_readname.txt.R1.bed.RNA	503	458	0.0894632
GC0711413_S130_CTGACGTT_readname.txt.R1.bed.RNA	652	581	0.108896
GC0711413_S130_GCGTAATT_readname.txt.R1.bed.RNA	787	695	0.1169
GC0711413_S130_TAGCAGTT_readname.txt.R1.bed.RNA	693	636	0.0822511
GC0711413_S130_TCATCGTG_readname.txt.R1.bed.RNA	633	569	0.101106
GC0711413_S130_TTCACTAG_readname.txt.R1.bed.RNA	510	459	0.1
GC0711414_S131_ATAGATAC_readname.txt.R1.bed.RNA	554	509	0.0812274
GC0711414_S131_CATGTAGA_readname.txt.R1.bed.RNA	543	491	0.0957643
GC0711414_S131_CGTAATTA_readname.txt.R1.bed.RNA	594	541	0.0892256
GC0711414_S131_GAGCGATA_readname.txt.R1.bed.RNA	512	472	0.078125
GC0711414_S131_GGTCAATG_readname.txt.R1.bed.RNA	1308	1169	0.106269
GC0711414_S131_GTGAACGT_readname.txt.R1.bed.RNA	508	460	0.0944882
GC0711414_S131_TACAGTGT_readname.txt.R1.bed.RNA	573	528	0.078534
GC0711415_S132_AATGACAG_readname.txt.R1.bed.RNA	512	467	0.0878906
GC0711415_S132_ACGTACTC_readname.txt.R1.bed.RNA	676	635	0.0606509
GC0711415_S132_AGAATCAG_readname.txt.R1.bed.RNA	698	639	0.0845272
GC0711415_S132_AGGCTTGA_readname.txt.R1.bed.RNA	513	467	0.0896686
GC0711415_S132_ATGGCTGT_readname.txt.R1.bed.RNA	565	517	0.0849558
GC0711415_S132_CCTCATGT_readname.txt.R1.bed.RNA	794	725	0.0869018
GC0711415_S132_TAAGGTGT_readname.txt.R1.bed.RNA	993	890	0.103726
GC0711415_S132_TACGCGTT_readname.txt.R1.bed.RNA	527	481	0.0872865
GC0711415_S132_TCGATTAA_readname.txt.R1.bed.RNA	521	473	0.0921305
GC0711415_S132_TTCACGAT_readname.txt.R1.bed.RNA	554	511	0.0776173
GC0711416_S133_ACGTACTC_readname.txt.R1.bed.RNA	547	482	0.11883
GC0711416_S133_CAAGTCAC_readname.txt.R1.bed.RNA	711	658	0.0745429
GC0711416_S133_CATGGTGT_readname.txt.R1.bed.RNA	836	758	0.0933014
GC0711416_S133_CCTCATGT_readname.txt.R1.bed.RNA	1055	964	0.0862559
GC0711416_S133_TACAGTGT_readname.txt.R1.bed.RNA	700	649	0.0728571
GC0711416_S133_TGCAGACA_readname.txt.R1.bed.RNA	904	820	0.0929204
GC0711417_S134_AATGACAG_readname.txt.R1.bed.RNA	1700	1543	0.0923529
GC0711417_S134_GATATTGT_readname.txt.R1.bed.RNA	553	502	0.0922242
GC0711417_S134_TACACTGT_readname.txt.R1.bed.RNA	1057	968	0.0842006
GC0711417_S134_TGCAGACA_readname.txt.R1.bed.RNA	582	544	0.0652921
GC0711418_S135_ACGTACGT_readname.txt.R1.bed.RNA	748	689	0.078877
GC0711418_S135_ACTGCATG_readname.txt.R1.bed.RNA	564	513	0.0904255
GC0711418_S135_ATATGCTG_readname.txt.R1.bed.RNA	763	699	0.0838794
GC0711418_S135_GTACCGAT_readname.txt.R1.bed.RNA	542	494	0.0885609
GC0711418_S135_TTCACTAG_readname.txt.R1.bed.RNA	637	576	0.0957614
GC0711419_S136_AAGAGGTT_readname.txt.R1.bed.RNA	614	562	0.0846906
GC0711419_S136_ATATGCTG_readname.txt.R1.bed.RNA	525	479	0.087619
GC0711419_S136_ATGACTGT_readname.txt.R1.bed.RNA	594	547	0.0791246
GC0711419_S136_ATGGCTGT_readname.txt.R1.bed.RNA	633	565	0.107425
GC0711419_S136_CAATGTGT_readname.txt.R1.bed.RNA	1713	1544	0.0986573
GC0711419_S136_CACTCTTG_readname.txt.R1.bed.RNA	754	681	0.096817
GC0711419_S136_CATGTAGA_readname.txt.R1.bed.RNA	694	640	0.0778098
GC0711419_S136_CGAACTAC_readname.txt.R1.bed.RNA	576	533	0.0746528
GC0711419_S136_GAGACCTT_readname.txt.R1.bed.RNA	552	519	0.0597826
GC0711419_S136_TCTACTGT_readname.txt.R1.bed.RNA	768	711	0.0742188
GC0711420_S137_ACACACGT_readname.txt.R1.bed.RNA	694	625	0.0994236
GC0711420_S137_ACGTACGT_readname.txt.R1.bed.RNA	562	511	0.0907473
GC0711420_S137_CACAGTTG_readname.txt.R1.bed.RNA	929	854	0.080732
GC0711420_S137_CACTCTTG_readname.txt.R1.bed.RNA	856	782	0.0864486
GC0711420_S137_CATGTGTG_readname.txt.R1.bed.RNA	688	621	0.0973837
GC0711420_S137_CGAGAATG_readname.txt.R1.bed.RNA	1626	1452	0.107011
GC0711420_S137_CGATTACA_readname.txt.R1.bed.RNA	672	613	0.0877976
GC0711420_S137_TCATCGTG_readname.txt.R1.bed.RNA	528	480	0.0909091
GC0711420_S137_TCCGGTAT_readname.txt.R1.bed.RNA	521	488	0.0633397
GC0711420_S137_TCGTTAGC_readname.txt.R1.bed.RNA	584	517	0.114726
GC0711425_S142_AGAGTTGT_readname.txt.R1.bed.RNA	568	522	0.0809859
GC0711425_S142_ATGACTGT_readname.txt.R1.bed.RNA	528	480	0.0909091
GC0711425_S142_CACAGTTG_readname.txt.R1.bed.RNA	541	495	0.0850277
GC0711425_S142_GGAACTGT_readname.txt.R1.bed.RNA	503	461	0.083499
GC0711425_S142_TAACCAAG_readname.txt.R1.bed.RNA	747	692	0.0736278
GC0711425_S142_TCCGGTAT_readname.txt.R1.bed.RNA	535	489	0.0859813
GC0711425_S142_TCTACTGT_readname.txt.R1.bed.RNA	514	466	0.0933852
GC0711428_S145_AGCAATCC_readname.txt.R1.bed.RNA	765	696	0.0901961
GC0711428_S145_CAATGTGT_readname.txt.R1.bed.RNA	611	544	0.109656
GC0711428_S145_CAGTGATG_readname.txt.R1.bed.RNA	573	537	0.0628272
GC0711428_S145_CATGTGTG_readname.txt.R1.bed.RNA	723	654	0.0954357
GC0711428_S145_CGTAATTA_readname.txt.R1.bed.RNA	605	546	0.0975207
GC0711428_S145_TACAGTGT_readname.txt.R1.bed.RNA	781	692	0.113956
GC0711428_S145_TACGCGTT_readname.txt.R1.bed.RNA	645	596	0.075969
GC0711428_S145_TCCGGTAT_readname.txt.R1.bed.RNA	533	490	0.0806754
GC0711428_S145_TGGACATG_readname.txt.R1.bed.RNA	512	460	0.101562
GC0711433_S150_AAGAATCT_readname.txt.R1.bed.RNA	572	524	0.0839161
GC0711433_S150_ATGGACTG_readname.txt.R1.bed.RNA	590	532	0.0983051
GC0711434_S151_CATGTATT_readname.txt.R1.bed.RNA	817	748	0.0844553
GC0711434_S151_CCTCATGT_readname.txt.R1.bed.RNA	615	571	0.0715447
GC0711434_S151_GCGTAATT_readname.txt.R1.bed.RNA	829	740	0.107358
GC0711434_S151_GTGAACGT_readname.txt.R1.bed.RNA	786	720	0.0839695
GC0711434_S151_TCAAGTTG_readname.txt.R1.bed.RNA	902	810	0.101996
GC0711435_S152_CAAGATAT_readname.txt.R1.bed.RNA	630	568	0.0984127
GC0711435_S152_CGATTACA_readname.txt.R1.bed.RNA	653	605	0.0735069
GC0711435_S152_TACGCGTT_readname.txt.R1.bed.RNA	644	583	0.0947205
GC0711435_S152_TGATGCGA_readname.txt.R1.bed.RNA	597	551	0.0770519
GC0711436_S153_ACGTACGT_readname.txt.R1.bed.RNA	634	577	0.0899054
GC0711436_S153_CATGTGTG_readname.txt.R1.bed.RNA	865	792	0.0843931
GC0711436_S153_GATATTGT_readname.txt.R1.bed.RNA	588	541	0.079932
GC0711436_S153_GTCTCCTA_readname.txt.R1.bed.RNA	598	542	0.0936455
GC0711437_S154_ATACGACT_readname.txt.R1.bed.RNA	588	540	0.0816327
GC0711437_S154_CATGTGTG_readname.txt.R1.bed.RNA	570	525	0.0789474
GC0711437_S154_CGAACTAC_readname.txt.R1.bed.RNA	767	708	0.0769231
GC0711437_S154_CTAAGTGT_readname.txt.R1.bed.RNA	617	561	0.0907618
GC0711437_S154_TCAAGTTG_readname.txt.R1.bed.RNA	651	595	0.0860215
GC0711437_S154_TCCTGCTG_readname.txt.R1.bed.RNA	614	567	0.0765472
GC0711438_S155_CAGTGATG_readname.txt.R1.bed.RNA	598	542	0.0936455
GC0711438_S155_GACTAAGA_readname.txt.R1.bed.RNA	575	528	0.0817391
GC0711438_S155_TAGCAGTT_readname.txt.R1.bed.RNA	601	547	0.0898502
GC0711439_S156_ACGTACGT_readname.txt.R1.bed.RNA	524	491	0.0629771
GC0711439_S156_GATAACCA_readname.txt.R1.bed.RNA	756	698	0.0767196
GC0711440_S157_CAATGTGT_readname.txt.R1.bed.RNA	585	542	0.0735043
GC0711440_S157_CAATTCGT_readname.txt.R1.bed.RNA	979	895	0.0858018
GC0711440_S157_CCTCATGT_readname.txt.R1.bed.RNA	584	524	0.10274
GC0711440_S157_TCGATTAA_readname.txt.R1.bed.RNA	861	787	0.0859466
GC0711441_S158_AGAGTTGT_readname.txt.R1.bed.RNA	791	727	0.0809102
GC0711441_S158_AGGCTTGA_readname.txt.R1.bed.RNA	843	765	0.0925267
GC0711441_S158_ATGACTGT_readname.txt.R1.bed.RNA	924	840	0.0909091
GC0711442_S159_AGAATCAG_readname.txt.R1.bed.RNA	559	497	0.110912
GC0711442_S159_AGGTTGCT_readname.txt.R1.bed.RNA	516	468	0.0930233
GC0711442_S159_ATTAAGCG_readname.txt.R1.bed.RNA	524	475	0.0935115
GC0711442_S159_CTTCGTTG_readname.txt.R1.bed.RNA	778	712	0.0848329
GC0711442_S159_TCGTTAGC_readname.txt.R1.bed.RNA	511	465	0.0900196
GC0711443_S160_CATGTGTG_readname.txt.R1.bed.RNA	1141	1036	0.0920245
GC0711443_S160_TCGATTAA_readname.txt.R1.bed.RNA	627	574	0.0845295
GC0711444_S161_ACTGCATG_readname.txt.R1.bed.RNA	665	605	0.0902256
GC0711444_S161_CATAACTT_readname.txt.R1.bed.RNA	620	563	0.0919355
GC0711444_S161_GATATTGT_readname.txt.R1.bed.RNA	540	514	0.0481481
GC0711444_S161_TCAGCTTG_readname.txt.R1.bed.RNA	565	508	0.100885
GC0711444_S161_TCCTGCTG_readname.txt.R1.bed.RNA	697	646	0.0731707
GC0711444_S161_TGAGCGAA_readname.txt.R1.bed.RNA	646	589	0.0882353
GC0711445_S162_AACTGCCA_readname.txt.R1.bed.RNA	717	638	0.110181
GC0711445_S162_ACGTACGT_readname.txt.R1.bed.RNA	659	586	0.110774
GC0711445_S162_AGAATCAG_readname.txt.R1.bed.RNA	522	472	0.0957854
GC0711445_S162_CATGTGTG_readname.txt.R1.bed.RNA	531	490	0.0772128
GC0711445_S162_GAGACCTT_readname.txt.R1.bed.RNA	550	510	0.0727273
GC0711445_S162_TCAAGTTG_readname.txt.R1.bed.RNA	948	872	0.0801688
GC0711445_S162_TCCGGTAT_readname.txt.R1.bed.RNA	541	488	0.0979667
GC0711445_S162_TCCTGCTG_readname.txt.R1.bed.RNA	634	574	0.0946372
GC0711446_S163_CTCTGATT_readname.txt.R1.bed.RNA	808	730	0.0965347
GC0711446_S163_GGATCATC_readname.txt.R1.bed.RNA	701	635	0.0941512
GC0711447_S164_CTGACGTT_readname.txt.R1.bed.RNA	616	562	0.0876623
GC0711447_S164_TCCGGTAT_readname.txt.R1.bed.RNA	708	624	0.118644
GC0711448_S165_ACTGCATG_readname.txt.R1.bed.RNA	683	623	0.0878477
GC0711448_S165_TAACCAAG_readname.txt.R1.bed.RNA	680	613	0.0985294
GC0711449_S166_AAGAGGTT_readname.txt.R1.bed.RNA	563	508	0.0976909
GC0711449_S166_GAGACCTT_readname.txt.R1.bed.RNA	672	611	0.0907738
GC0711450_S167_ACTGCATG_readname.txt.R1.bed.RNA	606	561	0.0742574
GC0711450_S167_TCGATTAA_readname.txt.R1.bed.RNA	688	623	0.0944767
GC0711451_S168_TAACGTGT_readname.txt.R1.bed.RNA	646	589	0.0882353
GC0711451_S168_TACGCGTT_readname.txt.R1.bed.RNA	585	532	0.0905983
GC0711452_S169_ATATGCTG_readname.txt.R1.bed.RNA	677	611	0.0974889
GC0711453_S170_AATCGGAT_readname.txt.R1.bed.RNA	542	488	0.099631
GC0711453_S170_AGGTTGCT_readname.txt.R1.bed.RNA	613	560	0.08646
GC0711453_S170_ATTGGCGT_readname.txt.R1.bed.RNA	986	902	0.0851927
GC0711453_S170_CAATGTGT_readname.txt.R1.bed.RNA	662	586	0.114804
GC0711453_S170_GTCTCCTA_readname.txt.R1.bed.RNA	607	546	0.100494
GC0711454_S171_AGGCTTGA_readname.txt.R1.bed.RNA	675	617	0.0859259
GC0711454_S171_CAATGTGT_readname.txt.R1.bed.RNA	809	737	0.0889988
GC0711454_S171_CACAGTTG_readname.txt.R1.bed.RNA	918	831	0.0947712
GC0711454_S171_TAAGGTGT_readname.txt.R1.bed.RNA	752	687	0.0864362
GC0711454_S171_TACACTGT_readname.txt.R1.bed.RNA	506	462	0.0869565
GC0711454_S171_TAGCAGTT_readname.txt.R1.bed.RNA	511	466	0.0880626
GC0711455_S172_TGAGCGAA_readname.txt.R1.bed.RNA	874	786	0.100686
GC0711456_S173_ATGGACTG_readname.txt.R1.bed.RNA	719	657	0.0862309
GC0711456_S173_CGTAATTA_readname.txt.R1.bed.RNA	508	461	0.0925197
GC0711456_S173_TAAGGTGT_readname.txt.R1.bed.RNA	837	752	0.101553
GC0711457_S174_ATGGCTGT_readname.txt.R1.bed.RNA	1249	1140	0.0872698
GC0711457_S174_CTAGTGTG_readname.txt.R1.bed.RNA	518	472	0.0888031
GC0711457_S174_GTGAACGT_readname.txt.R1.bed.RNA	680	619	0.0897059
GC0711458_S175_ACACACGT_readname.txt.R1.bed.RNA	801	718	0.10362
GC0711458_S175_CAGCTCTT_readname.txt.R1.bed.RNA	523	483	0.0764818
GC0711458_S175_TCGATTAA_readname.txt.R1.bed.RNA	1412	1278	0.0949008
GC0711460_S177_CTAAGTGT_readname.txt.R1.bed.RNA	669	612	0.0852018
GC0711460_S177_GATATTGT_readname.txt.R1.bed.RNA	582	545	0.0635739
GC0711460_S177_TACGCGTT_readname.txt.R1.bed.RNA	741	670	0.0958165
GC0711460_S177_TCAGCTTG_readname.txt.R1.bed.RNA	748	671	0.102941
GC0711461_S178_AGAATCAG_readname.txt.R1.bed.RNA	569	522	0.0826011
GC0711461_S178_TGGACATG_readname.txt.R1.bed.RNA	556	509	0.0845324
GC0711464_S181_CGATTACA_readname.txt.R1.bed.RNA	521	477	0.084453
GC0711464_S181_GTGAACGT_readname.txt.R1.bed.RNA	500	464	0.072
GC0711465_S182_CAGTGATG_readname.txt.R1.bed.RNA	1114	983	0.117594
GC0711465_S182_TAGCAGTT_readname.txt.R1.bed.RNA	866	787	0.091224
GC0711465_S182_TGGACATG_readname.txt.R1.bed.RNA	518	476	0.0810811
GC0711466_S183_AATGACAG_readname.txt.R1.bed.RNA	962	878	0.0873181
GC0711466_S183_GAGCGATA_readname.txt.R1.bed.RNA	535	502	0.0616822
GC0711466_S183_GCTTAGTA_readname.txt.R1.bed.RNA	612	566	0.0751634
GC0711466_S183_TCGTTAGC_readname.txt.R1.bed.RNA	665	614	0.0766917
GC0711466_S183_TGGACATG_readname.txt.R1.bed.RNA	761	692	0.0906702
GC0711467_S184_ATGGCTGT_readname.txt.R1.bed.RNA	905	828	0.0850829
GC0711467_S184_TGGACATG_readname.txt.R1.bed.RNA	768	690	0.101562
GC0711468_S185_AGGTTGCT_readname.txt.R1.bed.RNA	634	561	0.115142
GC0711468_S185_TAGCAGTT_readname.txt.R1.bed.RNA	573	525	0.0837696
GC0711468_S185_TCGTCGAT_readname.txt.R1.bed.RNA	793	713	0.100883
GC0711468_S185_TTCACTAG_readname.txt.R1.bed.RNA	587	525	0.105622
GC0711469_S186_AGGTTGCT_readname.txt.R1.bed.RNA	844	765	0.0936019
GC0711469_S186_CATGTGTG_readname.txt.R1.bed.RNA	519	469	0.0963391
GC0711469_S186_GTACCGAT_readname.txt.R1.bed.RNA	547	495	0.095064
GC0711469_S186_TCAAGTTG_readname.txt.R1.bed.RNA	1522	1379	0.0939553
GC0711470_S187_ATTAAGCG_readname.txt.R1.bed.RNA	700	648	0.0742857
GC0711471_S188_CAATGTGT_readname.txt.R1.bed.RNA	628	592	0.0573248
GC0711471_S188_TACACTGT_readname.txt.R1.bed.RNA	769	703	0.0858257
GC0711472_S189_CAAGATAT_readname.txt.R1.bed.RNA	533	481	0.097561
GC0711472_S189_GACGTTAA_readname.txt.R1.bed.RNA	729	670	0.0809328
GC0711472_S189_GGATCATC_readname.txt.R1.bed.RNA	1100	988	0.101818
GC0711473_S190_ATACGACT_readname.txt.R1.bed.RNA	520	465	0.105769
GC0711473_S190_GTTATATC_readname.txt.R1.bed.RNA	600	545	0.0916667
GC0711474_S191_ACGTACGT_readname.txt.R1.bed.RNA	681	612	0.101322
GC0711474_S191_CTAGTGTG_readname.txt.R1.bed.RNA	539	484	0.102041
GC0711474_S191_GCTTAGTA_readname.txt.R1.bed.RNA	770	693	0.1
GC0711474_S191_GTGAACGT_readname.txt.R1.bed.RNA	500	456	0.088
GC0711474_S191_TACAGTGT_readname.txt.R1.bed.RNA	570	510	0.105263
GC0711474_S191_TGATGCGA_readname.txt.R1.bed.RNA	654	593	0.0932722
GC0711475_S192_AGGCTTGA_readname.txt.R1.bed.RNA	530	478	0.0981132
GC0711475_S192_ATAGATAC_readname.txt.R1.bed.RNA	635	584	0.080315
GC0711475_S192_CACAGTTG_readname.txt.R1.bed.RNA	658	608	0.0759878
GC0711476_S193_AGAATCAG_readname.txt.R1.bed.RNA	1009	926	0.0822597
GC0711476_S193_ATGACTGT_readname.txt.R1.bed.RNA	747	681	0.0883534
GC0711476_S193_CAATGTGT_readname.txt.R1.bed.RNA	534	495	0.0730337
GC0711476_S193_CGAGAATG_readname.txt.R1.bed.RNA	612	555	0.0931373
GC0711476_S193_GAGCGATA_readname.txt.R1.bed.RNA	1016	914	0.100394
GC0711476_S193_GATATTGT_readname.txt.R1.bed.RNA	900	811	0.0988889
GC0711477_S194_ACGTACGT_readname.txt.R1.bed.RNA	1074	961	0.105214
GC0711477_S194_ATAGATAC_readname.txt.R1.bed.RNA	525	466	0.112381
GC0711477_S194_ATCTGATG_readname.txt.R1.bed.RNA	878	801	0.0876993
GC0711477_S194_ATGACTGT_readname.txt.R1.bed.RNA	528	475	0.100379
GC0711477_S194_CCTCATGT_readname.txt.R1.bed.RNA	530	476	0.101887
GC0711477_S194_TACAGTGT_readname.txt.R1.bed.RNA	716	654	0.0865922
GC0711477_S194_TCCTGCTG_readname.txt.R1.bed.RNA	1085	982	0.0949309
GC0711478_S195_GGTCAATG_readname.txt.R1.bed.RNA	624	561	0.100962
GC0711478_S195_TCAAGTTG_readname.txt.R1.bed.RNA	723	648	0.103734
GC0711479_S196_CATGTAGA_readname.txt.R1.bed.RNA	532	466	0.12406
GC0711479_S196_GAGACCTT_readname.txt.R1.bed.RNA	605	535	0.115702
GC0711479_S196_GTACCGAT_readname.txt.R1.bed.RNA	573	527	0.0802792
GC0711479_S196_GTCTCCTA_readname.txt.R1.bed.RNA	832	755	0.0925481
GC0711481_S198_AGTTGACC_readname.txt.R1.bed.RNA	551	496	0.0998185
GC0711481_S198_TCAAGTTG_readname.txt.R1.bed.RNA	563	504	0.104796
GC0711481_S198_TCTACTGT_readname.txt.R1.bed.RNA	647	588	0.0911901
GC0711482_S199_CATGTATT_readname.txt.R1.bed.RNA	522	487	0.0670498
GC0711483_S200_CACTCTTG_readname.txt.R1.bed.RNA	798	716	0.102757
GC0711483_S200_GAGACCTT_readname.txt.R1.bed.RNA	510	469	0.0803922
GC0711483_S200_TGAGCGAA_readname.txt.R1.bed.RNA	633	579	0.0853081
GC0711483_S200_TGCAGACA_readname.txt.R1.bed.RNA	770	710	0.0779221
GC0711484_S201_CACTCTTG_readname.txt.R1.bed.RNA	625	574	0.0816
GC0711484_S201_CATGTGTG_readname.txt.R1.bed.RNA	1551	1420	0.0844616
GC0711484_S201_CTAGTGTG_readname.txt.R1.bed.RNA	595	547	0.0806723
GC0711484_S201_GACGTTAA_readname.txt.R1.bed.RNA	605	560	0.0743802
GC0711484_S201_TCAAGTTG_readname.txt.R1.bed.RNA	1068	999	0.0646067
GC0711485_S202_CAAGATAT_readname.txt.R1.bed.RNA	872	835	0.0424312
GC0711485_S202_CCTCATGT_readname.txt.R1.bed.RNA	555	524	0.0558559
GC0711485_S202_GACTGTGT_readname.txt.R1.bed.RNA	1324	1266	0.0438066
GC0711485_S202_GAGACCTT_readname.txt.R1.bed.RNA	1031	987	0.042677
GC0711485_S202_GTACCGAT_readname.txt.R1.bed.RNA	650	603	0.0723077
GC0711485_S202_GTGAACGT_readname.txt.R1.bed.RNA	864	794	0.0810185
GC0711485_S202_TAGCAGTT_readname.txt.R1.bed.RNA	580	532	0.0827586
GC0711485_S202_TCATCGTG_readname.txt.R1.bed.RNA	903	874	0.0321152
GC0711485_S202_TTCACTAG_readname.txt.R1.bed.RNA	503	465	0.0755467
GC0711486_S203_ATGACTGT_readname.txt.R1.bed.RNA	644	580	0.0993789
GC0711486_S203_ATGGACTG_readname.txt.R1.bed.RNA	598	550	0.0802676
GC0711487_S204_CAATGTGT_readname.txt.R1.bed.RNA	628	563	0.103503
GC0711487_S204_CATAACTT_readname.txt.R1.bed.RNA	565	511	0.0955752
GC0711488_S205_ATATGCTG_readname.txt.R1.bed.RNA	599	540	0.0984975
GC0711488_S205_ATGGACTG_readname.txt.R1.bed.RNA	530	480	0.0943396
GC0711488_S205_CTAAGTGT_readname.txt.R1.bed.RNA	557	491	0.118492
GC0711488_S205_GCTTAGTA_readname.txt.R1.bed.RNA	942	824	0.125265
GC0711489_S206_ATGACTGT_readname.txt.R1.bed.RNA	574	541	0.0574913
GC0711489_S206_TAAGGTGT_readname.txt.R1.bed.RNA	616	598	0.0292208
GC0711489_S206_TAGCAGTT_readname.txt.R1.bed.RNA	580	530	0.0862069
GC0711489_S206_TCCTGCTG_readname.txt.R1.bed.RNA	627	593	0.0542265
GC0711489_S206_TGGACATG_readname.txt.R1.bed.RNA	638	585	0.0830721
GC0711490_S207_CGATTACA_readname.txt.R1.bed.RNA	594	546	0.0808081
GC0711490_S207_TCGATTAA_readname.txt.R1.bed.RNA	504	456	0.0952381
GC0711491_S208_AGCAATCC_readname.txt.R1.bed.RNA	688	601	0.126453
GC0711491_S208_CAAGGTCA_readname.txt.R1.bed.RNA	564	506	0.102837
GC0711491_S208_CGAACTAC_readname.txt.R1.bed.RNA	607	539	0.112026
GC0711491_S208_GGATCATC_readname.txt.R1.bed.RNA	678	612	0.0973451
GC0711491_S208_TGAGCGAA_readname.txt.R1.bed.RNA	853	760	0.109027
GC0711492_S209_ACTGCATG_readname.txt.R1.bed.RNA	540	480	0.111111
GC0711492_S209_AGAGTTGT_readname.txt.R1.bed.RNA	528	481	0.0890152
GC0711492_S209_CAATTCGT_readname.txt.R1.bed.RNA	589	530	0.10017
GC0711492_S209_GAGACCTT_readname.txt.R1.bed.RNA	695	617	0.11223
GC0711492_S209_TGGCGTAT_readname.txt.R1.bed.RNA	613	535	0.127243
GC0711493_S210_ATATGCTG_readname.txt.R1.bed.RNA	512	456	0.109375
GC0711493_S210_CAAGATAT_readname.txt.R1.bed.RNA	811	721	0.110974
GC0711493_S210_CTAGTGTG_readname.txt.R1.bed.RNA	705	639	0.093617
GC0711493_S210_TACACTGT_readname.txt.R1.bed.RNA	674	613	0.0905045
GC0711494_S211_ATGACACC_readname.txt.R1.bed.RNA	814	735	0.0970516
GC0711494_S211_CATGGTGT_readname.txt.R1.bed.RNA	594	542	0.0875421
GC0711494_S211_CGAACTAC_readname.txt.R1.bed.RNA	829	747	0.0989144
GC0711494_S211_GTTATATC_readname.txt.R1.bed.RNA	887	785	0.114994
GC0711494_S211_TGCAGACA_readname.txt.R1.bed.RNA	533	483	0.0938086
GC0711495_S212_ATGACACC_readname.txt.R1.bed.RNA	566	534	0.0565371
GC0711495_S212_TACACTGT_readname.txt.R1.bed.RNA	717	662	0.0767085
GC0711496_S213_ATGGCTGT_readname.txt.R1.bed.RNA	525	471	0.102857
GC0711496_S213_GAGACCTT_readname.txt.R1.bed.RNA	750	683	0.0893333
GC0711496_S213_GGTCAATG_readname.txt.R1.bed.RNA	521	478	0.0825336
GC0711497_S214_TACAGTGT_readname.txt.R1.bed.RNA	545	498	0.0862385
GC0711497_S214_TCCGGTAT_readname.txt.R1.bed.RNA	584	539	0.0770548
GC0711498_S215_CTCTGATT_readname.txt.R1.bed.RNA	582	532	0.0859107
GC0711498_S215_TGGACATG_readname.txt.R1.bed.RNA	516	468	0.0930233
GC0711499_S216_AGAGTTGT_readname.txt.R1.bed.RNA	540	495	0.0833333
GC0711499_S216_ATAGATAC_readname.txt.R1.bed.RNA	572	519	0.0926573
GC0711499_S216_CTCTGATT_readname.txt.R1.bed.RNA	819	762	0.0695971
GC0711499_S216_TAGCAGTT_readname.txt.R1.bed.RNA	518	470	0.0926641
GC0711499_S216_TGCAGACA_readname.txt.R1.bed.RNA	579	521	0.100173
GC0711501_S218_ATGACTGT_readname.txt.R1.bed.RNA	503	470	0.0656064
GC0711502_S219_AATCGGAT_readname.txt.R1.bed.RNA	534	499	0.0655431
GC0711502_S219_CGAGAATG_readname.txt.R1.bed.RNA	1086	985	0.0930018
GC0711502_S219_TACACTGT_readname.txt.R1.bed.RNA	585	549	0.0615385
GC0711503_S220_CAGTGATG_readname.txt.R1.bed.RNA	618	547	0.114887
GC0711503_S220_CATAACTT_readname.txt.R1.bed.RNA	740	675	0.0878378
GC0711503_S220_CGAACTAC_readname.txt.R1.bed.RNA	561	506	0.0980392
GC0711504_S221_AGAATCAG_readname.txt.R1.bed.RNA	501	457	0.0878244
GC0711504_S221_ATACGACT_readname.txt.R1.bed.RNA	558	488	0.125448
GC0711504_S221_ATGGCTGT_readname.txt.R1.bed.RNA	588	532	0.0952381
GC0711504_S221_CGAACTAC_readname.txt.R1.bed.RNA	796	719	0.0967337
GC0711504_S221_GATAACCA_readname.txt.R1.bed.RNA	685	621	0.0934307
GC0711504_S221_TCGATTAA_readname.txt.R1.bed.RNA	626	561	0.103834
GC0711505_S222_ATCTGATG_readname.txt.R1.bed.RNA	531	491	0.0753296
GC0711506_S223_CAATGTGT_readname.txt.R1.bed.RNA	642	585	0.088785
GC0711506_S223_TAACGTGT_readname.txt.R1.bed.RNA	562	504	0.103203
GC0711507_S224_CACTCTTG_readname.txt.R1.bed.RNA	603	538	0.107794
GC0711507_S224_GATAACCA_readname.txt.R1.bed.RNA	516	462	0.104651
GC0711507_S224_TCATCGTG_readname.txt.R1.bed.RNA	558	481	0.137993
GC0711508_S225_TAACGTGT_readname.txt.R1.bed.RNA	730	677	0.0726027
GC0711509_S226_AAGAATCT_readname.txt.R1.bed.RNA	902	808	0.104213
GC0711509_S226_GTGAACGT_readname.txt.R1.bed.RNA	676	608	0.100592
GC0711509_S226_TCTACTGT_readname.txt.R1.bed.RNA	624	547	0.123397
GC0711509_S226_TGCAGACA_readname.txt.R1.bed.RNA	571	524	0.0823117
GC0711510_S227_ACTGCATG_readname.txt.R1.bed.RNA	657	597	0.0913242
GC0711510_S227_CATGGTGT_readname.txt.R1.bed.RNA	753	684	0.0916335
GC0711510_S227_CGAACTAC_readname.txt.R1.bed.RNA	695	633	0.0892086
GC0711511_S228_CCTAGTAG_readname.txt.R1.bed.RNA	681	604	0.113069
GC0711511_S228_CGAGAATG_readname.txt.R1.bed.RNA	797	728	0.0865747
GC0711511_S228_GTTATATC_readname.txt.R1.bed.RNA	578	526	0.0899654
GC0711512_S229_AAGAATCT_readname.txt.R1.bed.RNA	518	481	0.0714286
GC0711512_S229_GGTCAATG_readname.txt.R1.bed.RNA	516	465	0.0988372
GC0711512_S229_GTTATATC_readname.txt.R1.bed.RNA	783	717	0.0842912
GC0711513_S230_ACGTACGT_readname.txt.R1.bed.RNA	604	545	0.0976821
GC0711513_S230_TCGATTAA_readname.txt.R1.bed.RNA	672	597	0.111607
GC0711514_S231_ATCTGATG_readname.txt.R1.bed.RNA	501	451	0.0998004
GC0711514_S231_ATTGGCGT_readname.txt.R1.bed.RNA	592	538	0.0912162
GC0711514_S231_GACTAAGA_readname.txt.R1.bed.RNA	653	595	0.0888208
GC0711514_S231_TGGCGTAT_readname.txt.R1.bed.RNA	510	455	0.107843
GC0711515_S232_GATATTGT_readname.txt.R1.bed.RNA	744	659	0.114247
GC0711515_S232_TCAAGTTG_readname.txt.R1.bed.RNA	560	516	0.0785714
GC0711516_S233_ATAGATAC_readname.txt.R1.bed.RNA	959	870	0.092805
GC0711516_S233_ATGACACC_readname.txt.R1.bed.RNA	564	510	0.0957447
GC0711516_S233_CAATTCGT_readname.txt.R1.bed.RNA	834	753	0.0971223
GC0711516_S233_CCTAGTAG_readname.txt.R1.bed.RNA	723	647	0.105118
GC0711516_S233_CGAGAATG_readname.txt.R1.bed.RNA	507	468	0.0769231
GC0711516_S233_TGATGCGA_readname.txt.R1.bed.RNA	579	511	0.117444
GC0711524_S241_AACTGCCA_readname.txt.R1.bed.RNA	505	462	0.0851485
GC0711524_S241_GCTTAGTA_readname.txt.R1.bed.RNA	599	533	0.110184
GC0711524_S241_GGAACTGT_readname.txt.R1.bed.RNA	553	506	0.084991
GC0711529_S246_AGCAATCC_readname.txt.R1.bed.RNA	500	458	0.084
GC0711529_S246_GGTCAATG_readname.txt.R1.bed.RNA	534	485	0.0917603
GC0711529_S246_TAAGGTGT_readname.txt.R1.bed.RNA	618	572	0.0744337
GC0711529_S246_TAGACGGA_readname.txt.R1.bed.RNA	560	507	0.0946429
GC0711530_S247_ATTAAGCG_readname.txt.R1.bed.RNA	639	565	0.115806
GC0711530_S247_TGGACATG_readname.txt.R1.bed.RNA	571	528	0.0753065
GC0711531_S248_GAGACCTT_readname.txt.R1.bed.RNA	562	511	0.0907473
GC0711531_S248_TAAGGTGT_readname.txt.R1.bed.RNA	603	546	0.0945274
GC0711531_S248_TAGTTCTG_readname.txt.R1.bed.RNA	772	705	0.0867876
GC0711531_S248_TTCACTAG_readname.txt.R1.bed.RNA	505	455	0.0990099
GC0711532_S249_ATATGCTG_readname.txt.R1.bed.RNA	645	585	0.0930233
GC0711533_S250_CCTAGTAG_readname.txt.R1.bed.RNA	665	609	0.0842105
GC0711533_S250_TTCACTAG_readname.txt.R1.bed.RNA	505	437	0.134653
GC0711534_S251_ATTGGCGT_readname.txt.R1.bed.RNA	532	490	0.0789474
GC0711535_S252_ATTGGCGT_readname.txt.R1.bed.RNA	620	549	0.114516
GC0711535_S252_TGAGCGAA_readname.txt.R1.bed.RNA	629	567	0.0985692
GC0711535_S252_TTCACTAG_readname.txt.R1.bed.RNA	559	500	0.105546
GC0711536_S253_ATACGACT_readname.txt.R1.bed.RNA	543	488	0.101289
GC0711536_S253_ATGGACTG_readname.txt.R1.bed.RNA	617	566	0.082658
GC0711536_S253_CATGTGTG_readname.txt.R1.bed.RNA	581	526	0.0946644
GC0711536_S253_TGAGCGAA_readname.txt.R1.bed.RNA	550	503	0.0854545
GC0711537_S254_ATAGATAC_readname.txt.R1.bed.RNA	582	524	0.0996564
GC0711537_S254_GACTGTGT_readname.txt.R1.bed.RNA	666	604	0.0930931
GC0711538_S255_TGAGCGAA_readname.txt.R1.bed.RNA	645	558	0.134884
GC0711539_S256_CTAAGTGT_readname.txt.R1.bed.RNA	982	904	0.0794297
GC0711540_S257_CAAGATAT_readname.txt.R1.bed.RNA	647	568	0.122102
GC0711540_S257_GGAACTGT_readname.txt.R1.bed.RNA	519	467	0.100193
GC0711540_S257_TACAGTGT_readname.txt.R1.bed.RNA	517	482	0.0676983
GC0711541_S258_AACTGCCA_readname.txt.R1.bed.RNA	510	452	0.113725
GC0711541_S258_ATCTGATG_readname.txt.R1.bed.RNA	1418	1268	0.105783
GC0711541_S258_CTAAGTGT_readname.txt.R1.bed.RNA	604	553	0.0844371
GC0711541_S258_TACACTGT_readname.txt.R1.bed.RNA	552	509	0.0778986
GC0711541_S258_TCCGGTAT_readname.txt.R1.bed.RNA	742	669	0.0983827
GC0711541_S258_TGGACATG_readname.txt.R1.bed.RNA	617	561	0.0907618
GC0711542_S259_AGAGTTGT_readname.txt.R1.bed.RNA	1333	1151	0.136534
GC0711543_S260_TCCGGTAT_readname.txt.R1.bed.RNA	578	527	0.0882353
GC0711543_S260_TCGTCGAT_readname.txt.R1.bed.RNA	640	593	0.0734375
GC0711543_S260_TGGCGTAT_readname.txt.R1.bed.RNA	754	673	0.107427
GC0711545_S262_TACGCGTT_readname.txt.R1.bed.RNA	503	451	0.10338
GC0711546_S263_CACTCTTG_readname.txt.R1.bed.RNA	572	519	0.0926573
GC0711546_S263_CGAACTAC_readname.txt.R1.bed.RNA	789	693	0.121673
GC0711547_S264_ATCTGATG_readname.txt.R1.bed.RNA	636	581	0.086478
GC0711548_S265_CAAGATAT_readname.txt.R1.bed.RNA	594	537	0.0959596
GC0711549_S266_ATGACACC_readname.txt.R1.bed.RNA	695	623	0.103597
GC0711549_S266_GATATTGT_readname.txt.R1.bed.RNA	507	466	0.0808679
GC0711549_S266_GGAACTGT_readname.txt.R1.bed.RNA	563	514	0.0870337
GC0711550_S267_CCTAGTAG_readname.txt.R1.bed.RNA	548	507	0.0748175
GC0711550_S267_GATGGCTT_readname.txt.R1.bed.RNA	633	573	0.0947867
GC0711551_S268_AACTGCCA_readname.txt.R1.bed.RNA	532	476	0.105263
GC0711551_S268_AGAGTTGT_readname.txt.R1.bed.RNA	572	509	0.11014
GC0711551_S268_CAAGTCAC_readname.txt.R1.bed.RNA	597	545	0.0871022
GC0711551_S268_GCGTAATT_readname.txt.R1.bed.RNA	572	533	0.0681818
GC0711552_S269_GAGACCTT_readname.txt.R1.bed.RNA	718	639	0.110028
GC0711552_S269_GTTATATC_readname.txt.R1.bed.RNA	602	538	0.106312
GC0711552_S269_TCGTTAGC_readname.txt.R1.bed.RNA	586	526	0.102389
GC0711553_S270_ACGTACGT_readname.txt.R1.bed.RNA	689	636	0.0769231
GC0711553_S270_AGGTTGCT_readname.txt.R1.bed.RNA	617	540	0.124797
GC0711553_S270_TAACGTGT_readname.txt.R1.bed.RNA	586	534	0.0887372
GC0711553_S270_TCCTGCTG_readname.txt.R1.bed.RNA	659	585	0.112291
GC0711556_S273_CATAACTT_readname.txt.R1.bed.RNA	687	628	0.0858806
GC0711557_S274_TAACGTGT_readname.txt.R1.bed.RNA	615	564	0.0829268
GC0711557_S274_TAGACGGA_readname.txt.R1.bed.RNA	793	715	0.0983607
GC0711558_S275_ATCTGATG_readname.txt.R1.bed.RNA	941	852	0.0945802
GC0711558_S275_CATGTATT_readname.txt.R1.bed.RNA	852	769	0.0974178
GC0711559_S276_CGATTACA_readname.txt.R1.bed.RNA	698	615	0.118911
GC0711559_S276_CTTCGTTG_readname.txt.R1.bed.RNA	594	541	0.0892256
GC0711559_S276_GACTAAGA_readname.txt.R1.bed.RNA	921	832	0.0966341
GC0711559_S276_TAAGGTGT_readname.txt.R1.bed.RNA	607	555	0.0856672
GC0711559_S276_TACACTGT_readname.txt.R1.bed.RNA	504	466	0.0753968
GC0711559_S276_TCGTCGAT_readname.txt.R1.bed.RNA	526	479	0.0893536
GC0711560_S277_GTGAACGT_readname.txt.R1.bed.RNA	577	511	0.114385
GC0711560_S277_TCCGGTAT_readname.txt.R1.bed.RNA	745	666	0.10604
GC0711560_S277_TGCAGACA_readname.txt.R1.bed.RNA	682	605	0.112903
GC0711561_S278_CAAGATAT_readname.txt.R1.bed.RNA	648	599	0.0756173
GC0711562_S279_TAGACGGA_readname.txt.R1.bed.RNA	874	796	0.0892449
GC0711562_S279_TGAGCGAA_readname.txt.R1.bed.RNA	519	473	0.088632
GC0711562_S279_TGGACATG_readname.txt.R1.bed.RNA	555	512	0.0774775
GC0711564_S281_TGCAGACA_readname.txt.R1.bed.RNA	873	798	0.0859107
GC0711565_S282_TCCGGTAT_readname.txt.R1.bed.RNA	680	629	0.075
GC0711566_S283_AGAATCAG_readname.txt.R1.bed.RNA	599	538	0.101836
GC0711567_S284_CGATTACA_readname.txt.R1.bed.RNA	612	550	0.101307
GC0711567_S284_GGTCAATG_readname.txt.R1.bed.RNA	504	456	0.0952381
GC0711568_S285_CAAGATAT_readname.txt.R1.bed.RNA	676	601	0.110947
GC0711568_S285_CTAGTGTG_readname.txt.R1.bed.RNA	527	473	0.102467
GC0711568_S285_TGAGCGAA_readname.txt.R1.bed.RNA	659	599	0.091047
GC0711569_S286_ACTGCATG_readname.txt.R1.bed.RNA	531	482	0.0922787
GC0711569_S286_CGAGAATG_readname.txt.R1.bed.RNA	505	447	0.114851
GC0711569_S286_TACAGTGT_readname.txt.R1.bed.RNA	615	565	0.0813008
GC0711571_S288_AGGTTGCT_readname.txt.R1.bed.RNA	509	462	0.0923379
GC0711571_S288_GACTAAGA_readname.txt.R1.bed.RNA	556	507	0.0881295
GC0711572_S289_ATTGGCGT_readname.txt.R1.bed.RNA	639	584	0.086072
GC0711572_S289_GTACCGAT_readname.txt.R1.bed.RNA	551	511	0.0725953
GC0711573_S290_TGGCGTAT_readname.txt.R1.bed.RNA	509	468	0.0805501
GC0711574_S291_TTCACGAT_readname.txt.R1.bed.RNA	744	642	0.137097
GC0711576_S293_ACGTACGT_readname.txt.R1.bed.RNA	688	636	0.0755814
GC0711576_S293_TAAGGTGT_readname.txt.R1.bed.RNA	520	480	0.0769231

## Sheet: scChIC reads
	mapped reads	uniqe reads	redundancy
GC0711001_S1_TGAGCGAA_readname.txt.R1.bed.ChIC2	39859	36015	0.09644
GC0711002_S2_ACTGCATG_readname.txt.R1.bed.ChIC2	39181	36108	0.0784309
GC0711003_S3_GGATCATC_readname.txt.R1.bed.ChIC2	78568	72217	0.0808344
GC0711004_S4_ATACGACT_readname.txt.R1.bed.ChIC2	67961	59464	0.125028
GC0711004_S4_CATATGCT_readname.txt.R1.bed.ChIC2	24282	22486	0.0739643
GC0711004_S4_TACACTGT_readname.txt.R1.bed.ChIC2	106110	91742	0.135407
GC0711004_S4_TGGACATG_readname.txt.R1.bed.ChIC2	99339	85731	0.136985
GC0711005_S5_AGAATCAG_readname.txt.R1.bed.ChIC2	58804	52178	0.112679
GC0711005_S5_AGTTGACC_readname.txt.R1.bed.ChIC2	139465	124649	0.106235
GC0711005_S5_TACAGTGT_readname.txt.R1.bed.ChIC2	88823	77309	0.129629
GC0711005_S5_TTCACTAG_readname.txt.R1.bed.ChIC2	29609	26372	0.109325
GC0711006_S6_AGAGTTGT_readname.txt.R1.bed.ChIC2	146024	128323	0.12122
GC0711006_S6_AGTTGACC_readname.txt.R1.bed.ChIC2	23943	20940	0.125423
GC0711006_S6_CAAGATAT_readname.txt.R1.bed.ChIC2	65872	57373	0.129023
GC0711006_S6_CTCTGATT_readname.txt.R1.bed.ChIC2	55603	48740	0.123429
GC0711006_S6_GACTGTGT_readname.txt.R1.bed.ChIC2	149347	130995	0.122882
GC0711006_S6_TCGATTAA_readname.txt.R1.bed.ChIC2	73630	64755	0.120535
GC0711006_S6_TGCAGACA_readname.txt.R1.bed.ChIC2	32456	28919	0.108978
GC0711008_S8_ACACACGT_readname.txt.R1.bed.ChIC2	61323	52635	0.141676
GC0711008_S8_GATGGCTT_readname.txt.R1.bed.ChIC2	114127	97352	0.146985
GC0711008_S8_GCGTAATT_readname.txt.R1.bed.ChIC2	93037	76672	0.175898
GC0711008_S8_TAAGGTGT_readname.txt.R1.bed.ChIC2	142411	119895	0.158106
GC0711008_S8_TTAAGCAT_readname.txt.R1.bed.ChIC2	74135	62916	0.151332
GC0711009_S9_ATCTGATG_readname.txt.R1.bed.ChIC2	73112	67310	0.0793577
GC0711009_S9_CATATGCT_readname.txt.R1.bed.ChIC2	61011	56505	0.0738555
GC0711010_S10_TAAGGTGT_readname.txt.R1.bed.ChIC2	48652	44270	0.0900682
GC0711011_S11_ATGACTGT_readname.txt.R1.bed.ChIC2	211463	177457	0.160813
GC0711011_S11_CACAGTTG_readname.txt.R1.bed.ChIC2	206991	173696	0.160852
GC0711011_S11_GCTTAGTA_readname.txt.R1.bed.ChIC2	93518	78600	0.15952
GC0711011_S11_TCTGTTGT_readname.txt.R1.bed.ChIC2	154380	129261	0.162709
GC0711012_S12_AATCGGAT_readname.txt.R1.bed.ChIC2	92638	78671	0.15077
GC0711012_S12_ATTAAGCG_readname.txt.R1.bed.ChIC2	92880	78063	0.159528
GC0711012_S12_GATAACCA_readname.txt.R1.bed.ChIC2	32643	27258	0.164966
GC0711012_S12_TACGCGTT_readname.txt.R1.bed.ChIC2	133002	113086	0.149742
GC0711013_S13_AATGACAG_readname.txt.R1.bed.ChIC2	20791	18192	0.125006
GC0711013_S13_AGCAATCC_readname.txt.R1.bed.ChIC2	130420	114530	0.121837
GC0711013_S13_ATACGACT_readname.txt.R1.bed.ChIC2	59727	52518	0.120699
GC0711014_S14_ATGGCTGT_readname.txt.R1.bed.ChIC2	199014	169811	0.146738
GC0711014_S14_ATTAAGCG_readname.txt.R1.bed.ChIC2	90731	77349	0.147491
GC0711014_S14_CGATTACA_readname.txt.R1.bed.ChIC2	82416	72364	0.121967
GC0711014_S14_CTGACGTT_readname.txt.R1.bed.ChIC2	80010	68223	0.147319
GC0711014_S14_GAGACCTT_readname.txt.R1.bed.ChIC2	32300	27222	0.157214
GC0711014_S14_TGATGCGA_readname.txt.R1.bed.ChIC2	151438	130041	0.141292
GC0711015_S15_CCTAGTAG_readname.txt.R1.bed.ChIC2	32569	29932	0.0809666
GC0711016_S16_ACACACGT_readname.txt.R1.bed.ChIC2	89956	81875	0.0898328
GC0711016_S16_CAATGTGT_readname.txt.R1.bed.ChIC2	130067	117460	0.096927
GC0711016_S16_CAATTCGT_readname.txt.R1.bed.ChIC2	90599	81573	0.0996258
GC0711017_S17_CATGTAGA_readname.txt.R1.bed.ChIC2	45276	41563	0.0820081
GC0711017_S17_CTGACGTT_readname.txt.R1.bed.ChIC2	110831	101959	0.0800498
GC0711017_S17_CTTCGTTG_readname.txt.R1.bed.ChIC2	48443	44407	0.0833144
GC0711018_S18_AATGACAG_readname.txt.R1.bed.ChIC2	52286	45460	0.130551
GC0711018_S18_GTACCGAT_readname.txt.R1.bed.ChIC2	99260	83073	0.163077
GC0711018_S18_TTCACTAG_readname.txt.R1.bed.ChIC2	101755	87461	0.140475
GC0711019_S19_AGTTGACC_readname.txt.R1.bed.ChIC2	44240	38273	0.134878
GC0711019_S19_CAATGTGT_readname.txt.R1.bed.ChIC2	117563	101799	0.13409
GC0711019_S19_CAGTGATG_readname.txt.R1.bed.ChIC2	139532	122586	0.121449
GC0711019_S19_CTAGTGTG_readname.txt.R1.bed.ChIC2	168037	146174	0.130108
GC0711019_S19_GACGTTAA_readname.txt.R1.bed.ChIC2	54403	47454	0.127732
GC0711019_S19_TCATCGTG_readname.txt.R1.bed.ChIC2	194546	169555	0.128458
GC0711020_S20_ATACGACT_readname.txt.R1.bed.ChIC2	46795	42161	0.0990277
GC0711020_S20_CAAGGTCA_readname.txt.R1.bed.ChIC2	77333	69391	0.102699
GC0711021_S21_ATATGCTG_readname.txt.R1.bed.ChIC2	52539	48213	0.0823388
GC0711022_S22_ACGTACGT_readname.txt.R1.bed.ChIC2	104232	95845	0.0804647
GC0711022_S22_GGAACTGT_readname.txt.R1.bed.ChIC2	79292	72894	0.0806891
GC0711022_S22_GGATCATC_readname.txt.R1.bed.ChIC2	39854	36757	0.0777086
GC0711022_S22_TACACTGT_readname.txt.R1.bed.ChIC2	139430	128698	0.0769705
GC0711023_S23_ATGGACTG_readname.txt.R1.bed.ChIC2	137403	117845	0.14234
GC0711023_S23_CAAGGTCA_readname.txt.R1.bed.ChIC2	72342	62842	0.131321
GC0711023_S23_CAGCTCTT_readname.txt.R1.bed.ChIC2	25049	21745	0.131901
GC0711023_S23_GATGGCTT_readname.txt.R1.bed.ChIC2	29710	25664	0.136183
GC0711023_S23_TAACGTGT_readname.txt.R1.bed.ChIC2	57730	49999	0.133917
GC0711023_S23_TGATGCGA_readname.txt.R1.bed.ChIC2	73286	64293	0.122711
GC0711023_S23_TGCAGACA_readname.txt.R1.bed.ChIC2	76161	66442	0.127611
GC0711024_S24_CAATGTGT_readname.txt.R1.bed.ChIC2	114247	98402	0.138691
GC0711024_S24_CATAACTT_readname.txt.R1.bed.ChIC2	147079	126363	0.140849
GC0711024_S24_GACTGTGT_readname.txt.R1.bed.ChIC2	84522	73436	0.131161
GC0711024_S24_TAAGGTGT_readname.txt.R1.bed.ChIC2	288039	246150	0.145428
GC0711025_S25_ATAGATAC_readname.txt.R1.bed.ChIC2	44727	38510	0.138999
GC0711025_S25_CAATGTGT_readname.txt.R1.bed.ChIC2	100098	87165	0.129203
GC0711026_S26_AGAATCAG_readname.txt.R1.bed.ChIC2	24701	22569	0.0863123
GC0711027_S27_CAATGTGT_readname.txt.R1.bed.ChIC2	110246	92618	0.159897
GC0711027_S27_TCATCGTG_readname.txt.R1.bed.ChIC2	161250	136404	0.154084
GC0711027_S27_TCGTCGAT_readname.txt.R1.bed.ChIC2	48780	42092	0.137105
GC0711028_S28_CATGGTGT_readname.txt.R1.bed.ChIC2	61611	57163	0.0721949
GC0711028_S28_TACAGTGT_readname.txt.R1.bed.ChIC2	29367	27238	0.0724963
GC0711029_S29_ACACACGT_readname.txt.R1.bed.ChIC2	24645	21149	0.141854
GC0711029_S29_AGAGTTGT_readname.txt.R1.bed.ChIC2	107380	91134	0.151294
GC0711029_S29_TCCGGTAT_readname.txt.R1.bed.ChIC2	161181	137520	0.146798
GC0711029_S29_TGAGCGAA_readname.txt.R1.bed.ChIC2	21328	18231	0.145208
GC0711031_S31_AGAATCAG_readname.txt.R1.bed.ChIC2	52768	46930	0.110635
GC0711031_S31_ATAGATAC_readname.txt.R1.bed.ChIC2	33198	29335	0.116362
GC0711031_S31_TACGCGTT_readname.txt.R1.bed.ChIC2	42746	37990	0.111262
GC0711032_S32_ATATGCTG_readname.txt.R1.bed.ChIC2	61360	55834	0.0900587
GC0711032_S32_CATAACTT_readname.txt.R1.bed.ChIC2	26489	24093	0.0904526
GC0711032_S32_GTCTCCTA_readname.txt.R1.bed.ChIC2	60191	54532	0.0940174
GC0711033_S33_AACTGCCA_readname.txt.R1.bed.ChIC2	50457	43139	0.145034
GC0711033_S33_ATGACTGT_readname.txt.R1.bed.ChIC2	210809	177397	0.158494
GC0711033_S33_CAATGTGT_readname.txt.R1.bed.ChIC2	404881	340073	0.160067
GC0711033_S33_CTAAGTGT_readname.txt.R1.bed.ChIC2	126383	106582	0.156675
GC0711033_S33_TCTGTTGT_readname.txt.R1.bed.ChIC2	124966	104426	0.164365
GC0711036_S36_ATATGCTG_readname.txt.R1.bed.ChIC2	123397	105148	0.147889
GC0711036_S36_GAGCGATA_readname.txt.R1.bed.ChIC2	31251	26631	0.147835
GC0711036_S36_GGAACTGT_readname.txt.R1.bed.ChIC2	162338	137979	0.150051
GC0711036_S36_TAGCAGTT_readname.txt.R1.bed.ChIC2	41591	34834	0.162463
GC0711036_S36_TTCACGAT_readname.txt.R1.bed.ChIC2	36557	30701	0.160188
GC0711041_S41_ATAGATAC_readname.txt.R1.bed.ChIC2	71088	61643	0.132863
GC0711041_S41_GAGCGATA_readname.txt.R1.bed.ChIC2	54081	47137	0.1284
GC0711044_S44_ATGACTGT_readname.txt.R1.bed.ChIC2	149810	126861	0.153187
GC0711044_S44_CCTAGTAG_readname.txt.R1.bed.ChIC2	33657	28552	0.151677
GC0711044_S44_GGAACTGT_readname.txt.R1.bed.ChIC2	263624	221224	0.160835
GC0711044_S44_TAACGTGT_readname.txt.R1.bed.ChIC2	148248	127102	0.142639
GC0711044_S44_TCCGGTAT_readname.txt.R1.bed.ChIC2	38546	32433	0.15859
GC0711044_S44_TCGTCGAT_readname.txt.R1.bed.ChIC2	64779	55717	0.139891
GC0711044_S44_TGATGCGA_readname.txt.R1.bed.ChIC2	54733	47396	0.134051
GC0711044_S44_TTCACTAG_readname.txt.R1.bed.ChIC2	56735	48192	0.150577
GC0711050_S50_ATGACTGT_readname.txt.R1.bed.ChIC2	114597	98164	0.143398
GC0711050_S50_TACACTGT_readname.txt.R1.bed.ChIC2	126663	108815	0.140909
GC0711051_S51_GTGAACGT_readname.txt.R1.bed.ChIC2	106983	91509	0.14464
GC0711051_S51_TCGTCGAT_readname.txt.R1.bed.ChIC2	110827	96152	0.132414
GC0711052_S52_GACTGTGT_readname.txt.R1.bed.ChIC2	239523	212612	0.112352
GC0711053_S53_AATCGGAT_readname.txt.R1.bed.ChIC2	96692	83580	0.135606
GC0711053_S53_AGCAATCC_readname.txt.R1.bed.ChIC2	70624	60936	0.137177
GC0711053_S53_TACAGTGT_readname.txt.R1.bed.ChIC2	48334	40645	0.159081
GC0711054_S54_TCGATTAA_readname.txt.R1.bed.ChIC2	58375	50283	0.138621
GC0711054_S54_TGAGCGAA_readname.txt.R1.bed.ChIC2	36783	31878	0.13335
GC0711055_S55_GTCTCCTA_readname.txt.R1.bed.ChIC2	49014	41681	0.14961
GC0711055_S55_GTTATATC_readname.txt.R1.bed.ChIC2	96626	82100	0.150332
GC0711056_S56_ATATGCTG_readname.txt.R1.bed.ChIC2	28240	23903	0.153576
GC0711056_S56_CATGGTGT_readname.txt.R1.bed.ChIC2	135589	114502	0.155521
GC0711056_S56_CTGCAATC_readname.txt.R1.bed.ChIC2	59573	50632	0.150085
GC0711056_S56_TAAGGTGT_readname.txt.R1.bed.ChIC2	239385	201295	0.159116
GC0711057_S57_CTAGTGTG_readname.txt.R1.bed.ChIC2	129693	117418	0.0946466
GC0711057_S57_TCTACTGT_readname.txt.R1.bed.ChIC2	112209	100868	0.10107
GC0711059_S59_TAACGTGT_readname.txt.R1.bed.ChIC2	104375	95215	0.0877605
GC0711060_S60_ACGTACGT_readname.txt.R1.bed.ChIC2	52504	44224	0.157702
GC0711060_S60_CGTAATTA_readname.txt.R1.bed.ChIC2	82131	76131	0.073054
GC0711060_S60_TAAGGTGT_readname.txt.R1.bed.ChIC2	26051	21559	0.172431
GC0711060_S60_TCTACTGT_readname.txt.R1.bed.ChIC2	131694	109808	0.166188
GC0711061_S61_AAGAATCT_readname.txt.R1.bed.ChIC2	97922	81855	0.16408
GC0711061_S61_ACGTACGT_readname.txt.R1.bed.ChIC2	45198	37922	0.160981
GC0711061_S61_ATGACACC_readname.txt.R1.bed.ChIC2	68668	58213	0.152254
GC0711061_S61_CTGCAATC_readname.txt.R1.bed.ChIC2	38780	32748	0.155544
GC0711061_S61_TCAAGTTG_readname.txt.R1.bed.ChIC2	100500	84112	0.163065
GC0711061_S61_TCCGGTAT_readname.txt.R1.bed.ChIC2	117190	98504	0.15945
GC0711062_S62_CATAACTT_readname.txt.R1.bed.ChIC2	67718	56095	0.171638
GC0711062_S62_CTCTGATT_readname.txt.R1.bed.ChIC2	130875	110088	0.158831
GC0711062_S62_GTCTCCTA_readname.txt.R1.bed.ChIC2	92131	76459	0.170106
GC0711062_S62_TCATCGTG_readname.txt.R1.bed.ChIC2	124893	105002	0.159264
GC0711062_S62_TCTACTGT_readname.txt.R1.bed.ChIC2	100347	84608	0.156846
GC0711064_S64_AGAGTTGT_readname.txt.R1.bed.ChIC2	69071	58756	0.149339
GC0711065_S65_CTGACGTT_readname.txt.R1.bed.ChIC2	55370	50169	0.0939317
GC0711065_S65_TCTGTTGT_readname.txt.R1.bed.ChIC2	64345	57910	0.100008
GC0711067_S67_TCAGCTTG_readname.txt.R1.bed.ChIC2	96201	86748	0.098263
GC0711068_S68_CTAAGTGT_readname.txt.R1.bed.ChIC2	85874	74593	0.131367
GC0711069_S69_GTGAACGT_readname.txt.R1.bed.ChIC2	70739	64584	0.08701
GC0711070_S70_AGGCTTGA_readname.txt.R1.bed.ChIC2	74121	62940	0.150848
GC0711070_S70_TCATCGTG_readname.txt.R1.bed.ChIC2	87447	74110	0.152515
GC0711071_S71_ATAGATAC_readname.txt.R1.bed.ChIC2	66060	59508	0.0991826
GC0711072_S72_CTTCGTTG_readname.txt.R1.bed.ChIC2	106245	92305	0.131206
GC0711073_S73_ACGTACGT_readname.txt.R1.bed.ChIC2	69552	63795	0.0827726
GC0711074_S74_TAGCAGTT_readname.txt.R1.bed.ChIC2	52072	45994	0.116723
GC0711077_S77_ATGACTGT_readname.txt.R1.bed.ChIC2	102172	86133	0.15698
GC0711079_S79_CATGTGTG_readname.txt.R1.bed.ChIC2	78341	68910	0.120384
GC0711079_S79_CTTCGTTG_readname.txt.R1.bed.ChIC2	69812	59621	0.145978
GC0711079_S79_TAACCAAG_readname.txt.R1.bed.ChIC2	67416	58244	0.136051
GC0711080_S80_GAGACCTT_readname.txt.R1.bed.ChIC2	96898	80741	0.166742
GC0711080_S80_TCAAGTTG_readname.txt.R1.bed.ChIC2	155271	130643	0.158613
GC0711080_S80_TCATCGTG_readname.txt.R1.bed.ChIC2	28213	23702	0.159891
GC0711081_S81_GAGACCTT_readname.txt.R1.bed.ChIC2	82963	70920	0.145161
GC0711081_S81_GATGGCTT_readname.txt.R1.bed.ChIC2	52686	46026	0.126409
GC0711084_S84_TGAGCGAA_readname.txt.R1.bed.ChIC2	99748	84961	0.148244
GC0711085_S85_CATGGTGT_readname.txt.R1.bed.ChIC2	42804	36047	0.157859
GC0711085_S85_CTTCGTTG_readname.txt.R1.bed.ChIC2	148538	125557	0.154715
GC0711085_S85_TAACGTGT_readname.txt.R1.bed.ChIC2	71123	60789	0.145298
GC0711086_S86_CATGGTGT_readname.txt.R1.bed.ChIC2	113209	101311	0.105098
GC0711088_S88_GAGACCTT_readname.txt.R1.bed.ChIC2	90623	76767	0.152897
GC0711091_S91_AGCAATCC_readname.txt.R1.bed.ChIC2	77195	67438	0.126394
GC0711092_S92_ATATGCTG_readname.txt.R1.bed.ChIC2	59399	51205	0.137948
GC0711092_S92_ATTAAGCG_readname.txt.R1.bed.ChIC2	96025	82796	0.137766
GC0711092_S92_TCTACTGT_readname.txt.R1.bed.ChIC2	113937	96613	0.152049
GC0711093_S93_ATGGCTGT_readname.txt.R1.bed.ChIC2	155980	133287	0.145487
GC0711093_S93_TTCACGAT_readname.txt.R1.bed.ChIC2	107226	91586	0.14586
GC0711094_S94_TCTGTTGT_readname.txt.R1.bed.ChIC2	199382	168934	0.152712
GC0711095_S95_TACAGTGT_readname.txt.R1.bed.ChIC2	138673	115181	0.169406
GC0711095_S95_TCCGGTAT_readname.txt.R1.bed.ChIC2	42601	35491	0.166897
GC0711097_S97_CATGGTGT_readname.txt.R1.bed.ChIC2	138959	127378	0.0833411
GC0711098_S98_TCGATTAA_readname.txt.R1.bed.ChIC2	26989	24925	0.0764756
GC0711099_S99_GAGACCTT_readname.txt.R1.bed.ChIC2	50159	46147	0.0799856
GC0711100_S100_CTAGTGTG_readname.txt.R1.bed.ChIC2	72997	64890	0.111059
GC0711100_S100_GCTTAGTA_readname.txt.R1.bed.ChIC2	37810	33730	0.107908
GC0711100_S100_TACGCGTT_readname.txt.R1.bed.ChIC2	137916	123435	0.104999
GC0711100_S100_TAGTTCTG_readname.txt.R1.bed.ChIC2	126740	113314	0.105933
GC0711100_S100_TGAGCGAA_readname.txt.R1.bed.ChIC2	59699	53363	0.106132
GC0711100_S100_TTCACTAG_readname.txt.R1.bed.ChIC2	51006	45840	0.101282
GC0711101_S101_ATTAAGCG_readname.txt.R1.bed.ChIC2	26900	24333	0.0954275
GC0711101_S101_CCTAGTAG_readname.txt.R1.bed.ChIC2	100046	90361	0.0968055
GC0711102_S102_ATGACACC_readname.txt.R1.bed.ChIC2	82853	74838	0.0967376
GC0711102_S102_TACGCGTT_readname.txt.R1.bed.ChIC2	35407	31714	0.104301
GC0711103_S103_GAGACCTT_readname.txt.R1.bed.ChIC2	38736	35438	0.0851404
GC0711103_S103_TCGATTAA_readname.txt.R1.bed.ChIC2	18212	16711	0.0824182
GC0711104_S104_AGAGTTGT_readname.txt.R1.bed.ChIC2	163152	145882	0.105852
GC0711104_S104_ATTAAGCG_readname.txt.R1.bed.ChIC2	52640	46778	0.11136
GC0711104_S104_GTGAACGT_readname.txt.R1.bed.ChIC2	102140	91338	0.105757
GC0711104_S104_TAGTTCTG_readname.txt.R1.bed.ChIC2	105692	93791	0.112601
GC0711106_S106_TAACGTGT_readname.txt.R1.bed.ChIC2	118257	109060	0.0777713
GC0711106_S106_TGGACATG_readname.txt.R1.bed.ChIC2	37145	34335	0.0756495
GC0711106_S106_TGGCGTAT_readname.txt.R1.bed.ChIC2	62171	57332	0.0778337
GC0711107_S107_AGTTGACC_readname.txt.R1.bed.ChIC2	59478	52420	0.118666
GC0711107_S107_ATGGCTGT_readname.txt.R1.bed.ChIC2	248116	217468	0.123523
GC0711107_S107_CATAACTT_readname.txt.R1.bed.ChIC2	60390	52702	0.127306
GC0711107_S107_GTGAACGT_readname.txt.R1.bed.ChIC2	47295	41809	0.115995
GC0711107_S107_TAGCAGTT_readname.txt.R1.bed.ChIC2	47539	41699	0.122847
GC0711107_S107_TCATCGTG_readname.txt.R1.bed.ChIC2	327084	288497	0.117973
GC0711107_S107_TCGTTAGC_readname.txt.R1.bed.ChIC2	77341	67823	0.123065
GC0711108_S108_ACGTACGT_readname.txt.R1.bed.ChIC2	138849	122417	0.118344
GC0711108_S108_AGAGTTGT_readname.txt.R1.bed.ChIC2	43260	37818	0.125798
GC0711108_S108_ATAGATAC_readname.txt.R1.bed.ChIC2	36487	31592	0.134157
GC0711108_S108_CGAGAATG_readname.txt.R1.bed.ChIC2	24165	21993	0.0898821
GC0711108_S108_CTGCAATC_readname.txt.R1.bed.ChIC2	82586	72764	0.118931
GC0711108_S108_TCAGCTTG_readname.txt.R1.bed.ChIC2	45745	40387	0.117128
GC0711108_S108_TCCGGTAT_readname.txt.R1.bed.ChIC2	51246	45268	0.116653
GC0711108_S108_TCTACTGT_readname.txt.R1.bed.ChIC2	199092	175457	0.118714
GC0711108_S108_TGGACATG_readname.txt.R1.bed.ChIC2	64908	57994	0.10652
GC0711109_S109_TACAGTGT_readname.txt.R1.bed.ChIC2	209951	189800	0.0959795
GC0711110_S110_AGAGTTGT_readname.txt.R1.bed.ChIC2	85906	76334	0.111424
GC0711110_S110_AGGCTTGA_readname.txt.R1.bed.ChIC2	138434	122785	0.113043
GC0711110_S110_CATATGCT_readname.txt.R1.bed.ChIC2	41245	38041	0.0776821
GC0711112_S112_ATGGACTG_readname.txt.R1.bed.ChIC2	91196	83161	0.0881069
GC0711112_S112_CTCTGATT_readname.txt.R1.bed.ChIC2	70917	65093	0.0821242
GC0711112_S112_GAGCGATA_readname.txt.R1.bed.ChIC2	18705	16678	0.108367
GC0711112_S112_TACAGTGT_readname.txt.R1.bed.ChIC2	46694	42653	0.0865422
GC0711113_S113_ACACACGT_readname.txt.R1.bed.ChIC2	95880	89023	0.0715165
GC0711113_S113_AGCAATCC_readname.txt.R1.bed.ChIC2	42966	39596	0.0784341
GC0711113_S113_ATGGACTG_readname.txt.R1.bed.ChIC2	94152	87563	0.0699826
GC0711114_S114_ACTGCATG_readname.txt.R1.bed.ChIC2	97124	85683	0.117798
GC0711114_S114_CGTAATTA_readname.txt.R1.bed.ChIC2	94744	88011	0.0710652
GC0711114_S114_TCGATTAA_readname.txt.R1.bed.ChIC2	69679	61491	0.11751
GC0711115_S115_ACTGCATG_readname.txt.R1.bed.ChIC2	75572	67712	0.104007
GC0711115_S115_CAAGGTCA_readname.txt.R1.bed.ChIC2	58439	52598	0.0999504
GC0711115_S115_CTAGTGTG_readname.txt.R1.bed.ChIC2	107835	96731	0.102972
GC0711115_S115_TACGCGTT_readname.txt.R1.bed.ChIC2	35313	31582	0.105655
GC0711115_S115_TCGTTAGC_readname.txt.R1.bed.ChIC2	101393	90975	0.102749
GC0711115_S115_TCTACTGT_readname.txt.R1.bed.ChIC2	72788	65002	0.106968
GC0711116_S116_ACGTACGT_readname.txt.R1.bed.ChIC2	54849	50073	0.0870754
GC0711116_S116_GCTTAGTA_readname.txt.R1.bed.ChIC2	88737	80822	0.0891962
GC0711117_S117_CACTCTTG_readname.txt.R1.bed.ChIC2	124840	114869	0.0798702
GC0711118_S118_ACACACGT_readname.txt.R1.bed.ChIC2	27078	24990	0.0771106
GC0711119_S119_AGCAATCC_readname.txt.R1.bed.ChIC2	38641	34625	0.103931
GC0711119_S119_ATCTGATG_readname.txt.R1.bed.ChIC2	67377	60110	0.107856
GC0711119_S119_GATATTGT_readname.txt.R1.bed.ChIC2	136530	122434	0.103245
GC0711119_S119_TGAGCGAA_readname.txt.R1.bed.ChIC2	31769	28043	0.117284
GC0711120_S120_ATATGCTG_readname.txt.R1.bed.ChIC2	28750	25424	0.115687
GC0711120_S120_CAATGTGT_readname.txt.R1.bed.ChIC2	157642	141238	0.104059
GC0711121_S121_ATCTGATG_readname.txt.R1.bed.ChIC2	46245	41933	0.0932425
GC0711121_S121_GCTTAGTA_readname.txt.R1.bed.ChIC2	56380	51017	0.0951224
GC0711122_S122_TACGCGTT_readname.txt.R1.bed.ChIC2	65638	60675	0.0756117
GC0711123_S123_ACGTACGT_readname.txt.R1.bed.ChIC2	168154	149423	0.111392
GC0711123_S123_GATAACCA_readname.txt.R1.bed.ChIC2	89265	78760	0.117683
GC0711124_S124_CTGACGTT_readname.txt.R1.bed.ChIC2	31486	29154	0.0740647
GC0711124_S124_TAACCAAG_readname.txt.R1.bed.ChIC2	51381	47426	0.076974
GC0711125_S125_ACGTACTC_readname.txt.R1.bed.ChIC2	108576	96157	0.114381
GC0711125_S125_AGGCTTGA_readname.txt.R1.bed.ChIC2	119032	105770	0.111415
GC0711125_S125_ATGACTGT_readname.txt.R1.bed.ChIC2	167870	149468	0.109621
GC0711125_S125_CTGACGTT_readname.txt.R1.bed.ChIC2	40182	35653	0.112712
GC0711125_S125_GCGTAATT_readname.txt.R1.bed.ChIC2	84808	74079	0.126509
GC0711125_S125_TAGCAGTT_readname.txt.R1.bed.ChIC2	68447	60755	0.112379
GC0711125_S125_TCATCGTG_readname.txt.R1.bed.ChIC2	129285	114893	0.11132
GC0711126_S126_GGTCAATG_readname.txt.R1.bed.ChIC2	83243	75802	0.0893889
GC0711127_S127_ACGTACTC_readname.txt.R1.bed.ChIC2	57290	52074	0.0910456
GC0711127_S127_AGAATCAG_readname.txt.R1.bed.ChIC2	20292	18119	0.107087
GC0711127_S127_CCTCATGT_readname.txt.R1.bed.ChIC2	104380	94891	0.0909082
GC0711127_S127_TAAGGTGT_readname.txt.R1.bed.ChIC2	92673	83922	0.0944288
GC0711128_S128_CAAGTCAC_readname.txt.R1.bed.ChIC2	54663	49865	0.0877742
GC0711128_S128_CATGGTGT_readname.txt.R1.bed.ChIC2	107980	99232	0.081015
GC0711128_S128_CCTCATGT_readname.txt.R1.bed.ChIC2	158433	144906	0.0853799
GC0711128_S128_TGCAGACA_readname.txt.R1.bed.ChIC2	70265	63855	0.0912261
GC0711129_S129_AATGACAG_readname.txt.R1.bed.ChIC2	221332	197653	0.106984
GC0711129_S129_TACACTGT_readname.txt.R1.bed.ChIC2	109714	96462	0.120787
GC0711130_S130_ACGTACGT_readname.txt.R1.bed.ChIC2	64760	59683	0.0783972
GC0711130_S130_ATATGCTG_readname.txt.R1.bed.ChIC2	98615	91046	0.076753
GC0711131_S131_CAATGTGT_readname.txt.R1.bed.ChIC2	114932	105771	0.079708
GC0711131_S131_CACTCTTG_readname.txt.R1.bed.ChIC2	83825	77739	0.0726036
GC0711132_S132_ACACACGT_readname.txt.R1.bed.ChIC2	80501	72277	0.10216
GC0711132_S132_CACAGTTG_readname.txt.R1.bed.ChIC2	105789	94282	0.108773
GC0711132_S132_CACTCTTG_readname.txt.R1.bed.ChIC2	63607	56071	0.118478
GC0711132_S132_CATGTGTG_readname.txt.R1.bed.ChIC2	63291	56095	0.113697
GC0711132_S132_CGAGAATG_readname.txt.R1.bed.ChIC2	168559	154059	0.0860233
GC0711132_S132_CGATTACA_readname.txt.R1.bed.ChIC2	34662	30579	0.117795
GC0711137_S137_AGAGTTGT_readname.txt.R1.bed.ChIC2	84725	75704	0.106474
GC0711137_S137_TAACCAAG_readname.txt.R1.bed.ChIC2	60889	54556	0.104009
GC0711140_S140_AGCAATCC_readname.txt.R1.bed.ChIC2	102288	91617	0.104323
GC0711140_S140_CATGTGTG_readname.txt.R1.bed.ChIC2	39601	35473	0.10424
GC0711140_S140_TACAGTGT_readname.txt.R1.bed.ChIC2	82024	72600	0.114893
GC0711146_S146_CATGTATT_readname.txt.R1.bed.ChIC2	42554	37995	0.107134
GC0711146_S146_GCGTAATT_readname.txt.R1.bed.ChIC2	96934	86049	0.112293
GC0711146_S146_GTGAACGT_readname.txt.R1.bed.ChIC2	100224	89864	0.103368
GC0711146_S146_TCAAGTTG_readname.txt.R1.bed.ChIC2	79688	71871	0.0980951
GC0711147_S147_CAAGATAT_readname.txt.R1.bed.ChIC2	86880	76522	0.119222
GC0711147_S147_CGATTACA_readname.txt.R1.bed.ChIC2	43959	39505	0.101322
GC0711147_S147_TACGCGTT_readname.txt.R1.bed.ChIC2	75528	67919	0.100744
GC0711148_S148_ACGTACGT_readname.txt.R1.bed.ChIC2	75081	67598	0.0996657
GC0711148_S148_CATGTGTG_readname.txt.R1.bed.ChIC2	91172	82782	0.0920239
GC0711149_S149_CGAACTAC_readname.txt.R1.bed.ChIC2	80897	73699	0.0889773
GC0711149_S149_CTAAGTGT_readname.txt.R1.bed.ChIC2	41230	36820	0.106961
GC0711150_S150_GACTAAGA_readname.txt.R1.bed.ChIC2	93164	82407	0.115463
GC0711150_S150_TAGCAGTT_readname.txt.R1.bed.ChIC2	94246	82772	0.121745
GC0711151_S151_GATAACCA_readname.txt.R1.bed.ChIC2	80197	71748	0.105353
GC0711152_S152_CAATTCGT_readname.txt.R1.bed.ChIC2	132529	117697	0.111915
GC0711152_S152_TCGATTAA_readname.txt.R1.bed.ChIC2	80209	71710	0.105961
GC0711153_S153_AGAGTTGT_readname.txt.R1.bed.ChIC2	147050	135580	0.0780007
GC0711153_S153_AGGCTTGA_readname.txt.R1.bed.ChIC2	83774	77079	0.0799174
GC0711153_S153_ATGACTGT_readname.txt.R1.bed.ChIC2	59304	54865	0.0748516
GC0711154_S154_CTTCGTTG_readname.txt.R1.bed.ChIC2	43273	39861	0.0788482
GC0711155_S155_CATGTGTG_readname.txt.R1.bed.ChIC2	51602	47339	0.0826131
GC0711156_S156_ACTGCATG_readname.txt.R1.bed.ChIC2	69618	61543	0.11599
GC0711156_S156_CATAACTT_readname.txt.R1.bed.ChIC2	129937	113358	0.127593
GC0711156_S156_TCCTGCTG_readname.txt.R1.bed.ChIC2	31641	27668	0.125565
GC0711156_S156_TGAGCGAA_readname.txt.R1.bed.ChIC2	61805	54968	0.110622
GC0711157_S157_AACTGCCA_readname.txt.R1.bed.ChIC2	153788	137103	0.108494
GC0711157_S157_TCAAGTTG_readname.txt.R1.bed.ChIC2	115886	102464	0.115821
GC0711158_S158_CTCTGATT_readname.txt.R1.bed.ChIC2	64427	56553	0.122216
GC0711158_S158_GGATCATC_readname.txt.R1.bed.ChIC2	51770	45178	0.127332
GC0711159_S159_TCCGGTAT_readname.txt.R1.bed.ChIC2	34644	31771	0.0829292
GC0711160_S160_ACTGCATG_readname.txt.R1.bed.ChIC2	44078	39081	0.113367
GC0711160_S160_TAACCAAG_readname.txt.R1.bed.ChIC2	36910	33062	0.104254
GC0711161_S161_GAGACCTT_readname.txt.R1.bed.ChIC2	39716	36359	0.0845251
GC0711164_S164_ATATGCTG_readname.txt.R1.bed.ChIC2	109642	98544	0.10122
GC0711165_S165_ATTGGCGT_readname.txt.R1.bed.ChIC2	108853	99935	0.081927
GC0711166_S166_AGGCTTGA_readname.txt.R1.bed.ChIC2	98259	87764	0.10681
GC0711166_S166_CAATGTGT_readname.txt.R1.bed.ChIC2	155933	138461	0.112048
GC0711166_S166_CACAGTTG_readname.txt.R1.bed.ChIC2	83551	74657	0.10645
GC0711166_S166_TAAGGTGT_readname.txt.R1.bed.ChIC2	120095	106933	0.109597
GC0711167_S167_TGAGCGAA_readname.txt.R1.bed.ChIC2	75443	69473	0.0791326
GC0711168_S168_ATGGACTG_readname.txt.R1.bed.ChIC2	48678	42992	0.116808
GC0711168_S168_TAAGGTGT_readname.txt.R1.bed.ChIC2	112861	100505	0.10948
GC0711169_S169_ATGGCTGT_readname.txt.R1.bed.ChIC2	113833	105684	0.0715873
GC0711170_S170_ACACACGT_readname.txt.R1.bed.ChIC2	48313	44115	0.0868917
GC0711170_S170_TCGATTAA_readname.txt.R1.bed.ChIC2	137708	124472	0.0961164
GC0711172_S172_TACGCGTT_readname.txt.R1.bed.ChIC2	73592	66810	0.0921568
GC0711172_S172_TCAGCTTG_readname.txt.R1.bed.ChIC2	50104	45518	0.0915296
GC0711177_S177_CAGTGATG_readname.txt.R1.bed.ChIC2	124532	112217	0.0988902
GC0711177_S177_TAGCAGTT_readname.txt.R1.bed.ChIC2	108984	96843	0.111402
GC0711178_S178_AATGACAG_readname.txt.R1.bed.ChIC2	92079	84927	0.0776724
GC0711178_S178_GCTTAGTA_readname.txt.R1.bed.ChIC2	90648	83878	0.0746845
GC0711178_S178_TCGTTAGC_readname.txt.R1.bed.ChIC2	65338	60391	0.075714
GC0711178_S178_TGGACATG_readname.txt.R1.bed.ChIC2	37967	34976	0.0787789
GC0711179_S179_ATGGCTGT_readname.txt.R1.bed.ChIC2	74200	67693	0.0876954
GC0711179_S179_TGGACATG_readname.txt.R1.bed.ChIC2	17566	16095	0.0837413
GC0711180_S180_AGGTTGCT_readname.txt.R1.bed.ChIC2	47514	41932	0.117481
GC0711180_S180_TCGTCGAT_readname.txt.R1.bed.ChIC2	106246	94821	0.107533
GC0711181_S181_AGGTTGCT_readname.txt.R1.bed.ChIC2	83896	74340	0.113903
GC0711181_S181_TCAAGTTG_readname.txt.R1.bed.ChIC2	213857	188685	0.117705
GC0711182_S182_ATTAAGCG_readname.txt.R1.bed.ChIC2	52851	48227	0.0874912
GC0711183_S183_TACACTGT_readname.txt.R1.bed.ChIC2	78102	73001	0.065312
GC0711184_S184_GACGTTAA_readname.txt.R1.bed.ChIC2	33398	29752	0.109168
GC0711184_S184_GGATCATC_readname.txt.R1.bed.ChIC2	69028	61035	0.115794
GC0711186_S186_ACGTACGT_readname.txt.R1.bed.ChIC2	50317	45883	0.0881213
GC0711186_S186_GCTTAGTA_readname.txt.R1.bed.ChIC2	81447	73690	0.0952398
GC0711186_S186_TGATGCGA_readname.txt.R1.bed.ChIC2	45639	41509	0.0904928
GC0711187_S187_ATAGATAC_readname.txt.R1.bed.ChIC2	65565	58867	0.102158
GC0711187_S187_CACAGTTG_readname.txt.R1.bed.ChIC2	103074	93350	0.09434
GC0711188_S188_AGAATCAG_readname.txt.R1.bed.ChIC2	95633	85155	0.109565
GC0711188_S188_ATGACTGT_readname.txt.R1.bed.ChIC2	160200	143002	0.107353
GC0711188_S188_GAGCGATA_readname.txt.R1.bed.ChIC2	103148	91692	0.111064
GC0711188_S188_GATATTGT_readname.txt.R1.bed.ChIC2	99279	88924	0.104302
GC0711189_S189_ACGTACGT_readname.txt.R1.bed.ChIC2	51625	45063	0.127109
GC0711189_S189_ATCTGATG_readname.txt.R1.bed.ChIC2	85947	76110	0.114454
GC0711189_S189_TACAGTGT_readname.txt.R1.bed.ChIC2	54457	48110	0.116551
GC0711189_S189_TCCTGCTG_readname.txt.R1.bed.ChIC2	108711	96194	0.11514
GC0711190_S190_GGTCAATG_readname.txt.R1.bed.ChIC2	33090	28839	0.128468
GC0711191_S191_GTACCGAT_readname.txt.R1.bed.ChIC2	34808	30072	0.136061
GC0711191_S191_GTCTCCTA_readname.txt.R1.bed.ChIC2	51191	44635	0.128069
GC0711193_S193_TCTACTGT_readname.txt.R1.bed.ChIC2	77316	69413	0.102217
GC0711195_S195_CACTCTTG_readname.txt.R1.bed.ChIC2	86933	79633	0.0839727
GC0711195_S195_TGCAGACA_readname.txt.R1.bed.ChIC2	60043	54820	0.0869877
GC0711196_S196_CACTCTTG_readname.txt.R1.bed.ChIC2	115071	93990	0.1832
GC0711196_S196_CATGTGTG_readname.txt.R1.bed.ChIC2	312312	260984	0.164348
GC0711196_S196_CTAGTGTG_readname.txt.R1.bed.ChIC2	126409	102736	0.187273
GC0711196_S196_GACGTTAA_readname.txt.R1.bed.ChIC2	127650	105153	0.17624
GC0711196_S196_TCAAGTTG_readname.txt.R1.bed.ChIC2	253946	205838	0.189442
GC0711197_S197_GACTGTGT_readname.txt.R1.bed.ChIC2	36407	30779	0.154586
GC0711197_S197_GTACCGAT_readname.txt.R1.bed.ChIC2	89449	74769	0.164116
GC0711197_S197_GTGAACGT_readname.txt.R1.bed.ChIC2	119359	101175	0.152347
GC0711197_S197_TAGCAGTT_readname.txt.R1.bed.ChIC2	52619	43659	0.170281
GC0711198_S198_ATGACTGT_readname.txt.R1.bed.ChIC2	110692	94647	0.144952
GC0711198_S198_ATGGACTG_readname.txt.R1.bed.ChIC2	45313	39273	0.133295
GC0711198_S198_CAAGATAT_readname.txt.R1.bed.ChIC2	54027	45883	0.150739
GC0711198_S198_GACTGTGT_readname.txt.R1.bed.ChIC2	14192	13635	0.0392475
GC0711198_S198_GAGACCTT_readname.txt.R1.bed.ChIC2	8479	7946	0.0628612
GC0711198_S198_TAACGTGT_readname.txt.R1.bed.ChIC2	12059	11299	0.0630235
GC0711198_S198_TAAGGTGT_readname.txt.R1.bed.ChIC2	13588	12700	0.0653518
GC0711198_S198_TACAGTGT_readname.txt.R1.bed.ChIC2	8092	7474	0.0763717
GC0711198_S198_TCATCGTG_readname.txt.R1.bed.ChIC2	10890	10381	0.0467401
GC0711198_S198_TCCTGCTG_readname.txt.R1.bed.ChIC2	11892	11139	0.0633199
GC0711198_S198_TCGTCGAT_readname.txt.R1.bed.ChIC2	23207	19894	0.142759
GC0711200_S200_AGAGTTGT_readname.txt.R1.bed.ChIC2	44020	35043	0.20393
GC0711200_S200_ATATGCTG_readname.txt.R1.bed.ChIC2	81593	66034	0.19069
GC0711200_S200_ATGGACTG_readname.txt.R1.bed.ChIC2	106628	85693	0.196337
GC0711200_S200_CTAAGTGT_readname.txt.R1.bed.ChIC2	98294	79690	0.189269
GC0711200_S200_GCTTAGTA_readname.txt.R1.bed.ChIC2	86797	69150	0.203313
GC0711200_S200_GGATCATC_readname.txt.R1.bed.ChIC2	94128	76404	0.188297
GC0711203_S203_AGCAATCC_readname.txt.R1.bed.ChIC2	91114	73507	0.193241
GC0711203_S203_ATGGACTG_readname.txt.R1.bed.ChIC2	92923	73540	0.208592
GC0711203_S203_CAAGGTCA_readname.txt.R1.bed.ChIC2	55986	44502	0.205123
GC0711203_S203_CGAACTAC_readname.txt.R1.bed.ChIC2	106930	90261	0.155887
GC0711203_S203_GGATCATC_readname.txt.R1.bed.ChIC2	99988	79203	0.207875
GC0711203_S203_TGAGCGAA_readname.txt.R1.bed.ChIC2	202771	159343	0.214173
GC0711204_S204_ACTGCATG_readname.txt.R1.bed.ChIC2	91883	72560	0.2103
GC0711204_S204_AGAATCAG_readname.txt.R1.bed.ChIC2	27448	21974	0.199432
GC0711204_S204_AGAGTTGT_readname.txt.R1.bed.ChIC2	70349	55347	0.213251
GC0711204_S204_CAATTCGT_readname.txt.R1.bed.ChIC2	58141	46195	0.205466
GC0711204_S204_GAGACCTT_readname.txt.R1.bed.ChIC2	147307	115311	0.217206
GC0711204_S204_TACGCGTT_readname.txt.R1.bed.ChIC2	28968	23518	0.188139
GC0711204_S204_TGGCGTAT_readname.txt.R1.bed.ChIC2	40269	32959	0.181529
GC0711205_S205_CAAGATAT_readname.txt.R1.bed.ChIC2	110109	93736	0.148698
GC0711205_S205_CTAGTGTG_readname.txt.R1.bed.ChIC2	89683	77177	0.139447
GC0711205_S205_TACACTGT_readname.txt.R1.bed.ChIC2	86070	74324	0.13647
GC0711206_S206_ATGACACC_readname.txt.R1.bed.ChIC2	55200	45511	0.175525
GC0711206_S206_CATGGTGT_readname.txt.R1.bed.ChIC2	86121	69113	0.19749
GC0711206_S206_CGAACTAC_readname.txt.R1.bed.ChIC2	130394	110568	0.152047
GC0711206_S206_GTTATATC_readname.txt.R1.bed.ChIC2	85596	68975	0.19418
GC0711206_S206_TGCAGACA_readname.txt.R1.bed.ChIC2	49963	41060	0.178192
GC0711207_S207_TACACTGT_readname.txt.R1.bed.ChIC2	84145	78208	0.0705568
GC0711208_S208_GAGACCTT_readname.txt.R1.bed.ChIC2	44940	39426	0.122697
GC0711210_S210_CTCTGATT_readname.txt.R1.bed.ChIC2	41011	32966	0.196167
GC0711210_S210_TGGACATG_readname.txt.R1.bed.ChIC2	55155	45295	0.178769
GC0711210_S210_TTCACGAT_readname.txt.R1.bed.ChIC2	51530	41122	0.201979
GC0711211_S211_ACGTACGT_readname.txt.R1.bed.ChIC2	25042	20932	0.164124
GC0711211_S211_AGAGTTGT_readname.txt.R1.bed.ChIC2	177270	147061	0.170412
GC0711211_S211_ATAGATAC_readname.txt.R1.bed.ChIC2	93861	77540	0.173885
GC0711211_S211_CTCTGATT_readname.txt.R1.bed.ChIC2	86911	72498	0.165836
GC0711211_S211_TAGCAGTT_readname.txt.R1.bed.ChIC2	140812	115623	0.178884
GC0711211_S211_TGAGCGAA_readname.txt.R1.bed.ChIC2	66712	55523	0.167721
GC0711211_S211_TGCAGACA_readname.txt.R1.bed.ChIC2	43625	36669	0.15945
GC0711214_S214_CGAGAATG_readname.txt.R1.bed.ChIC2	90245	84056	0.06858
GC0711215_S215_CAGTGATG_readname.txt.R1.bed.ChIC2	166635	136534	0.18064
GC0711215_S215_CATAACTT_readname.txt.R1.bed.ChIC2	120905	95283	0.211918
GC0711215_S215_CGAACTAC_readname.txt.R1.bed.ChIC2	64221	55596	0.134302
GC0711216_S216_AGAATCAG_readname.txt.R1.bed.ChIC2	86726	71930	0.170606
GC0711216_S216_ATACGACT_readname.txt.R1.bed.ChIC2	20171	16993	0.157553
GC0711216_S216_ATGGCTGT_readname.txt.R1.bed.ChIC2	52871	42759	0.191258
GC0711216_S216_CAGCTCTT_readname.txt.R1.bed.ChIC2	46708	38577	0.174082
GC0711216_S216_CGAACTAC_readname.txt.R1.bed.ChIC2	122117	107400	0.120516
GC0711216_S216_GATAACCA_readname.txt.R1.bed.ChIC2	114971	93668	0.18529
GC0711216_S216_GCGTAATT_readname.txt.R1.bed.ChIC2	38393	30588	0.203292
GC0711216_S216_TCGATTAA_readname.txt.R1.bed.ChIC2	34684	28176	0.187637
GC0711219_S219_CACTCTTG_readname.txt.R1.bed.ChIC2	121730	98294	0.192524
GC0711219_S219_GATAACCA_readname.txt.R1.bed.ChIC2	20393	16095	0.210759
GC0711219_S219_TCATCGTG_readname.txt.R1.bed.ChIC2	107999	88424	0.181252
GC0711221_S221_AAGAATCT_readname.txt.R1.bed.ChIC2	196069	153568	0.216766
GC0711221_S221_GTGAACGT_readname.txt.R1.bed.ChIC2	83337	66519	0.201807
GC0711221_S221_TCGATTAA_readname.txt.R1.bed.ChIC2	36725	28987	0.210701
GC0711221_S221_TCTACTGT_readname.txt.R1.bed.ChIC2	97003	76193	0.214529
GC0711221_S221_TGCAGACA_readname.txt.R1.bed.ChIC2	146113	120801	0.173236
GC0711222_S222_ACTGCATG_readname.txt.R1.bed.ChIC2	62113	55575	0.10526
GC0711222_S222_CATGGTGT_readname.txt.R1.bed.ChIC2	55461	49383	0.109591
GC0711222_S222_CGAACTAC_readname.txt.R1.bed.ChIC2	74922	68522	0.0854222
GC0711223_S223_CCTAGTAG_readname.txt.R1.bed.ChIC2	21814	18753	0.140323
GC0711223_S223_CGAGAATG_readname.txt.R1.bed.ChIC2	40084	36849	0.0807055
GC0711223_S223_GTTATATC_readname.txt.R1.bed.ChIC2	56481	49114	0.130433
GC0711224_S224_GTTATATC_readname.txt.R1.bed.ChIC2	64250	57541	0.10442
GC0711225_S225_ACACACGT_readname.txt.R1.bed.ChIC2	53658	43307	0.192907
GC0711225_S225_ACGTACGT_readname.txt.R1.bed.ChIC2	57225	45370	0.207165
GC0711225_S225_ATGGACTG_readname.txt.R1.bed.ChIC2	46057	36245	0.21304
GC0711225_S225_ATTGGCGT_readname.txt.R1.bed.ChIC2	52658	42415	0.194519
GC0711225_S225_TCGATTAA_readname.txt.R1.bed.ChIC2	60027	48224	0.196628
GC0711226_S226_ATTGGCGT_readname.txt.R1.bed.ChIC2	38353	34561	0.098871
GC0711228_S228_ATAGATAC_readname.txt.R1.bed.ChIC2	84197	66731	0.207442
GC0711228_S228_ATGACACC_readname.txt.R1.bed.ChIC2	140481	113535	0.191812
GC0711228_S228_CAATTCGT_readname.txt.R1.bed.ChIC2	80931	64369	0.204643
GC0711228_S228_CCTAGTAG_readname.txt.R1.bed.ChIC2	53309	43339	0.187023
GC0711228_S228_CGAGAATG_readname.txt.R1.bed.ChIC2	47313	40889	0.135777
GC0711228_S228_TGATGCGA_readname.txt.R1.bed.ChIC2	74626	61542	0.175328
GC0711236_S236_AACTGCCA_readname.txt.R1.bed.ChIC2	51731	42100	0.186175
GC0711236_S236_GCTTAGTA_readname.txt.R1.bed.ChIC2	78036	62187	0.203099
GC0711236_S236_GGAACTGT_readname.txt.R1.bed.ChIC2	161199	128097	0.205349
GC0711236_S236_TGAGCGAA_readname.txt.R1.bed.ChIC2	32363	26210	0.190125
GC0711242_S242_ATTAAGCG_readname.txt.R1.bed.ChIC2	41027	33945	0.172618
GC0711242_S242_CAGCTCTT_readname.txt.R1.bed.ChIC2	109355	90689	0.170692
GC0711242_S242_TGGACATG_readname.txt.R1.bed.ChIC2	91645	75933	0.171444
GC0711243_S243_GACTGTGT_readname.txt.R1.bed.ChIC2	147333	118084	0.198523
GC0711243_S243_GAGACCTT_readname.txt.R1.bed.ChIC2	51205	40819	0.202832
GC0711243_S243_TAAGGTGT_readname.txt.R1.bed.ChIC2	229867	183348	0.202374
GC0711243_S243_TAGTTCTG_readname.txt.R1.bed.ChIC2	107705	86160	0.200037
GC0711243_S243_TTCACTAG_readname.txt.R1.bed.ChIC2	77870	63702	0.181944
GC0711244_S244_ATATGCTG_readname.txt.R1.bed.ChIC2	46554	40816	0.123255
GC0711245_S245_CCTAGTAG_readname.txt.R1.bed.ChIC2	75667	62279	0.176933
GC0711245_S245_TTCACTAG_readname.txt.R1.bed.ChIC2	63714	51919	0.185124
GC0711246_S246_ATTGGCGT_readname.txt.R1.bed.ChIC2	210690	171746	0.18484
GC0711246_S246_CCTAGTAG_readname.txt.R1.bed.ChIC2	79750	65846	0.174345
GC0711247_S247_ATTGGCGT_readname.txt.R1.bed.ChIC2	47426	38311	0.192194
GC0711247_S247_TCATCGTG_readname.txt.R1.bed.ChIC2	38745	31569	0.185211
GC0711247_S247_TGAGCGAA_readname.txt.R1.bed.ChIC2	50501	41217	0.183838
GC0711247_S247_TTCACTAG_readname.txt.R1.bed.ChIC2	102107	84496	0.172476
GC0711248_S248_ATACGACT_readname.txt.R1.bed.ChIC2	110682	90927	0.178484
GC0711248_S248_ATGGACTG_readname.txt.R1.bed.ChIC2	239131	190970	0.2014
GC0711248_S248_CATGTGTG_readname.txt.R1.bed.ChIC2	76674	62190	0.188904
GC0711248_S248_CTCTGATT_readname.txt.R1.bed.ChIC2	63308	50942	0.195331
GC0711248_S248_TGAGCGAA_readname.txt.R1.bed.ChIC2	62862	50349	0.199055
GC0711249_S249_GACTGTGT_readname.txt.R1.bed.ChIC2	105320	94762	0.100247
GC0711251_S251_CTAAGTGT_readname.txt.R1.bed.ChIC2	93868	84871	0.0958474
GC0711252_S252_CAAGATAT_readname.txt.R1.bed.ChIC2	98814	77068	0.22007
GC0711252_S252_CATAACTT_readname.txt.R1.bed.ChIC2	109358	86133	0.212376
GC0711252_S252_GGAACTGT_readname.txt.R1.bed.ChIC2	95162	74645	0.215601
GC0711252_S252_TACAGTGT_readname.txt.R1.bed.ChIC2	91729	72878	0.205508
GC0711252_S252_TCTACTGT_readname.txt.R1.bed.ChIC2	78512	61714	0.213955
GC0711253_S253_AACTGCCA_readname.txt.R1.bed.ChIC2	108798	88454	0.186989
GC0711253_S253_ATCTGATG_readname.txt.R1.bed.ChIC2	189902	150430	0.207855
GC0711253_S253_CTAAGTGT_readname.txt.R1.bed.ChIC2	227628	180991	0.204883
GC0711253_S253_GACTGTGT_readname.txt.R1.bed.ChIC2	95796	76175	0.204821
GC0711253_S253_TACACTGT_readname.txt.R1.bed.ChIC2	218764	174192	0.203745
GC0711253_S253_TCCGGTAT_readname.txt.R1.bed.ChIC2	39129	30888	0.210611
GC0711253_S253_TCTGTTGT_readname.txt.R1.bed.ChIC2	35165	27446	0.219508
GC0711253_S253_TGGACATG_readname.txt.R1.bed.ChIC2	40381	32609	0.192467
GC0711254_S254_AGAGTTGT_readname.txt.R1.bed.ChIC2	184836	144732	0.216971
GC0711254_S254_TGGACATG_readname.txt.R1.bed.ChIC2	58074	47016	0.190412
GC0711255_S255_TGGCGTAT_readname.txt.R1.bed.ChIC2	52626	47758	0.0925018
GC0711256_S256_TACACTGT_readname.txt.R1.bed.ChIC2	126851	103276	0.185848
GC0711259_S259_ATCTGATG_readname.txt.R1.bed.ChIC2	33983	29720	0.125445
GC0711260_S260_CAAGATAT_readname.txt.R1.bed.ChIC2	21665	16993	0.215647
GC0711262_S262_CCTAGTAG_readname.txt.R1.bed.ChIC2	59748	48346	0.190835
GC0711262_S262_GATGGCTT_readname.txt.R1.bed.ChIC2	36226	29843	0.176199
GC0711262_S262_TCCTGCTG_readname.txt.R1.bed.ChIC2	61273	49279	0.195747
GC0711264_S264_ATTAAGCG_readname.txt.R1.bed.ChIC2	88939	72010	0.190344
GC0711264_S264_GAGACCTT_readname.txt.R1.bed.ChIC2	138620	110356	0.203896
GC0711264_S264_GATAACCA_readname.txt.R1.bed.ChIC2	170081	137889	0.189275
GC0711264_S264_GTTATATC_readname.txt.R1.bed.ChIC2	148507	120224	0.190449
GC0711264_S264_TCGTTAGC_readname.txt.R1.bed.ChIC2	64877	52277	0.194214
GC0711264_S264_TCTGTTGT_readname.txt.R1.bed.ChIC2	78358	63400	0.190893
GC0711266_S266_ACGTACGT_readname.txt.R1.bed.ChIC2	22044	18425	0.164172
GC0711266_S266_GTTATATC_readname.txt.R1.bed.ChIC2	63046	54651	0.133157
GC0711268_S268_CATAACTT_readname.txt.R1.bed.ChIC2	130645	111346	0.147721
GC0711269_S269_ATGGACTG_readname.txt.R1.bed.ChIC2	61609	50174	0.185606
GC0711269_S269_TAACGTGT_readname.txt.R1.bed.ChIC2	115976	94078	0.188815
GC0711269_S269_TAGACGGA_readname.txt.R1.bed.ChIC2	145253	119030	0.180533
GC0711270_S270_ATCTGATG_readname.txt.R1.bed.ChIC2	143205	130133	0.0912817
GC0711270_S270_CATGTATT_readname.txt.R1.bed.ChIC2	66615	60738	0.0882234
GC0711271_S271_CGATTACA_readname.txt.R1.bed.ChIC2	26337	22965	0.128033
GC0711271_S271_CTTCGTTG_readname.txt.R1.bed.ChIC2	69085	57182	0.172295
GC0711271_S271_GACTAAGA_readname.txt.R1.bed.ChIC2	155147	127598	0.177567
GC0711271_S271_TAAGGTGT_readname.txt.R1.bed.ChIC2	262428	214121	0.184077
GC0711271_S271_TACACTGT_readname.txt.R1.bed.ChIC2	41271	33943	0.177558
GC0711271_S271_TCGTCGAT_readname.txt.R1.bed.ChIC2	73521	61692	0.160893
GC0711272_S272_GTGAACGT_readname.txt.R1.bed.ChIC2	51874	41537	0.199271
GC0711272_S272_TCCGGTAT_readname.txt.R1.bed.ChIC2	83763	66356	0.207813
GC0711272_S272_TGCAGACA_readname.txt.R1.bed.ChIC2	76816	62478	0.186654
GC0711273_S273_CAAGATAT_readname.txt.R1.bed.ChIC2	139749	114215	0.182713
GC0711273_S273_CATGGTGT_readname.txt.R1.bed.ChIC2	50947	43050	0.155004
GC0711274_S274_TAGACGGA_readname.txt.R1.bed.ChIC2	63853	58924	0.0771929
GC0711276_S276_CACAGTTG_readname.txt.R1.bed.ChIC2	59307	48098	0.189
GC0711276_S276_GGAACTGT_readname.txt.R1.bed.ChIC2	86051	69026	0.197848
GC0711276_S276_TGCAGACA_readname.txt.R1.bed.ChIC2	151876	125353	0.174636
GC0711277_S277_GGAACTGT_readname.txt.R1.bed.ChIC2	124579	96858	0.222517
GC0711277_S277_GTCTCCTA_readname.txt.R1.bed.ChIC2	40984	32214	0.213986
GC0711277_S277_TCAAGTTG_readname.txt.R1.bed.ChIC2	81861	64198	0.215768
GC0711277_S277_TCCGGTAT_readname.txt.R1.bed.ChIC2	198167	156324	0.21115
GC0711280_S280_CAAGATAT_readname.txt.R1.bed.ChIC2	145454	115485	0.206038
GC0711280_S280_CTAGTGTG_readname.txt.R1.bed.ChIC2	103280	83865	0.187984
GC0711280_S280_TGAGCGAA_readname.txt.R1.bed.ChIC2	157246	124759	0.2066
GC0711283_S283_AGGTTGCT_readname.txt.R1.bed.ChIC2	81615	68660	0.158733
GC0711283_S283_GACTAAGA_readname.txt.R1.bed.ChIC2	74571	62653	0.159821
GC0711284_S1_ATTGGCGT_readname.txt.R1.bed.ChIC2	118465	96708	0.183658
GC0711284_S1_CAAGTCAC_readname.txt.R1.bed.ChIC2	45085	37258	0.173605
GC0711284_S1_GTACCGAT_readname.txt.R1.bed.ChIC2	75956	61187	0.194442
GC0711285_S2_TCTACTGT_readname.txt.R1.bed.ChIC2	175557	137792	0.215115
GC0711285_S2_TGGCGTAT_readname.txt.R1.bed.ChIC2	33887	27571	0.186384
GC0711286_S3_CATGGTGT_readname.txt.R1.bed.ChIC2	83979	66067	0.213291
GC0711286_S3_TTCACGAT_readname.txt.R1.bed.ChIC2	118937	94819	0.20278
GC0711288_S5_ACGTACGT_readname.txt.R1.bed.ChIC2	76586	69002	0.0990259
GC0711289_S6_GAGACCTT_readname.txt.R1.bed.ChIC2	154996	129044	0.167437
GC0711289_S6_TGAGCGAA_readname.txt.R1.bed.ChIC2	40261	33951	0.156727
GC0711291_S8_GGATCATC_readname.txt.R1.bed.ChIC2	86792	75130	0.134367
GC0711292_S9_ATACGACT_readname.txt.R1.bed.ChIC2	85219	64778	0.239864
GC0711292_S9_ATCTGATG_readname.txt.R1.bed.ChIC2	88001	63153	0.28236
GC0711292_S9_CAATGTGT_readname.txt.R1.bed.ChIC2	88677	63705	0.281606
GC0711292_S9_CAATTCGT_readname.txt.R1.bed.ChIC2	34503	24159	0.2998
GC0711292_S9_CATGGTGT_readname.txt.R1.bed.ChIC2	91838	66912	0.271413
GC0711292_S9_CATGTGTG_readname.txt.R1.bed.ChIC2	39908	30127	0.245089
GC0711292_S9_GAGACCTT_readname.txt.R1.bed.ChIC2	50446	35252	0.301193
GC0711292_S9_TACACTGT_readname.txt.R1.bed.ChIC2	149342	107704	0.27881
GC0711292_S9_TGGACATG_readname.txt.R1.bed.ChIC2	127724	94249	0.262089
GC0711293_S10_AGAATCAG_readname.txt.R1.bed.ChIC2	77582	58984	0.239721
GC0711293_S10_AGTTGACC_readname.txt.R1.bed.ChIC2	167517	132510	0.208976
GC0711293_S10_ATCTGATG_readname.txt.R1.bed.ChIC2	117517	89581	0.237719
GC0711293_S10_TACAGTGT_readname.txt.R1.bed.ChIC2	115572	86447	0.252007
GC0711293_S10_TAGACGGA_readname.txt.R1.bed.ChIC2	30628	23716	0.225676
GC0711293_S10_TTCACTAG_readname.txt.R1.bed.ChIC2	36841	28263	0.232838
GC0711294_S11_AATGACAG_readname.txt.R1.bed.ChIC2	33310	26402	0.207385
GC0711294_S11_AGAGTTGT_readname.txt.R1.bed.ChIC2	180147	137898	0.234525
GC0711294_S11_CTCTGATT_readname.txt.R1.bed.ChIC2	65832	51324	0.220379
GC0711294_S11_GACTGTGT_readname.txt.R1.bed.ChIC2	174215	133646	0.232867
GC0711294_S11_TCGATTAA_readname.txt.R1.bed.ChIC2	87680	68618	0.217404
GC0711294_S11_TGAGCGAA_readname.txt.R1.bed.ChIC2	37289	28563	0.23401
GC0711296_S13_ACACACGT_readname.txt.R1.bed.ChIC2	76216	55664	0.269655
GC0711296_S13_ATATGCTG_readname.txt.R1.bed.ChIC2	149857	104061	0.305598
GC0711296_S13_GATGGCTT_readname.txt.R1.bed.ChIC2	141549	102931	0.272824
GC0711296_S13_GCGTAATT_readname.txt.R1.bed.ChIC2	119625	82076	0.313889
GC0711296_S13_GCTTAGTA_readname.txt.R1.bed.ChIC2	52810	37734	0.285476
GC0711296_S13_TAAGGTGT_readname.txt.R1.bed.ChIC2	193276	133790	0.307777
GC0711296_S13_TACAGTGT_readname.txt.R1.bed.ChIC2	50829	35458	0.302406
GC0711296_S13_TCAGCTTG_readname.txt.R1.bed.ChIC2	17084	12226	0.28436
GC0711296_S13_TTAAGCAT_readname.txt.R1.bed.ChIC2	95303	68032	0.28615
GC0711298_S15_TAAGGTGT_readname.txt.R1.bed.ChIC2	58969	49592	0.159016
GC0711299_S16_AATGACAG_readname.txt.R1.bed.ChIC2	55579	39216	0.29441
GC0711299_S16_ATGACTGT_readname.txt.R1.bed.ChIC2	292449	199118	0.319136
GC0711299_S16_ATGGACTG_readname.txt.R1.bed.ChIC2	186465	128976	0.30831
GC0711299_S16_CACAGTTG_readname.txt.R1.bed.ChIC2	282760	196311	0.305733
GC0711299_S16_GAGACCTT_readname.txt.R1.bed.ChIC2	138197	92532	0.330434
GC0711299_S16_GCTTAGTA_readname.txt.R1.bed.ChIC2	129036	89405	0.307131
GC0711299_S16_TCATCGTG_readname.txt.R1.bed.ChIC2	113183	80115	0.292164
GC0711299_S16_TCTACTGT_readname.txt.R1.bed.ChIC2	75192	51087	0.320579
GC0711299_S16_TCTGTTGT_readname.txt.R1.bed.ChIC2	220552	148413	0.327084
GC0711299_S16_TGATGCGA_readname.txt.R1.bed.ChIC2	66292	48198	0.272944
GC0711299_S16_TTAAGCAT_readname.txt.R1.bed.ChIC2	99589	69611	0.301017
GC0711300_S17_AATCGGAT_readname.txt.R1.bed.ChIC2	124774	88663	0.289411
GC0711300_S17_AATGACAG_readname.txt.R1.bed.ChIC2	52382	36764	0.298156
GC0711300_S17_ATTAAGCG_readname.txt.R1.bed.ChIC2	125997	88398	0.298412
GC0711300_S17_ATTGGCGT_readname.txt.R1.bed.ChIC2	172486	119608	0.306564
GC0711300_S17_GATAACCA_readname.txt.R1.bed.ChIC2	47348	31693	0.330637
GC0711300_S17_GATATTGT_readname.txt.R1.bed.ChIC2	54513	39226	0.280429
GC0711300_S17_GGAACTGT_readname.txt.R1.bed.ChIC2	58388	39017	0.331763
GC0711300_S17_TACACTGT_readname.txt.R1.bed.ChIC2	81590	55328	0.321878
GC0711300_S17_TACGCGTT_readname.txt.R1.bed.ChIC2	178724	126663	0.291293
GC0711301_S18_AATGACAG_readname.txt.R1.bed.ChIC2	24326	18526	0.238428
GC0711301_S18_AGCAATCC_readname.txt.R1.bed.ChIC2	151295	117475	0.223537
GC0711301_S18_ATACGACT_readname.txt.R1.bed.ChIC2	67492	52976	0.215077
GC0711301_S18_ATTAAGCG_readname.txt.R1.bed.ChIC2	52541	40331	0.23239
GC0711301_S18_TACGCGTT_readname.txt.R1.bed.ChIC2	61379	48141	0.215676
GC0711301_S18_TCGATTAA_readname.txt.R1.bed.ChIC2	45690	35167	0.230313
GC0711301_S18_TGATGCGA_readname.txt.R1.bed.ChIC2	61471	49516	0.194482
GC0711302_S19_ATGGCTGT_readname.txt.R1.bed.ChIC2	281153	193310	0.312438
GC0711302_S19_ATTAAGCG_readname.txt.R1.bed.ChIC2	123795	88943	0.28153
GC0711302_S19_CGATTACA_readname.txt.R1.bed.ChIC2	111282	82980	0.254327
GC0711302_S19_CTGACGTT_readname.txt.R1.bed.ChIC2	109375	78007	0.286793
GC0711302_S19_GAGACCTT_readname.txt.R1.bed.ChIC2	46694	31537	0.324603
GC0711302_S19_TAGACGGA_readname.txt.R1.bed.ChIC2	119964	87782	0.268264
GC0711302_S19_TCGTTAGC_readname.txt.R1.bed.ChIC2	72771	51514	0.292108
GC0711302_S19_TCTACTGT_readname.txt.R1.bed.ChIC2	92419	63314	0.314924
GC0711302_S19_TGATGCGA_readname.txt.R1.bed.ChIC2	203861	146994	0.27895
GC0711304_S21_CAATGTGT_readname.txt.R1.bed.ChIC2	135932	114265	0.159396
GC0711304_S21_CAATTCGT_readname.txt.R1.bed.ChIC2	95682	79894	0.165005
GC0711305_S22_CATGTAGA_readname.txt.R1.bed.ChIC2	41493	36569	0.118671
GC0711305_S22_CTGACGTT_readname.txt.R1.bed.ChIC2	101204	89642	0.114244
GC0711305_S22_CTTCGTTG_readname.txt.R1.bed.ChIC2	46065	40205	0.127212
GC0711306_S23_AATGACAG_readname.txt.R1.bed.ChIC2	72392	51960	0.282241
GC0711306_S23_ACGTACGT_readname.txt.R1.bed.ChIC2	43211	30080	0.303881
GC0711306_S23_CAATTCGT_readname.txt.R1.bed.ChIC2	45259	31491	0.304205
GC0711306_S23_CTCTGATT_readname.txt.R1.bed.ChIC2	49063	35699	0.272384
GC0711306_S23_GTACCGAT_readname.txt.R1.bed.ChIC2	138195	94951	0.31292
GC0711306_S23_GTGAACGT_readname.txt.R1.bed.ChIC2	83345	59917	0.281097
GC0711306_S23_TAGTTCTG_readname.txt.R1.bed.ChIC2	58846	40423	0.313071
GC0711306_S23_TCGTTAGC_readname.txt.R1.bed.ChIC2	27032	18833	0.303307
GC0711306_S23_TTCACTAG_readname.txt.R1.bed.ChIC2	131808	96454	0.268223
GC0711307_S24_AGTTGACC_readname.txt.R1.bed.ChIC2	53090	41084	0.226144
GC0711307_S24_CAATGTGT_readname.txt.R1.bed.ChIC2	143026	108283	0.242914
GC0711307_S24_CAGTGATG_readname.txt.R1.bed.ChIC2	170665	132040	0.226321
GC0711307_S24_CTAGTGTG_readname.txt.R1.bed.ChIC2	206107	156930	0.238599
GC0711307_S24_GACGTTAA_readname.txt.R1.bed.ChIC2	65190	49821	0.235757
GC0711307_S24_TCATCGTG_readname.txt.R1.bed.ChIC2	235178	180278	0.23344
GC0711308_S25_ATACGACT_readname.txt.R1.bed.ChIC2	50558	42110	0.167095
GC0711308_S25_CAAGGTCA_readname.txt.R1.bed.ChIC2	86783	71602	0.174931
GC0711309_S26_ATATGCTG_readname.txt.R1.bed.ChIC2	50245	43715	0.129963
GC0711310_S27_GGAACTGT_readname.txt.R1.bed.ChIC2	70319	62769	0.107368
GC0711310_S27_TACACTGT_readname.txt.R1.bed.ChIC2	124801	111592	0.10584
GC0711311_S28_ATGACTGT_readname.txt.R1.bed.ChIC2	57900	41305	0.286615
GC0711311_S28_ATGGACTG_readname.txt.R1.bed.ChIC2	181564	131201	0.277384
GC0711311_S28_ATTGGCGT_readname.txt.R1.bed.ChIC2	157887	114710	0.273468
GC0711311_S28_CAAGGTCA_readname.txt.R1.bed.ChIC2	96466	70238	0.271889
GC0711311_S28_CAGCTCTT_readname.txt.R1.bed.ChIC2	33568	24267	0.277079
GC0711311_S28_GATGGCTT_readname.txt.R1.bed.ChIC2	38213	28309	0.259179
GC0711311_S28_TAACGTGT_readname.txt.R1.bed.ChIC2	73082	54156	0.258969
GC0711311_S28_TACGCGTT_readname.txt.R1.bed.ChIC2	66465	49120	0.260964
GC0711311_S28_TCTACTGT_readname.txt.R1.bed.ChIC2	75104	53216	0.291436
GC0711311_S28_TCTGTTGT_readname.txt.R1.bed.ChIC2	47463	32876	0.307334
GC0711311_S28_TGATGCGA_readname.txt.R1.bed.ChIC2	91632	69053	0.24641
GC0711311_S28_TGCAGACA_readname.txt.R1.bed.ChIC2	93167	70814	0.239924
GC0711312_S29_AGGTTGCT_readname.txt.R1.bed.ChIC2	114211	84204	0.262733
GC0711312_S29_CAATGTGT_readname.txt.R1.bed.ChIC2	154053	110601	0.282059
GC0711312_S29_CATAACTT_readname.txt.R1.bed.ChIC2	197120	140448	0.2875
GC0711312_S29_CATGTATT_readname.txt.R1.bed.ChIC2	59328	42081	0.290706
GC0711312_S29_GACTGTGT_readname.txt.R1.bed.ChIC2	114453	81614	0.286921
GC0711312_S29_TAAGGTGT_readname.txt.R1.bed.ChIC2	390645	277614	0.289345
GC0711313_S30_AGAGTTGT_readname.txt.R1.bed.ChIC2	58599	44305	0.243929
GC0711313_S30_ATAGATAC_readname.txt.R1.bed.ChIC2	51690	39515	0.235539
GC0711313_S30_CAATGTGT_readname.txt.R1.bed.ChIC2	118409	90503	0.235675
GC0711313_S30_CTGCAATC_readname.txt.R1.bed.ChIC2	110897	85334	0.230511
GC0711314_S31_AGAATCAG_readname.txt.R1.bed.ChIC2	25404	21712	0.145331
GC0711315_S32_AGAATCAG_readname.txt.R1.bed.ChIC2	36230	25777	0.288518
GC0711315_S32_CAATGTGT_readname.txt.R1.bed.ChIC2	161110	108388	0.327242
GC0711315_S32_CAGTGATG_readname.txt.R1.bed.ChIC2	116220	80301	0.30906
GC0711315_S32_GGAACTGT_readname.txt.R1.bed.ChIC2	61686	41065	0.33429
GC0711315_S32_TCAGCTTG_readname.txt.R1.bed.ChIC2	94189	66421	0.294811
GC0711315_S32_TCATCGTG_readname.txt.R1.bed.ChIC2	224238	156066	0.304016
GC0711315_S32_TCGTCGAT_readname.txt.R1.bed.ChIC2	63811	46439	0.272241
GC0711315_S32_TCTACTGT_readname.txt.R1.bed.ChIC2	112803	75609	0.329725
GC0711315_S32_TGCAGACA_readname.txt.R1.bed.ChIC2	84787	60848	0.282343
GC0711316_S33_CATGGTGT_readname.txt.R1.bed.ChIC2	55924	50105	0.104052
GC0711317_S34_ACACACGT_readname.txt.R1.bed.ChIC2	32968	23683	0.281637
GC0711317_S34_ACTGCATG_readname.txt.R1.bed.ChIC2	57646	40517	0.297141
GC0711317_S34_AGAGTTGT_readname.txt.R1.bed.ChIC2	155599	106321	0.316699
GC0711317_S34_CATGTAGA_readname.txt.R1.bed.ChIC2	42929	30071	0.299518
GC0711317_S34_CCTCATGT_readname.txt.R1.bed.ChIC2	14261	9580	0.328238
GC0711317_S34_GATGGCTT_readname.txt.R1.bed.ChIC2	31465	22587	0.282155
GC0711317_S34_TAACCAAG_readname.txt.R1.bed.ChIC2	101106	74360	0.264534
GC0711317_S34_TCAGCTTG_readname.txt.R1.bed.ChIC2	55414	40393	0.271069
GC0711317_S34_TCCGGTAT_readname.txt.R1.bed.ChIC2	227103	158244	0.303206
GC0711317_S34_TGAGCGAA_readname.txt.R1.bed.ChIC2	29936	21029	0.297535
GC0711319_S36_AGAATCAG_readname.txt.R1.bed.ChIC2	61558	49466	0.196433
GC0711319_S36_ATAGATAC_readname.txt.R1.bed.ChIC2	36846	30018	0.185312
GC0711319_S36_CAATGTGT_readname.txt.R1.bed.ChIC2	40938	33133	0.190654
GC0711319_S36_GCTTAGTA_readname.txt.R1.bed.ChIC2	28046	22507	0.197497
GC0711319_S36_TACGCGTT_readname.txt.R1.bed.ChIC2	44156	36576	0.171664
GC0711320_S37_ATATGCTG_readname.txt.R1.bed.ChIC2	75014	62569	0.165902
GC0711320_S37_CATAACTT_readname.txt.R1.bed.ChIC2	34083	27863	0.182496
GC0711320_S37_GTCTCCTA_readname.txt.R1.bed.ChIC2	74954	61479	0.179777
GC0711321_S38_AACTGCCA_readname.txt.R1.bed.ChIC2	64725	47213	0.27056
GC0711321_S38_AATGACAG_readname.txt.R1.bed.ChIC2	75431	52607	0.302581
GC0711321_S38_ACACACGT_readname.txt.R1.bed.ChIC2	30522	21902	0.282419
GC0711321_S38_ATGACTGT_readname.txt.R1.bed.ChIC2	286735	196571	0.314451
GC0711321_S38_CAAGATAT_readname.txt.R1.bed.ChIC2	195772	131948	0.326012
GC0711321_S38_CAATGTGT_readname.txt.R1.bed.ChIC2	561707	383299	0.317618
GC0711321_S38_CATAACTT_readname.txt.R1.bed.ChIC2	16540	11296	0.31705
GC0711321_S38_CTAAGTGT_readname.txt.R1.bed.ChIC2	180416	123798	0.313819
GC0711321_S38_TAAGGTGT_readname.txt.R1.bed.ChIC2	45911	30921	0.326501
GC0711321_S38_TCTGTTGT_readname.txt.R1.bed.ChIC2	170833	116734	0.316678
GC0711321_S38_TGATGCGA_readname.txt.R1.bed.ChIC2	136137	98900	0.273526
GC0711321_S38_TGGACATG_readname.txt.R1.bed.ChIC2	21909	15697	0.283536
GC0711324_S41_AAGAATCT_readname.txt.R1.bed.ChIC2	141489	95719	0.323488
GC0711324_S41_ATATGCTG_readname.txt.R1.bed.ChIC2	171702	120653	0.297312
GC0711324_S41_ATTAAGCG_readname.txt.R1.bed.ChIC2	36987	26221	0.291075
GC0711324_S41_CTTCGTTG_readname.txt.R1.bed.ChIC2	78962	55268	0.300068
GC0711324_S41_GAGCGATA_readname.txt.R1.bed.ChIC2	39481	28486	0.278488
GC0711324_S41_GATGGCTT_readname.txt.R1.bed.ChIC2	85082	62956	0.260055
GC0711324_S41_GGAACTGT_readname.txt.R1.bed.ChIC2	236940	162666	0.313472
GC0711324_S41_TAGACGGA_readname.txt.R1.bed.ChIC2	45016	32403	0.280189
GC0711324_S41_TAGCAGTT_readname.txt.R1.bed.ChIC2	58102	39292	0.323741
GC0711324_S41_TCCGGTAT_readname.txt.R1.bed.ChIC2	126902	87300	0.312068
GC0711324_S41_TGGCGTAT_readname.txt.R1.bed.ChIC2	25074	18410	0.265773
GC0711324_S41_TTCACGAT_readname.txt.R1.bed.ChIC2	50495	35081	0.305258
GC0711329_S46_ATAGATAC_readname.txt.R1.bed.ChIC2	99218	71346	0.280917
GC0711329_S46_CATGGTGT_readname.txt.R1.bed.ChIC2	35003	24771	0.292318
GC0711329_S46_CTAGTGTG_readname.txt.R1.bed.ChIC2	38926	28515	0.267456
GC0711329_S46_GAGCGATA_readname.txt.R1.bed.ChIC2	73438	53987	0.264863
GC0711329_S46_GCGTAATT_readname.txt.R1.bed.ChIC2	196757	139812	0.289418
GC0711332_S49_AGCAATCC_readname.txt.R1.bed.ChIC2	81430	58162	0.285742
GC0711332_S49_ATATGCTG_readname.txt.R1.bed.ChIC2	119021	85279	0.283496
GC0711332_S49_ATGACTGT_readname.txt.R1.bed.ChIC2	198454	139287	0.29814
GC0711332_S49_CCTAGTAG_readname.txt.R1.bed.ChIC2	43135	30752	0.287075
GC0711332_S49_GGAACTGT_readname.txt.R1.bed.ChIC2	353863	245187	0.307113
GC0711332_S49_TAACGTGT_readname.txt.R1.bed.ChIC2	187757	135323	0.279265
GC0711332_S49_TCCGGTAT_readname.txt.R1.bed.ChIC2	49726	34746	0.301251
GC0711332_S49_TCGATTAA_readname.txt.R1.bed.ChIC2	32799	23478	0.284185
GC0711332_S49_TCGTCGAT_readname.txt.R1.bed.ChIC2	77727	57541	0.259704
GC0711332_S49_TGATGCGA_readname.txt.R1.bed.ChIC2	65951	49198	0.254022
GC0711332_S49_TTCACTAG_readname.txt.R1.bed.ChIC2	71622	51238	0.284605
GC0711338_S55_AAGAATCT_readname.txt.R1.bed.ChIC2	54024	37833	0.2997
GC0711338_S55_ATGACTGT_readname.txt.R1.bed.ChIC2	144430	104486	0.276563
GC0711338_S55_CATAACTT_readname.txt.R1.bed.ChIC2	29976	21259	0.290799
GC0711338_S55_GGATCATC_readname.txt.R1.bed.ChIC2	105211	76961	0.268508
GC0711338_S55_TACACTGT_readname.txt.R1.bed.ChIC2	157606	115342	0.268162
GC0711339_S56_AGTTGACC_readname.txt.R1.bed.ChIC2	26051	18534	0.288549
GC0711339_S56_ATAGATAC_readname.txt.R1.bed.ChIC2	69370	48199	0.30519
GC0711339_S56_CATAACTT_readname.txt.R1.bed.ChIC2	86810	59181	0.31827
GC0711339_S56_CATGTAGA_readname.txt.R1.bed.ChIC2	32865	23190	0.294386
GC0711339_S56_GTGAACGT_readname.txt.R1.bed.ChIC2	145290	102766	0.292684
GC0711339_S56_TCGTCGAT_readname.txt.R1.bed.ChIC2	146292	107395	0.265886
GC0711340_S57_GACTGTGT_readname.txt.R1.bed.ChIC2	267395	212892	0.20383
GC0711341_S58_AATCGGAT_readname.txt.R1.bed.ChIC2	121653	89931	0.260758
GC0711341_S58_AGCAATCC_readname.txt.R1.bed.ChIC2	90918	66694	0.266438
GC0711341_S58_ATGGCTGT_readname.txt.R1.bed.ChIC2	51990	37067	0.287036
GC0711341_S58_GAGCGATA_readname.txt.R1.bed.ChIC2	34544	25287	0.267977
GC0711341_S58_TAAGGTGT_readname.txt.R1.bed.ChIC2	149235	103891	0.303843
GC0711341_S58_TACAGTGT_readname.txt.R1.bed.ChIC2	66460	46326	0.302949
GC0711342_S59_GAGACCTT_readname.txt.R1.bed.ChIC2	38589	26917	0.30247
GC0711342_S59_GCTTAGTA_readname.txt.R1.bed.ChIC2	151534	105694	0.302506
GC0711342_S59_TCGATTAA_readname.txt.R1.bed.ChIC2	87517	61089	0.301976
GC0711342_S59_TGAGCGAA_readname.txt.R1.bed.ChIC2	58372	40942	0.298602
GC0711343_S60_CAGCTCTT_readname.txt.R1.bed.ChIC2	22902	16513	0.278971
GC0711343_S60_GTCTCCTA_readname.txt.R1.bed.ChIC2	59773	43023	0.280227
GC0711343_S60_GTTATATC_readname.txt.R1.bed.ChIC2	121745	87225	0.283543
GC0711344_S61_ATATGCTG_readname.txt.R1.bed.ChIC2	36919	26173	0.29107
GC0711344_S61_CAAGATAT_readname.txt.R1.bed.ChIC2	53391	35937	0.326909
GC0711344_S61_CATGGTGT_readname.txt.R1.bed.ChIC2	184009	127494	0.307132
GC0711344_S61_CATGTAGA_readname.txt.R1.bed.ChIC2	68287	48210	0.294009
GC0711344_S61_CTGCAATC_readname.txt.R1.bed.ChIC2	78863	55890	0.291303
GC0711344_S61_TAAGGTGT_readname.txt.R1.bed.ChIC2	327649	224469	0.31491
GC0711345_S62_CTAGTGTG_readname.txt.R1.bed.ChIC2	130447	111545	0.144902
GC0711345_S62_TCTACTGT_readname.txt.R1.bed.ChIC2	113672	96874	0.147776
GC0711347_S64_TAACGTGT_readname.txt.R1.bed.ChIC2	99364	85881	0.135693
GC0711348_S65_ACGTACGT_readname.txt.R1.bed.ChIC2	76829	52567	0.315792
GC0711348_S65_ATGACACC_readname.txt.R1.bed.ChIC2	101475	71118	0.299157
GC0711348_S65_CATGTATT_readname.txt.R1.bed.ChIC2	40101	26517	0.338745
GC0711348_S65_GTGAACGT_readname.txt.R1.bed.ChIC2	50057	34149	0.317798
GC0711348_S65_TAACCAAG_readname.txt.R1.bed.ChIC2	42962	29984	0.302081
GC0711348_S65_TAAGGTGT_readname.txt.R1.bed.ChIC2	39025	25946	0.335144
GC0711348_S65_TCTACTGT_readname.txt.R1.bed.ChIC2	189809	126820	0.331855
GC0711349_S66_AAGAATCT_readname.txt.R1.bed.ChIC2	145514	97240	0.331748
GC0711349_S66_ACGTACGT_readname.txt.R1.bed.ChIC2	61709	42309	0.314379
GC0711349_S66_AGGCTTGA_readname.txt.R1.bed.ChIC2	48240	33724	0.300912
GC0711349_S66_ATATGCTG_readname.txt.R1.bed.ChIC2	133810	93895	0.298296
GC0711349_S66_ATGACACC_readname.txt.R1.bed.ChIC2	92702	64831	0.300652
GC0711349_S66_CTGACGTT_readname.txt.R1.bed.ChIC2	102826	72468	0.295237
GC0711349_S66_CTGCAATC_readname.txt.R1.bed.ChIC2	51510	35826	0.304485
GC0711349_S66_TAAGGTGT_readname.txt.R1.bed.ChIC2	319463	217429	0.319392
GC0711349_S66_TCAAGTTG_readname.txt.R1.bed.ChIC2	137964	93980	0.318808
GC0711349_S66_TCCGGTAT_readname.txt.R1.bed.ChIC2	160609	109354	0.319129
GC0711350_S67_AACTGCCA_readname.txt.R1.bed.ChIC2	64069	45308	0.292825
GC0711350_S67_ATGACACC_readname.txt.R1.bed.ChIC2	38365	26451	0.310543
GC0711350_S67_CAAGTCAC_readname.txt.R1.bed.ChIC2	48382	34233	0.292443
GC0711350_S67_CATAACTT_readname.txt.R1.bed.ChIC2	99646	65927	0.338388
GC0711350_S67_CATGTAGA_readname.txt.R1.bed.ChIC2	50515	35253	0.302128
GC0711350_S67_CCTCATGT_readname.txt.R1.bed.ChIC2	199036	135141	0.321022
GC0711350_S67_CTCTGATT_readname.txt.R1.bed.ChIC2	180709	125070	0.307893
GC0711350_S67_GTCTCCTA_readname.txt.R1.bed.ChIC2	130305	87792	0.326258
GC0711350_S67_TCATCGTG_readname.txt.R1.bed.ChIC2	181812	123421	0.321161
GC0711350_S67_TCTACTGT_readname.txt.R1.bed.ChIC2	144716	96200	0.33525
GC0711352_S69_AGAGTTGT_readname.txt.R1.bed.ChIC2	102706	70708	0.311549
GC0711352_S69_CAAGTCAC_readname.txt.R1.bed.ChIC2	86289	62963	0.270324
GC0711352_S69_GAGCGATA_readname.txt.R1.bed.ChIC2	102689	73572	0.283545
GC0711352_S69_GCGTAATT_readname.txt.R1.bed.ChIC2	23605	16341	0.307731
GC0711352_S69_TACACTGT_readname.txt.R1.bed.ChIC2	53020	37647	0.289947
GC0711352_S69_TCATCGTG_readname.txt.R1.bed.ChIC2	172501	123018	0.286856
GC0711352_S69_TTCACGAT_readname.txt.R1.bed.ChIC2	81073	57131	0.295314
GC0711353_S70_CTGACGTT_readname.txt.R1.bed.ChIC2	56989	48170	0.154749
GC0711353_S70_TCTGTTGT_readname.txt.R1.bed.ChIC2	67670	55487	0.180035
GC0711355_S72_TCAGCTTG_readname.txt.R1.bed.ChIC2	101104	84091	0.168272
GC0711356_S73_CAAGTCAC_readname.txt.R1.bed.ChIC2	33391	24628	0.262436
GC0711356_S73_CTAAGTGT_readname.txt.R1.bed.ChIC2	113128	82279	0.272691
GC0711356_S73_GAGACCTT_readname.txt.R1.bed.ChIC2	93905	66816	0.288472
GC0711357_S74_GTGAACGT_readname.txt.R1.bed.ChIC2	66091	57530	0.129534
GC0711358_S75_AGGCTTGA_readname.txt.R1.bed.ChIC2	95836	68344	0.286865
GC0711358_S75_CACTCTTG_readname.txt.R1.bed.ChIC2	121656	86061	0.292587
GC0711358_S75_GCGTAATT_readname.txt.R1.bed.ChIC2	102371	69633	0.319798
GC0711358_S75_TCATCGTG_readname.txt.R1.bed.ChIC2	118174	83394	0.294312
GC0711359_S76_ATAGATAC_readname.txt.R1.bed.ChIC2	67051	56674	0.154763
GC0711360_S77_AATGACAG_readname.txt.R1.bed.ChIC2	114373	83484	0.270072
GC0711360_S77_CAAGGTCA_readname.txt.R1.bed.ChIC2	67883	49231	0.274767
GC0711360_S77_CTTCGTTG_readname.txt.R1.bed.ChIC2	150196	107189	0.286339
GC0711360_S77_TCGTTAGC_readname.txt.R1.bed.ChIC2	91198	64745	0.290061
GC0711361_S78_ACGTACGT_readname.txt.R1.bed.ChIC2	64457	57299	0.111051
GC0711362_S79_GCGTAATT_readname.txt.R1.bed.ChIC2	85362	66362	0.222581
GC0711362_S79_TAGCAGTT_readname.txt.R1.bed.ChIC2	62916	49464	0.213809
GC0711362_S79_TAGTTCTG_readname.txt.R1.bed.ChIC2	227029	175683	0.226165
GC0711364_S81_GTCTCCTA_readname.txt.R1.bed.ChIC2	52084	40240	0.227402
GC0711364_S81_TAGCAGTT_readname.txt.R1.bed.ChIC2	174373	132755	0.238672
GC0711365_S82_ATGACTGT_readname.txt.R1.bed.ChIC2	143839	98999	0.311737
GC0711365_S82_ATGGCTGT_readname.txt.R1.bed.ChIC2	32440	22164	0.316769
GC0711367_S84_CATGTGTG_readname.txt.R1.bed.ChIC2	101359	76910	0.241212
GC0711367_S84_CTTCGTTG_readname.txt.R1.bed.ChIC2	90658	65158	0.281277
GC0711367_S84_TAACCAAG_readname.txt.R1.bed.ChIC2	86523	64211	0.257874
GC0711368_S85_CAGCTCTT_readname.txt.R1.bed.ChIC2	28931	20310	0.297985
GC0711368_S85_GAGACCTT_readname.txt.R1.bed.ChIC2	131251	89143	0.32082
GC0711368_S85_GGTCAATG_readname.txt.R1.bed.ChIC2	52765	36805	0.302473
GC0711368_S85_TCAAGTTG_readname.txt.R1.bed.ChIC2	213385	147129	0.3105
GC0711368_S85_TCATCGTG_readname.txt.R1.bed.ChIC2	39109	27030	0.308855
GC0711368_S85_TCCTGCTG_readname.txt.R1.bed.ChIC2	103354	71365	0.309509
GC0711369_S86_GAGACCTT_readname.txt.R1.bed.ChIC2	105054	76833	0.268633
GC0711369_S86_GATGGCTT_readname.txt.R1.bed.ChIC2	60046	46172	0.231056
GC0711372_S89_GACTAAGA_readname.txt.R1.bed.ChIC2	29210	20368	0.302705
GC0711372_S89_TGAGCGAA_readname.txt.R1.bed.ChIC2	135804	97130	0.284778
GC0711372_S89_TGGACATG_readname.txt.R1.bed.ChIC2	78442	57676	0.264731
GC0711373_S90_CATAACTT_readname.txt.R1.bed.ChIC2	37565	24890	0.337415
GC0711373_S90_CATGGTGT_readname.txt.R1.bed.ChIC2	63671	42659	0.330009
GC0711373_S90_CTTCGTTG_readname.txt.R1.bed.ChIC2	207281	141925	0.315301
GC0711373_S90_TAACGTGT_readname.txt.R1.bed.ChIC2	99083	69305	0.300536
GC0711373_S90_TCAAGTTG_readname.txt.R1.bed.ChIC2	80189	54724	0.317562
GC0711373_S90_TCGTTAGC_readname.txt.R1.bed.ChIC2	41123	28473	0.307614
GC0711373_S90_TTCACTAG_readname.txt.R1.bed.ChIC2	169954	120537	0.290767
GC0711374_S91_CATGGTGT_readname.txt.R1.bed.ChIC2	127632	104756	0.179234
GC0711374_S91_CTAGTGTG_readname.txt.R1.bed.ChIC2	37228	30418	0.182927
GC0711376_S93_AAGAGGTT_readname.txt.R1.bed.ChIC2	137512	94611	0.31198
GC0711376_S93_AGAATCAG_readname.txt.R1.bed.ChIC2	31723	22754	0.282729
GC0711376_S93_ATATGCTG_readname.txt.R1.bed.ChIC2	77703	56119	0.277776
GC0711376_S93_CATGTATT_readname.txt.R1.bed.ChIC2	58837	40625	0.309533
GC0711376_S93_GAGACCTT_readname.txt.R1.bed.ChIC2	134973	91706	0.32056
GC0711379_S96_AGCAATCC_readname.txt.R1.bed.ChIC2	94525	72846	0.229347
GC0711379_S96_TACAGTGT_readname.txt.R1.bed.ChIC2	38314	27991	0.269432
GC0711380_S97_ATATGCTG_readname.txt.R1.bed.ChIC2	80884	57483	0.289316
GC0711380_S97_ATTAAGCG_readname.txt.R1.bed.ChIC2	133459	95934	0.281172
GC0711380_S97_GAGACCTT_readname.txt.R1.bed.ChIC2	175006	122614	0.299373
GC0711380_S97_GGTCAATG_readname.txt.R1.bed.ChIC2	68134	47049	0.309464
GC0711380_S97_TACACTGT_readname.txt.R1.bed.ChIC2	111485	79208	0.289519
GC0711380_S97_TCTACTGT_readname.txt.R1.bed.ChIC2	164708	113913	0.308394
GC0711381_S98_AATGACAG_readname.txt.R1.bed.ChIC2	36026	25760	0.284961
GC0711381_S98_ATGGCTGT_readname.txt.R1.bed.ChIC2	235475	162781	0.308712
GC0711381_S98_GGTCAATG_readname.txt.R1.bed.ChIC2	82307	56904	0.308637
GC0711381_S98_TAACCAAG_readname.txt.R1.bed.ChIC2	51368	36891	0.281829
GC0711381_S98_TTCACGAT_readname.txt.R1.bed.ChIC2	158859	110654	0.303445
GC0711382_S99_GGTCAATG_readname.txt.R1.bed.ChIC2	47114	32631	0.307403
GC0711382_S99_TACACTGT_readname.txt.R1.bed.ChIC2	201978	136597	0.323704
GC0711382_S99_TCTGTTGT_readname.txt.R1.bed.ChIC2	288940	195147	0.324611
GC0711383_S100_AGAATCAG_readname.txt.R1.bed.ChIC2	44280	30881	0.302597
GC0711383_S100_GATATTGT_readname.txt.R1.bed.ChIC2	40362	28798	0.286507
GC0711383_S100_GTGAACGT_readname.txt.R1.bed.ChIC2	122430	85403	0.302434
GC0711383_S100_GTTATATC_readname.txt.R1.bed.ChIC2	37363	25766	0.310387
GC0711383_S100_TACAGTGT_readname.txt.R1.bed.ChIC2	190434	128886	0.323199
GC0711383_S100_TCATCGTG_readname.txt.R1.bed.ChIC2	63059	43875	0.304223
GC0711383_S100_TCCGGTAT_readname.txt.R1.bed.ChIC2	60395	40630	0.327262
GC0711385_S102_AATGACAG_readname.txt.R1.bed.ChIC2	41369	35665	0.137881
GC0711385_S102_CATGGTGT_readname.txt.R1.bed.ChIC2	182523	157444	0.137402
GC0711385_S102_GATGGCTT_readname.txt.R1.bed.ChIC2	42879	37213	0.132139
GC0711385_S102_TAGCAGTT_readname.txt.R1.bed.ChIC2	32250	27362	0.151566
GC0711386_S103_ATCTGATG_readname.txt.R1.bed.ChIC2	156829	136253	0.1312
GC0711386_S103_CACTCTTG_readname.txt.R1.bed.ChIC2	65998	57012	0.136156
GC0711386_S103_TCGATTAA_readname.txt.R1.bed.ChIC2	38649	33373	0.136511
GC0711387_S104_CAGTGATG_readname.txt.R1.bed.ChIC2	24141	21141	0.12427
GC0711387_S104_GAGACCTT_readname.txt.R1.bed.ChIC2	69199	59904	0.134323
GC0711387_S104_GGTCAATG_readname.txt.R1.bed.ChIC2	85283	74017	0.132101
GC0711387_S104_TGATGCGA_readname.txt.R1.bed.ChIC2	34945	30232	0.134869
GC0711387_S104_TTCACGAT_readname.txt.R1.bed.ChIC2	46021	40186	0.12679
GC0711388_S105_ATAGATAC_readname.txt.R1.bed.ChIC2	16528	13775	0.166566
GC0711388_S105_CAGTGATG_readname.txt.R1.bed.ChIC2	46474	39021	0.160369
GC0711388_S105_CCTCATGT_readname.txt.R1.bed.ChIC2	47861	40066	0.162867
GC0711388_S105_CTAGTGTG_readname.txt.R1.bed.ChIC2	86966	73370	0.156337
GC0711388_S105_GAGACCTT_readname.txt.R1.bed.ChIC2	91829	76916	0.1624
GC0711388_S105_GCTTAGTA_readname.txt.R1.bed.ChIC2	47016	39273	0.164689
GC0711388_S105_TACGCGTT_readname.txt.R1.bed.ChIC2	169856	143611	0.154513
GC0711388_S105_TAGTTCTG_readname.txt.R1.bed.ChIC2	156992	132589	0.155441
GC0711388_S105_TGAGCGAA_readname.txt.R1.bed.ChIC2	74472	62697	0.158113
GC0711388_S105_TTCACTAG_readname.txt.R1.bed.ChIC2	64285	54518	0.151933
GC0711389_S106_ATTAAGCG_readname.txt.R1.bed.ChIC2	31211	26613	0.14732
GC0711389_S106_CCTAGTAG_readname.txt.R1.bed.ChIC2	125838	107269	0.147563
GC0711389_S106_TGGCGTAT_readname.txt.R1.bed.ChIC2	32983	28384	0.139435
GC0711390_S107_ATGACACC_readname.txt.R1.bed.ChIC2	104107	88674	0.148242
GC0711390_S107_ATTGGCGT_readname.txt.R1.bed.ChIC2	106406	90664	0.147943
GC0711390_S107_CATAACTT_readname.txt.R1.bed.ChIC2	32114	27202	0.152955
GC0711390_S107_CTAGTGTG_readname.txt.R1.bed.ChIC2	37719	31761	0.157958
GC0711390_S107_TACGCGTT_readname.txt.R1.bed.ChIC2	43547	36944	0.151629
GC0711390_S107_TCGTTAGC_readname.txt.R1.bed.ChIC2	43313	36538	0.15642
GC0711391_S108_ACGTACTC_readname.txt.R1.bed.ChIC2	79316	69109	0.128688
GC0711391_S108_CAGTGATG_readname.txt.R1.bed.ChIC2	115792	101037	0.127427
GC0711391_S108_GAGACCTT_readname.txt.R1.bed.ChIC2	50740	43399	0.144679
GC0711391_S108_TCGATTAA_readname.txt.R1.bed.ChIC2	24297	20774	0.144997
GC0711392_S109_AATGACAG_readname.txt.R1.bed.ChIC2	27466	22876	0.167116
GC0711392_S109_AGAGTTGT_readname.txt.R1.bed.ChIC2	206210	172342	0.16424
GC0711392_S109_AGCAATCC_readname.txt.R1.bed.ChIC2	23020	19438	0.155604
GC0711392_S109_AGTTGACC_readname.txt.R1.bed.ChIC2	58425	49683	0.149628
GC0711392_S109_ATTAAGCG_readname.txt.R1.bed.ChIC2	67924	56629	0.166289
GC0711392_S109_CACTCTTG_readname.txt.R1.bed.ChIC2	110223	92513	0.160674
GC0711392_S109_CTGCAATC_readname.txt.R1.bed.ChIC2	22227	18397	0.172313
GC0711392_S109_GATATTGT_readname.txt.R1.bed.ChIC2	58174	48479	0.166655
GC0711392_S109_GTGAACGT_readname.txt.R1.bed.ChIC2	128018	108157	0.155142
GC0711392_S109_TAGTTCTG_readname.txt.R1.bed.ChIC2	130675	109667	0.160765
GC0711392_S109_TCTACTGT_readname.txt.R1.bed.ChIC2	140221	117731	0.16039
GC0711392_S109_TTCACTAG_readname.txt.R1.bed.ChIC2	24285	20062	0.173893
GC0711393_S110_ACACACGT_readname.txt.R1.bed.ChIC2	116081	101620	0.124577
GC0711394_S111_CATATGCT_readname.txt.R1.bed.ChIC2	37227	32324	0.131705
GC0711394_S111_TAACGTGT_readname.txt.R1.bed.ChIC2	158446	137279	0.133591
GC0711394_S111_TAGACGGA_readname.txt.R1.bed.ChIC2	58250	50621	0.13097
GC0711394_S111_TGGACATG_readname.txt.R1.bed.ChIC2	50224	43532	0.133243
GC0711394_S111_TGGCGTAT_readname.txt.R1.bed.ChIC2	83837	72994	0.129334
GC0711395_S112_AGTTGACC_readname.txt.R1.bed.ChIC2	76723	63300	0.174954
GC0711395_S112_ATAGATAC_readname.txt.R1.bed.ChIC2	44662	36262	0.188079
GC0711395_S112_ATGGCTGT_readname.txt.R1.bed.ChIC2	314366	258802	0.176749
GC0711395_S112_CATAACTT_readname.txt.R1.bed.ChIC2	73649	59618	0.190512
GC0711395_S112_CTAGTGTG_readname.txt.R1.bed.ChIC2	135152	110919	0.179302
GC0711395_S112_GTACCGAT_readname.txt.R1.bed.ChIC2	76397	62304	0.184471
GC0711395_S112_GTGAACGT_readname.txt.R1.bed.ChIC2	58689	48596	0.171974
GC0711395_S112_TACACTGT_readname.txt.R1.bed.ChIC2	58414	48301	0.173126
GC0711395_S112_TAGCAGTT_readname.txt.R1.bed.ChIC2	58240	47957	0.176563
GC0711395_S112_TCATCGTG_readname.txt.R1.bed.ChIC2	410515	338388	0.175699
GC0711395_S112_TCGTTAGC_readname.txt.R1.bed.ChIC2	96505	79713	0.174001
GC0711395_S112_TCTACTGT_readname.txt.R1.bed.ChIC2	219020	180618	0.175336
GC0711395_S112_TCTGTTGT_readname.txt.R1.bed.ChIC2	194771	160204	0.177475
GC0711395_S112_TGGACATG_readname.txt.R1.bed.ChIC2	42822	35701	0.166293
GC0711396_S113_ACGTACGT_readname.txt.R1.bed.ChIC2	167423	138248	0.174259
GC0711396_S113_AGAGTTGT_readname.txt.R1.bed.ChIC2	50969	42322	0.169652
GC0711396_S113_ATAGATAC_readname.txt.R1.bed.ChIC2	44568	36374	0.183854
GC0711396_S113_CGAGAATG_readname.txt.R1.bed.ChIC2	31764	26846	0.154829
GC0711396_S113_CTGCAATC_readname.txt.R1.bed.ChIC2	98466	81915	0.168088
GC0711396_S113_GATATTGT_readname.txt.R1.bed.ChIC2	43397	36048	0.169344
GC0711396_S113_TCAGCTTG_readname.txt.R1.bed.ChIC2	56610	46798	0.173326
GC0711396_S113_TCCGGTAT_readname.txt.R1.bed.ChIC2	62042	51689	0.166871
GC0711396_S113_TCTACTGT_readname.txt.R1.bed.ChIC2	234511	194939	0.168743
GC0711396_S113_TGGACATG_readname.txt.R1.bed.ChIC2	79326	66410	0.162822
GC0711397_S114_ATGGCTGT_readname.txt.R1.bed.ChIC2	119914	102091	0.148632
GC0711397_S114_TACAGTGT_readname.txt.R1.bed.ChIC2	270843	230249	0.14988
GC0711397_S114_TGCAGACA_readname.txt.R1.bed.ChIC2	46481	39606	0.14791
GC0711398_S115_AGAGTTGT_readname.txt.R1.bed.ChIC2	97909	82956	0.152723
GC0711398_S115_AGCAATCC_readname.txt.R1.bed.ChIC2	90339	76744	0.150489
GC0711398_S115_AGGCTTGA_readname.txt.R1.bed.ChIC2	162460	137237	0.155257
GC0711398_S115_ATATGCTG_readname.txt.R1.bed.ChIC2	57578	48952	0.149814
GC0711398_S115_CATATGCT_readname.txt.R1.bed.ChIC2	56484	49136	0.13009
GC0711399_S116_ATGACTGT_readname.txt.R1.bed.ChIC2	51342	44631	0.130712
GC0711399_S116_ATGGACTG_readname.txt.R1.bed.ChIC2	28058	24364	0.131656
GC0711399_S116_CTAAGTGT_readname.txt.R1.bed.ChIC2	106647	93616	0.122188
GC0711399_S116_GAGACCTT_readname.txt.R1.bed.ChIC2	60327	52474	0.130174
GC0711399_S116_TCATCGTG_readname.txt.R1.bed.ChIC2	38348	33395	0.129159
GC0711400_S117_ATGGACTG_readname.txt.R1.bed.ChIC2	119451	102126	0.145039
GC0711400_S117_CCTAGTAG_readname.txt.R1.bed.ChIC2	67362	57711	0.143271
GC0711400_S117_CTCTGATT_readname.txt.R1.bed.ChIC2	92728	79636	0.141187
GC0711400_S117_GAGACCTT_readname.txt.R1.bed.ChIC2	98476	84504	0.141882
GC0711400_S117_GAGCGATA_readname.txt.R1.bed.ChIC2	25007	20831	0.166993
GC0711400_S117_TACAGTGT_readname.txt.R1.bed.ChIC2	61555	52410	0.148566
GC0711401_S118_ACACACGT_readname.txt.R1.bed.ChIC2	135591	118123	0.128829
GC0711401_S118_AGCAATCC_readname.txt.R1.bed.ChIC2	58887	51158	0.131251
GC0711401_S118_ATGGACTG_readname.txt.R1.bed.ChIC2	129701	113135	0.127725
GC0711401_S118_TCCTGCTG_readname.txt.R1.bed.ChIC2	120023	104703	0.127642
GC0711402_S119_ACTGCATG_readname.txt.R1.bed.ChIC2	117328	97501	0.168988
GC0711402_S119_AGAGTTGT_readname.txt.R1.bed.ChIC2	226825	190580	0.159793
GC0711402_S119_CGTAATTA_readname.txt.R1.bed.ChIC2	138193	121243	0.122655
GC0711402_S119_TCGATTAA_readname.txt.R1.bed.ChIC2	83361	69234	0.169468
GC0711403_S120_ACTGCATG_readname.txt.R1.bed.ChIC2	93739	78927	0.158013
GC0711403_S120_CAAGGTCA_readname.txt.R1.bed.ChIC2	72250	61198	0.152969
GC0711403_S120_CAATGTGT_readname.txt.R1.bed.ChIC2	117413	99229	0.154872
GC0711403_S120_CATAACTT_readname.txt.R1.bed.ChIC2	70569	59374	0.158639
GC0711403_S120_CTAGTGTG_readname.txt.R1.bed.ChIC2	134106	112912	0.158039
GC0711403_S120_CTCTGATT_readname.txt.R1.bed.ChIC2	105236	88815	0.15604
GC0711403_S120_TACGCGTT_readname.txt.R1.bed.ChIC2	45288	38389	0.152336
GC0711403_S120_TCGTTAGC_readname.txt.R1.bed.ChIC2	125795	106359	0.154505
GC0711403_S120_TCTACTGT_readname.txt.R1.bed.ChIC2	87125	73571	0.15557
GC0711403_S120_TGGCGTAT_readname.txt.R1.bed.ChIC2	65507	55443	0.153632
GC0711404_S121_ACACACGT_readname.txt.R1.bed.ChIC2	155697	134473	0.136316
GC0711404_S121_ACGTACGT_readname.txt.R1.bed.ChIC2	73148	62157	0.150257
GC0711404_S121_GAGCGATA_readname.txt.R1.bed.ChIC2	138404	117028	0.154446
GC0711404_S121_GCTTAGTA_readname.txt.R1.bed.ChIC2	115946	99218	0.144274
GC0711404_S121_TCAAGTTG_readname.txt.R1.bed.ChIC2	105553	90688	0.14083
GC0711404_S121_TGAGCGAA_readname.txt.R1.bed.ChIC2	35554	30069	0.154272
GC0711405_S122_AAGAATCT_readname.txt.R1.bed.ChIC2	33393	29139	0.127392
GC0711405_S122_AATCGGAT_readname.txt.R1.bed.ChIC2	24569	20924	0.148358
GC0711405_S122_ATCTGATG_readname.txt.R1.bed.ChIC2	30992	26859	0.133357
GC0711405_S122_CACTCTTG_readname.txt.R1.bed.ChIC2	168115	146072	0.131119
GC0711405_S122_CATATGCT_readname.txt.R1.bed.ChIC2	37798	33154	0.122864
GC0711405_S122_GGATCATC_readname.txt.R1.bed.ChIC2	28683	24897	0.131995
GC0711405_S122_TTCACTAG_readname.txt.R1.bed.ChIC2	82410	70977	0.138733
GC0711406_S123_ACACACGT_readname.txt.R1.bed.ChIC2	38681	33542	0.132856
GC0711406_S123_CAGCTCTT_readname.txt.R1.bed.ChIC2	59499	51677	0.131464
GC0711407_S124_AGCAATCC_readname.txt.R1.bed.ChIC2	47412	40562	0.144478
GC0711407_S124_ATCTGATG_readname.txt.R1.bed.ChIC2	80710	68330	0.153389
GC0711407_S124_GAGACCTT_readname.txt.R1.bed.ChIC2	45318	37767	0.166623
GC0711407_S124_GATATTGT_readname.txt.R1.bed.ChIC2	169916	143811	0.153635
GC0711407_S124_TGAGCGAA_readname.txt.R1.bed.ChIC2	39540	33416	0.154881
GC0711408_S125_ATATGCTG_readname.txt.R1.bed.ChIC2	34983	28890	0.17417
GC0711408_S125_CAATGTGT_readname.txt.R1.bed.ChIC2	189194	158758	0.160872
GC0711408_S125_TAACGTGT_readname.txt.R1.bed.ChIC2	68103	57555	0.154883
GC0711408_S125_TAAGGTGT_readname.txt.R1.bed.ChIC2	78134	65205	0.165472
GC0711409_S126_ATCTGATG_readname.txt.R1.bed.ChIC2	58208	49372	0.1518
GC0711409_S126_ATTGGCGT_readname.txt.R1.bed.ChIC2	32086	27545	0.141526
GC0711409_S126_CCTCATGT_readname.txt.R1.bed.ChIC2	96620	81972	0.151604
GC0711409_S126_GACTAAGA_readname.txt.R1.bed.ChIC2	37007	31403	0.151431
GC0711409_S126_GCTTAGTA_readname.txt.R1.bed.ChIC2	72233	61189	0.152894
GC0711409_S126_TCAGCTTG_readname.txt.R1.bed.ChIC2	42136	35483	0.157893
GC0711410_S127_AAGAATCT_readname.txt.R1.bed.ChIC2	30422	26265	0.136645
GC0711410_S127_TACGCGTT_readname.txt.R1.bed.ChIC2	90727	79051	0.128694
GC0711410_S127_TCGTTAGC_readname.txt.R1.bed.ChIC2	135033	117812	0.127532
GC0711410_S127_TTCACTAG_readname.txt.R1.bed.ChIC2	63821	55015	0.13798
GC0711411_S128_AAGAATCT_readname.txt.R1.bed.ChIC2	39244	32492	0.172052
GC0711411_S128_ACGTACGT_readname.txt.R1.bed.ChIC2	207973	172907	0.168608
GC0711411_S128_CATAACTT_readname.txt.R1.bed.ChIC2	75601	62271	0.17632
GC0711411_S128_CGTAATTA_readname.txt.R1.bed.ChIC2	114621	99949	0.128004
GC0711411_S128_GATAACCA_readname.txt.R1.bed.ChIC2	112247	93101	0.17057
GC0711411_S128_GGATCATC_readname.txt.R1.bed.ChIC2	43530	35992	0.173168
GC0711412_S129_CTGACGTT_readname.txt.R1.bed.ChIC2	42653	37422	0.122641
GC0711412_S129_TAACCAAG_readname.txt.R1.bed.ChIC2	71457	62649	0.123263
GC0711412_S129_TAACGTGT_readname.txt.R1.bed.ChIC2	47008	41367	0.120001
GC0711412_S129_TAAGGTGT_readname.txt.R1.bed.ChIC2	27872	24159	0.133216
GC0711413_S130_AATGACAG_readname.txt.R1.bed.ChIC2	57170	47888	0.162358
GC0711413_S130_ACGTACTC_readname.txt.R1.bed.ChIC2	134969	111972	0.170387
GC0711413_S130_AGGCTTGA_readname.txt.R1.bed.ChIC2	146286	121905	0.166667
GC0711413_S130_ATGACTGT_readname.txt.R1.bed.ChIC2	204468	171173	0.162837
GC0711413_S130_CATAACTT_readname.txt.R1.bed.ChIC2	63187	52618	0.167265
GC0711413_S130_CATGGTGT_readname.txt.R1.bed.ChIC2	56082	46663	0.167951
GC0711413_S130_CTGACGTT_readname.txt.R1.bed.ChIC2	48749	40793	0.163203
GC0711413_S130_GCGTAATT_readname.txt.R1.bed.ChIC2	101764	84463	0.170011
GC0711413_S130_TAGCAGTT_readname.txt.R1.bed.ChIC2	84045	69466	0.173467
GC0711413_S130_TCATCGTG_readname.txt.R1.bed.ChIC2	157689	132182	0.161755
GC0711413_S130_TTCACTAG_readname.txt.R1.bed.ChIC2	136710	114955	0.159132
GC0711414_S131_ATAGATAC_readname.txt.R1.bed.ChIC2	26352	22869	0.132172
GC0711414_S131_CATGTAGA_readname.txt.R1.bed.ChIC2	14595	12351	0.153751
GC0711414_S131_CGTAATTA_readname.txt.R1.bed.ChIC2	41114	35867	0.127621
GC0711414_S131_GAGCGATA_readname.txt.R1.bed.ChIC2	99290	84853	0.145402
GC0711414_S131_GGTCAATG_readname.txt.R1.bed.ChIC2	106172	91383	0.139293
GC0711414_S131_GTGAACGT_readname.txt.R1.bed.ChIC2	40964	35148	0.141978
GC0711414_S131_TACAGTGT_readname.txt.R1.bed.ChIC2	48800	42323	0.132725
GC0711415_S132_AATGACAG_readname.txt.R1.bed.ChIC2	61715	52871	0.143304
GC0711415_S132_ACGTACTC_readname.txt.R1.bed.ChIC2	75804	64579	0.148079
GC0711415_S132_AGAATCAG_readname.txt.R1.bed.ChIC2	27395	23128	0.155758
GC0711415_S132_AGGCTTGA_readname.txt.R1.bed.ChIC2	36599	30923	0.155086
GC0711415_S132_ATGGCTGT_readname.txt.R1.bed.ChIC2	66772	56857	0.14849
GC0711415_S132_CCTCATGT_readname.txt.R1.bed.ChIC2	139246	118451	0.14934
GC0711415_S132_TAAGGTGT_readname.txt.R1.bed.ChIC2	122057	103212	0.154395
GC0711415_S132_TACGCGTT_readname.txt.R1.bed.ChIC2	72550	62232	0.142219
GC0711415_S132_TCGATTAA_readname.txt.R1.bed.ChIC2	71359	60259	0.155552
GC0711415_S132_TTCACGAT_readname.txt.R1.bed.ChIC2	94201	80096	0.149733
GC0711416_S133_ACGTACTC_readname.txt.R1.bed.ChIC2	40461	34583	0.145276
GC0711416_S133_CAAGTCAC_readname.txt.R1.bed.ChIC2	70930	60636	0.145129
GC0711416_S133_CATGGTGT_readname.txt.R1.bed.ChIC2	142202	121987	0.142157
GC0711416_S133_CCTCATGT_readname.txt.R1.bed.ChIC2	202866	175150	0.136622
GC0711416_S133_TACAGTGT_readname.txt.R1.bed.ChIC2	40500	34705	0.143086
GC0711416_S133_TGCAGACA_readname.txt.R1.bed.ChIC2	91106	77928	0.144645
GC0711417_S134_AATGACAG_readname.txt.R1.bed.ChIC2	281040	234344	0.166154
GC0711417_S134_GATATTGT_readname.txt.R1.bed.ChIC2	93580	77674	0.169972
GC0711417_S134_TACACTGT_readname.txt.R1.bed.ChIC2	132054	109565	0.170302
GC0711417_S134_TGCAGACA_readname.txt.R1.bed.ChIC2	81199	68086	0.161492
GC0711418_S135_ACGTACGT_readname.txt.R1.bed.ChIC2	88914	76492	0.139708
GC0711418_S135_ACTGCATG_readname.txt.R1.bed.ChIC2	28823	24980	0.133331
GC0711418_S135_ATATGCTG_readname.txt.R1.bed.ChIC2	132708	115933	0.126405
GC0711418_S135_GTACCGAT_readname.txt.R1.bed.ChIC2	59575	51840	0.129836
GC0711418_S135_TTCACTAG_readname.txt.R1.bed.ChIC2	99811	86253	0.135837
GC0711419_S136_AAGAGGTT_readname.txt.R1.bed.ChIC2	90657	78118	0.138313
GC0711419_S136_ATATGCTG_readname.txt.R1.bed.ChIC2	96967	83697	0.136851
GC0711419_S136_ATGACTGT_readname.txt.R1.bed.ChIC2	36695	31959	0.129064
GC0711419_S136_ATGGCTGT_readname.txt.R1.bed.ChIC2	50521	43923	0.130599
GC0711419_S136_CAATGTGT_readname.txt.R1.bed.ChIC2	160064	138086	0.137308
GC0711419_S136_CACTCTTG_readname.txt.R1.bed.ChIC2	117565	102095	0.131587
GC0711419_S136_CATGTAGA_readname.txt.R1.bed.ChIC2	47630	40624	0.147092
GC0711419_S136_CGAACTAC_readname.txt.R1.bed.ChIC2	53873	47038	0.126872
GC0711419_S136_GAGACCTT_readname.txt.R1.bed.ChIC2	146032	126423	0.134279
GC0711419_S136_TCTACTGT_readname.txt.R1.bed.ChIC2	204288	177185	0.132671
GC0711420_S137_ACACACGT_readname.txt.R1.bed.ChIC2	102820	86412	0.15958
GC0711420_S137_ACGTACGT_readname.txt.R1.bed.ChIC2	89037	74055	0.168267
GC0711420_S137_CACAGTTG_readname.txt.R1.bed.ChIC2	132273	110614	0.163745
GC0711420_S137_CACTCTTG_readname.txt.R1.bed.ChIC2	79693	66181	0.169551
GC0711420_S137_CATGTGTG_readname.txt.R1.bed.ChIC2	78422	65372	0.166407
GC0711420_S137_CGAGAATG_readname.txt.R1.bed.ChIC2	226228	194228	0.14145
GC0711420_S137_CGATTACA_readname.txt.R1.bed.ChIC2	44458	37017	0.167371
GC0711420_S137_TCATCGTG_readname.txt.R1.bed.ChIC2	71249	59006	0.171834
GC0711420_S137_TCCGGTAT_readname.txt.R1.bed.ChIC2	109130	90977	0.166343
GC0711420_S137_TCGTTAGC_readname.txt.R1.bed.ChIC2	44391	37211	0.161744
GC0711425_S142_AGAGTTGT_readname.txt.R1.bed.ChIC2	89702	75774	0.15527
GC0711425_S142_ATGACTGT_readname.txt.R1.bed.ChIC2	55568	47103	0.152336
GC0711425_S142_CACAGTTG_readname.txt.R1.bed.ChIC2	45355	38619	0.148517
GC0711425_S142_GGAACTGT_readname.txt.R1.bed.ChIC2	51104	43403	0.150693
GC0711425_S142_TAACCAAG_readname.txt.R1.bed.ChIC2	63446	54197	0.145778
GC0711425_S142_TCCGGTAT_readname.txt.R1.bed.ChIC2	60223	50839	0.155821
GC0711425_S142_TCTACTGT_readname.txt.R1.bed.ChIC2	69310	58634	0.154033
GC0711428_S145_AGCAATCC_readname.txt.R1.bed.ChIC2	128041	108144	0.155396
GC0711428_S145_CAATGTGT_readname.txt.R1.bed.ChIC2	57251	47665	0.167438
GC0711428_S145_CAGTGATG_readname.txt.R1.bed.ChIC2	123796	103306	0.165514
GC0711428_S145_CATGTGTG_readname.txt.R1.bed.ChIC2	51508	43423	0.156966
GC0711428_S145_CGTAATTA_readname.txt.R1.bed.ChIC2	39309	34471	0.123076
GC0711428_S145_TACAGTGT_readname.txt.R1.bed.ChIC2	99777	83074	0.167403
GC0711428_S145_TACGCGTT_readname.txt.R1.bed.ChIC2	135568	114361	0.156431
GC0711428_S145_TCCGGTAT_readname.txt.R1.bed.ChIC2	34968	29419	0.158688
GC0711428_S145_TGGACATG_readname.txt.R1.bed.ChIC2	21031	17673	0.159669
GC0711433_S150_AAGAATCT_readname.txt.R1.bed.ChIC2	88229	74912	0.150937
GC0711433_S150_ATGGACTG_readname.txt.R1.bed.ChIC2	44369	38017	0.143163
GC0711434_S151_CATGTATT_readname.txt.R1.bed.ChIC2	50309	41978	0.165597
GC0711434_S151_CCTCATGT_readname.txt.R1.bed.ChIC2	54576	46300	0.151642
GC0711434_S151_GCGTAATT_readname.txt.R1.bed.ChIC2	114379	96075	0.160029
GC0711434_S151_GTGAACGT_readname.txt.R1.bed.ChIC2	119730	102317	0.145436
GC0711434_S151_TCAAGTTG_readname.txt.R1.bed.ChIC2	99400	83919	0.155744
GC0711435_S152_CAAGATAT_readname.txt.R1.bed.ChIC2	103643	86027	0.169968
GC0711435_S152_CGATTACA_readname.txt.R1.bed.ChIC2	55903	47173	0.156163
GC0711435_S152_TACGCGTT_readname.txt.R1.bed.ChIC2	94167	79855	0.151985
GC0711435_S152_TGATGCGA_readname.txt.R1.bed.ChIC2	81700	68509	0.161457
GC0711436_S153_ACGTACGT_readname.txt.R1.bed.ChIC2	93369	79049	0.15337
GC0711436_S153_CATGTGTG_readname.txt.R1.bed.ChIC2	119943	101826	0.151047
GC0711436_S153_GATATTGT_readname.txt.R1.bed.ChIC2	186290	160717	0.137275
GC0711436_S153_GTCTCCTA_readname.txt.R1.bed.ChIC2	82580	69427	0.159276
GC0711437_S154_ATACGACT_readname.txt.R1.bed.ChIC2	66130	55974	0.153576
GC0711437_S154_CATGTGTG_readname.txt.R1.bed.ChIC2	144938	122404	0.155473
GC0711437_S154_CGAACTAC_readname.txt.R1.bed.ChIC2	108016	92781	0.141044
GC0711437_S154_CTAAGTGT_readname.txt.R1.bed.ChIC2	49401	41280	0.164389
GC0711437_S154_TCAAGTTG_readname.txt.R1.bed.ChIC2	57950	48641	0.160638
GC0711437_S154_TCCTGCTG_readname.txt.R1.bed.ChIC2	155092	129880	0.162562
GC0711438_S155_CAGTGATG_readname.txt.R1.bed.ChIC2	59327	50538	0.148145
GC0711438_S155_GACTAAGA_readname.txt.R1.bed.ChIC2	97631	82864	0.151253
GC0711438_S155_TAGCAGTT_readname.txt.R1.bed.ChIC2	98144	82194	0.162516
GC0711439_S156_ACGTACGT_readname.txt.R1.bed.ChIC2	77491	65116	0.159696
GC0711439_S156_GATAACCA_readname.txt.R1.bed.ChIC2	101677	84989	0.164128
GC0711440_S157_CAATGTGT_readname.txt.R1.bed.ChIC2	161693	134632	0.16736
GC0711440_S157_CAATTCGT_readname.txt.R1.bed.ChIC2	164563	136372	0.171308
GC0711440_S157_CCTCATGT_readname.txt.R1.bed.ChIC2	68687	57019	0.169872
GC0711440_S157_TCGATTAA_readname.txt.R1.bed.ChIC2	102349	85566	0.163978
GC0711441_S158_AGAGTTGT_readname.txt.R1.bed.ChIC2	208410	179798	0.137287
GC0711441_S158_AGGCTTGA_readname.txt.R1.bed.ChIC2	118700	102136	0.139545
GC0711441_S158_ATGACTGT_readname.txt.R1.bed.ChIC2	83759	71813	0.142623
GC0711442_S159_AGAATCAG_readname.txt.R1.bed.ChIC2	26572	22854	0.139922
GC0711442_S159_AGGTTGCT_readname.txt.R1.bed.ChIC2	20568	17674	0.140704
GC0711442_S159_ATTAAGCG_readname.txt.R1.bed.ChIC2	59325	51250	0.136115
GC0711442_S159_CTTCGTTG_readname.txt.R1.bed.ChIC2	61397	52921	0.138052
GC0711442_S159_TCGTTAGC_readname.txt.R1.bed.ChIC2	39561	34182	0.135967
GC0711443_S160_CATGTGTG_readname.txt.R1.bed.ChIC2	75786	65356	0.137624
GC0711443_S160_TCGATTAA_readname.txt.R1.bed.ChIC2	35938	31084	0.135066
GC0711444_S161_ACTGCATG_readname.txt.R1.bed.ChIC2	83644	69316	0.171297
GC0711444_S161_CATAACTT_readname.txt.R1.bed.ChIC2	149192	122565	0.178475
GC0711444_S161_GATATTGT_readname.txt.R1.bed.ChIC2	172731	143866	0.16711
GC0711444_S161_TCAGCTTG_readname.txt.R1.bed.ChIC2	39229	32385	0.174463
GC0711444_S161_TCCTGCTG_readname.txt.R1.bed.ChIC2	37293	30273	0.188239
GC0711444_S161_TGAGCGAA_readname.txt.R1.bed.ChIC2	76245	63520	0.166896
GC0711445_S162_AACTGCCA_readname.txt.R1.bed.ChIC2	195610	163646	0.163407
GC0711445_S162_ACGTACGT_readname.txt.R1.bed.ChIC2	54598	45247	0.17127
GC0711445_S162_AGAATCAG_readname.txt.R1.bed.ChIC2	29251	23695	0.189942
GC0711445_S162_CATGTGTG_readname.txt.R1.bed.ChIC2	27392	22586	0.175453
GC0711445_S162_GAGACCTT_readname.txt.R1.bed.ChIC2	100277	82639	0.175893
GC0711445_S162_TCAAGTTG_readname.txt.R1.bed.ChIC2	146537	120719	0.176188
GC0711445_S162_TCCGGTAT_readname.txt.R1.bed.ChIC2	39676	32752	0.174514
GC0711445_S162_TCCTGCTG_readname.txt.R1.bed.ChIC2	97370	80701	0.171192
GC0711446_S163_CTCTGATT_readname.txt.R1.bed.ChIC2	75295	62520	0.169666
GC0711446_S163_GGATCATC_readname.txt.R1.bed.ChIC2	59763	48958	0.180797
GC0711447_S164_CTGACGTT_readname.txt.R1.bed.ChIC2	143884	124855	0.132252
GC0711447_S164_TCCGGTAT_readname.txt.R1.bed.ChIC2	46355	40062	0.135757
GC0711448_S165_ACTGCATG_readname.txt.R1.bed.ChIC2	54695	45679	0.164841
GC0711448_S165_TAACCAAG_readname.txt.R1.bed.ChIC2	46448	38702	0.166767
GC0711449_S166_AAGAGGTT_readname.txt.R1.bed.ChIC2	37724	32135	0.148155
GC0711449_S166_GAGACCTT_readname.txt.R1.bed.ChIC2	51687	44578	0.137539
GC0711450_S167_ACTGCATG_readname.txt.R1.bed.ChIC2	203040	175170	0.137264
GC0711450_S167_TCGATTAA_readname.txt.R1.bed.ChIC2	71175	61257	0.139347
GC0711451_S168_TAACGTGT_readname.txt.R1.bed.ChIC2	63590	55021	0.134754
GC0711451_S168_TACGCGTT_readname.txt.R1.bed.ChIC2	40471	34702	0.142547
GC0711452_S169_ATATGCTG_readname.txt.R1.bed.ChIC2	134620	114363	0.150475
GC0711453_S170_AATCGGAT_readname.txt.R1.bed.ChIC2	21445	18026	0.159431
GC0711453_S170_AGGTTGCT_readname.txt.R1.bed.ChIC2	119067	101182	0.15021
GC0711453_S170_ATTGGCGT_readname.txt.R1.bed.ChIC2	156592	134621	0.140307
GC0711453_S170_CAATGTGT_readname.txt.R1.bed.ChIC2	34480	29561	0.142662
GC0711453_S170_GTCTCCTA_readname.txt.R1.bed.ChIC2	60381	51096	0.153774
GC0711454_S171_AGGCTTGA_readname.txt.R1.bed.ChIC2	120388	100934	0.161594
GC0711454_S171_CAATGTGT_readname.txt.R1.bed.ChIC2	189891	158908	0.163162
GC0711454_S171_CACAGTTG_readname.txt.R1.bed.ChIC2	103154	86434	0.162088
GC0711454_S171_TAAGGTGT_readname.txt.R1.bed.ChIC2	147408	123155	0.16453
GC0711454_S171_TACACTGT_readname.txt.R1.bed.ChIC2	125672	105935	0.157052
GC0711454_S171_TAGCAGTT_readname.txt.R1.bed.ChIC2	90934	76344	0.160446
GC0711455_S172_TGAGCGAA_readname.txt.R1.bed.ChIC2	104514	89702	0.141723
GC0711456_S173_ATGGACTG_readname.txt.R1.bed.ChIC2	54818	46124	0.158598
GC0711456_S173_CGTAATTA_readname.txt.R1.bed.ChIC2	63284	55696	0.119904
GC0711456_S173_TAAGGTGT_readname.txt.R1.bed.ChIC2	130421	109635	0.159376
GC0711457_S174_ATGGCTGT_readname.txt.R1.bed.ChIC2	171650	148651	0.133988
GC0711457_S174_CTAGTGTG_readname.txt.R1.bed.ChIC2	65670	57646	0.122187
GC0711457_S174_GTGAACGT_readname.txt.R1.bed.ChIC2	87850	76308	0.131383
GC0711458_S175_ACACACGT_readname.txt.R1.bed.ChIC2	63348	54267	0.143351
GC0711458_S175_CAGCTCTT_readname.txt.R1.bed.ChIC2	30146	25579	0.151496
GC0711458_S175_TCGATTAA_readname.txt.R1.bed.ChIC2	178859	151765	0.151482
GC0711460_S177_CTAAGTGT_readname.txt.R1.bed.ChIC2	58937	49905	0.153248
GC0711460_S177_GATATTGT_readname.txt.R1.bed.ChIC2	42985	36821	0.143399
GC0711460_S177_TACGCGTT_readname.txt.R1.bed.ChIC2	91756	79053	0.138443
GC0711460_S177_TCAGCTTG_readname.txt.R1.bed.ChIC2	64422	54667	0.151423
GC0711461_S178_AGAATCAG_readname.txt.R1.bed.ChIC2	43655	36308	0.168297
GC0711461_S178_TGGACATG_readname.txt.R1.bed.ChIC2	84753	70718	0.165599
GC0711464_S181_CGATTACA_readname.txt.R1.bed.ChIC2	78061	65570	0.160016
GC0711464_S181_GTGAACGT_readname.txt.R1.bed.ChIC2	38719	31854	0.177303
GC0711465_S182_CAGTGATG_readname.txt.R1.bed.ChIC2	152982	129843	0.151253
GC0711465_S182_TAGCAGTT_readname.txt.R1.bed.ChIC2	131811	110850	0.159023
GC0711465_S182_TGGACATG_readname.txt.R1.bed.ChIC2	52421	44661	0.148032
GC0711466_S183_AATGACAG_readname.txt.R1.bed.ChIC2	125907	109288	0.131994
GC0711466_S183_GAGCGATA_readname.txt.R1.bed.ChIC2	51496	44620	0.133525
GC0711466_S183_GCTTAGTA_readname.txt.R1.bed.ChIC2	125803	109311	0.131094
GC0711466_S183_TCGTTAGC_readname.txt.R1.bed.ChIC2	89628	78422	0.125028
GC0711466_S183_TGGACATG_readname.txt.R1.bed.ChIC2	53319	45914	0.138881
GC0711467_S184_ATGGCTGT_readname.txt.R1.bed.ChIC2	98349	84240	0.143458
GC0711467_S184_TGGACATG_readname.txt.R1.bed.ChIC2	23453	20140	0.141261
GC0711468_S185_AGGTTGCT_readname.txt.R1.bed.ChIC2	55910	46562	0.167197
GC0711468_S185_TAGCAGTT_readname.txt.R1.bed.ChIC2	44105	36541	0.1715
GC0711468_S185_TCGTCGAT_readname.txt.R1.bed.ChIC2	127872	107952	0.155781
GC0711468_S185_TTCACTAG_readname.txt.R1.bed.ChIC2	36478	30647	0.15985
GC0711469_S186_AGGTTGCT_readname.txt.R1.bed.ChIC2	106549	88070	0.173432
GC0711469_S186_CATGTGTG_readname.txt.R1.bed.ChIC2	50399	41270	0.181135
GC0711469_S186_GTACCGAT_readname.txt.R1.bed.ChIC2	67197	55224	0.178178
GC0711469_S186_TCAAGTTG_readname.txt.R1.bed.ChIC2	268098	219607	0.18087
GC0711470_S187_ATTAAGCG_readname.txt.R1.bed.ChIC2	68972	59115	0.142913
GC0711471_S188_CAATGTGT_readname.txt.R1.bed.ChIC2	186454	162695	0.127426
GC0711471_S188_TACACTGT_readname.txt.R1.bed.ChIC2	114760	100122	0.127553
GC0711472_S189_CAAGATAT_readname.txt.R1.bed.ChIC2	144253	119053	0.174693
GC0711472_S189_GACGTTAA_readname.txt.R1.bed.ChIC2	42318	35474	0.161728
GC0711472_S189_GGATCATC_readname.txt.R1.bed.ChIC2	86942	72495	0.166168
GC0711473_S190_ATACGACT_readname.txt.R1.bed.ChIC2	35726	31416	0.12064
GC0711473_S190_GTTATATC_readname.txt.R1.bed.ChIC2	40311	35145	0.128154
GC0711474_S191_ACGTACGT_readname.txt.R1.bed.ChIC2	65921	56200	0.147464
GC0711474_S191_CTAGTGTG_readname.txt.R1.bed.ChIC2	29207	24937	0.146198
GC0711474_S191_GCTTAGTA_readname.txt.R1.bed.ChIC2	108081	91870	0.149989
GC0711474_S191_GTGAACGT_readname.txt.R1.bed.ChIC2	61978	52790	0.148246
GC0711474_S191_TACAGTGT_readname.txt.R1.bed.ChIC2	79740	68041	0.146714
GC0711474_S191_TGATGCGA_readname.txt.R1.bed.ChIC2	63388	54206	0.144854
GC0711475_S192_AGGCTTGA_readname.txt.R1.bed.ChIC2	42319	36047	0.148208
GC0711475_S192_ATAGATAC_readname.txt.R1.bed.ChIC2	80537	68416	0.150502
GC0711475_S192_CACAGTTG_readname.txt.R1.bed.ChIC2	125162	107071	0.144541
GC0711476_S193_AGAATCAG_readname.txt.R1.bed.ChIC2	118398	99425	0.160248
GC0711476_S193_ATGACTGT_readname.txt.R1.bed.ChIC2	193852	163590	0.156109
GC0711476_S193_CAATGTGT_readname.txt.R1.bed.ChIC2	65170	54343	0.166135
GC0711476_S193_CGAGAATG_readname.txt.R1.bed.ChIC2	70245	60916	0.132807
GC0711476_S193_GAGCGATA_readname.txt.R1.bed.ChIC2	128723	107737	0.163032
GC0711476_S193_GATATTGT_readname.txt.R1.bed.ChIC2	122919	103050	0.161643
GC0711477_S194_ACGTACGT_readname.txt.R1.bed.ChIC2	61518	50900	0.1726
GC0711477_S194_ATAGATAC_readname.txt.R1.bed.ChIC2	33575	27935	0.167982
GC0711477_S194_ATCTGATG_readname.txt.R1.bed.ChIC2	104065	86308	0.170634
GC0711477_S194_ATGACTGT_readname.txt.R1.bed.ChIC2	42587	35689	0.161974
GC0711477_S194_CCTCATGT_readname.txt.R1.bed.ChIC2	56525	47377	0.16184
GC0711477_S194_TACAGTGT_readname.txt.R1.bed.ChIC2	65092	54345	0.165105
GC0711477_S194_TCCTGCTG_readname.txt.R1.bed.ChIC2	136209	113176	0.1691
GC0711478_S195_GGTCAATG_readname.txt.R1.bed.ChIC2	39991	32944	0.176215
GC0711478_S195_TCAAGTTG_readname.txt.R1.bed.ChIC2	121739	101314	0.167777
GC0711479_S196_CATGTAGA_readname.txt.R1.bed.ChIC2	41854	34297	0.180556
GC0711479_S196_GAGACCTT_readname.txt.R1.bed.ChIC2	57713	47548	0.17613
GC0711479_S196_GTACCGAT_readname.txt.R1.bed.ChIC2	40204	32921	0.181151
GC0711479_S196_GTCTCCTA_readname.txt.R1.bed.ChIC2	59935	49011	0.182264
GC0711481_S198_AGTTGACC_readname.txt.R1.bed.ChIC2	34984	30331	0.133004
GC0711481_S198_TCAAGTTG_readname.txt.R1.bed.ChIC2	54959	47298	0.139395
GC0711481_S198_TCTACTGT_readname.txt.R1.bed.ChIC2	84604	72633	0.141494
GC0711482_S199_CATGTATT_readname.txt.R1.bed.ChIC2	79476	68102	0.143112
GC0711483_S200_CACTCTTG_readname.txt.R1.bed.ChIC2	113960	99097	0.130423
GC0711483_S200_GAGACCTT_readname.txt.R1.bed.ChIC2	33690	28791	0.145414
GC0711483_S200_TGAGCGAA_readname.txt.R1.bed.ChIC2	41264	35357	0.143151
GC0711483_S200_TGCAGACA_readname.txt.R1.bed.ChIC2	80507	69160	0.140944
GC0711484_S201_CACTCTTG_readname.txt.R1.bed.ChIC2	93881	77353	0.176053
GC0711484_S201_CATGTGTG_readname.txt.R1.bed.ChIC2	280548	234261	0.164988
GC0711484_S201_CTAGTGTG_readname.txt.R1.bed.ChIC2	106881	88057	0.176121
GC0711484_S201_GACGTTAA_readname.txt.R1.bed.ChIC2	110096	91361	0.17017
GC0711484_S201_TCAAGTTG_readname.txt.R1.bed.ChIC2	208087	171735	0.174696
GC0711485_S202_CAAGATAT_readname.txt.R1.bed.ChIC2	61121	51734	0.153581
GC0711485_S202_CCTCATGT_readname.txt.R1.bed.ChIC2	46995	39782	0.153484
GC0711485_S202_GACTGTGT_readname.txt.R1.bed.ChIC2	35645	30227	0.151999
GC0711485_S202_GAGACCTT_readname.txt.R1.bed.ChIC2	41330	34589	0.163102
GC0711485_S202_GTACCGAT_readname.txt.R1.bed.ChIC2	76624	64374	0.159872
GC0711485_S202_GTGAACGT_readname.txt.R1.bed.ChIC2	108462	91423	0.157096
GC0711485_S202_TAGCAGTT_readname.txt.R1.bed.ChIC2	45162	37765	0.163788
GC0711485_S202_TCATCGTG_readname.txt.R1.bed.ChIC2	78052	66123	0.152834
GC0711485_S202_TTCACTAG_readname.txt.R1.bed.ChIC2	61039	51632	0.154115
GC0711486_S203_ATGACTGT_readname.txt.R1.bed.ChIC2	97164	81524	0.160965
GC0711486_S203_ATGGACTG_readname.txt.R1.bed.ChIC2	36515	30177	0.173573
GC0711487_S204_CAATGTGT_readname.txt.R1.bed.ChIC2	89812	76523	0.147965
GC0711487_S204_CATAACTT_readname.txt.R1.bed.ChIC2	75296	64852	0.138706
GC0711488_S205_ATATGCTG_readname.txt.R1.bed.ChIC2	66059	54459	0.175601
GC0711488_S205_ATGGACTG_readname.txt.R1.bed.ChIC2	84581	70173	0.170346
GC0711488_S205_CTAAGTGT_readname.txt.R1.bed.ChIC2	76479	63235	0.173172
GC0711488_S205_GCTTAGTA_readname.txt.R1.bed.ChIC2	66586	54383	0.183267
GC0711489_S206_ATGACTGT_readname.txt.R1.bed.ChIC2	74866	65619	0.123514
GC0711489_S206_TAAGGTGT_readname.txt.R1.bed.ChIC2	70799	62647	0.115143
GC0711489_S206_TAGCAGTT_readname.txt.R1.bed.ChIC2	42720	36908	0.136049
GC0711489_S206_TCCTGCTG_readname.txt.R1.bed.ChIC2	91902	80838	0.120389
GC0711489_S206_TGGACATG_readname.txt.R1.bed.ChIC2	19758	16946	0.142322
GC0711490_S207_CGATTACA_readname.txt.R1.bed.ChIC2	52749	45632	0.134922
GC0711490_S207_TCGATTAA_readname.txt.R1.bed.ChIC2	44761	38585	0.137977
GC0711491_S208_AGCAATCC_readname.txt.R1.bed.ChIC2	75558	61678	0.1837
GC0711491_S208_CAAGGTCA_readname.txt.R1.bed.ChIC2	45454	37417	0.176816
GC0711491_S208_CGAACTAC_readname.txt.R1.bed.ChIC2	109309	91055	0.166994
GC0711491_S208_GGATCATC_readname.txt.R1.bed.ChIC2	81436	65512	0.19554
GC0711491_S208_TGAGCGAA_readname.txt.R1.bed.ChIC2	157910	127105	0.195079
GC0711492_S209_ACTGCATG_readname.txt.R1.bed.ChIC2	71642	58770	0.179671
GC0711492_S209_AGAGTTGT_readname.txt.R1.bed.ChIC2	52608	42769	0.187025
GC0711492_S209_CAATTCGT_readname.txt.R1.bed.ChIC2	45012	36842	0.181507
GC0711492_S209_GAGACCTT_readname.txt.R1.bed.ChIC2	112220	90630	0.19239
GC0711492_S209_TGGCGTAT_readname.txt.R1.bed.ChIC2	34163	28558	0.164066
GC0711493_S210_ATATGCTG_readname.txt.R1.bed.ChIC2	72532	60443	0.166671
GC0711493_S210_CAAGATAT_readname.txt.R1.bed.ChIC2	108233	90164	0.166945
GC0711493_S210_CTAGTGTG_readname.txt.R1.bed.ChIC2	91017	75977	0.165244
GC0711493_S210_TACACTGT_readname.txt.R1.bed.ChIC2	86924	72508	0.165846
GC0711494_S211_ATGACACC_readname.txt.R1.bed.ChIC2	49107	40367	0.177979
GC0711494_S211_CATGGTGT_readname.txt.R1.bed.ChIC2	68786	56837	0.173713
GC0711494_S211_CGAACTAC_readname.txt.R1.bed.ChIC2	128634	107597	0.163542
GC0711494_S211_GTTATATC_readname.txt.R1.bed.ChIC2	71576	58545	0.182058
GC0711494_S211_TGCAGACA_readname.txt.R1.bed.ChIC2	43768	36563	0.164618
GC0711495_S212_ATGACACC_readname.txt.R1.bed.ChIC2	101709	88607	0.128818
GC0711495_S212_TACACTGT_readname.txt.R1.bed.ChIC2	122692	106177	0.134605
GC0711496_S213_ATGGCTGT_readname.txt.R1.bed.ChIC2	99613	85199	0.1447
GC0711496_S213_GAGACCTT_readname.txt.R1.bed.ChIC2	46728	39814	0.147963
GC0711496_S213_GGTCAATG_readname.txt.R1.bed.ChIC2	26068	22292	0.144852
GC0711497_S214_TACAGTGT_readname.txt.R1.bed.ChIC2	55927	48343	0.135605
GC0711497_S214_TCCGGTAT_readname.txt.R1.bed.ChIC2	113750	98433	0.134655
GC0711498_S215_CTCTGATT_readname.txt.R1.bed.ChIC2	33564	27469	0.181593
GC0711498_S215_TGGACATG_readname.txt.R1.bed.ChIC2	46537	38644	0.169607
GC0711499_S216_AGAGTTGT_readname.txt.R1.bed.ChIC2	149497	124820	0.165067
GC0711499_S216_ATAGATAC_readname.txt.R1.bed.ChIC2	81461	67876	0.166767
GC0711499_S216_CTCTGATT_readname.txt.R1.bed.ChIC2	75970	63602	0.162801
GC0711499_S216_TAGCAGTT_readname.txt.R1.bed.ChIC2	114849	95815	0.165731
GC0711499_S216_TGCAGACA_readname.txt.R1.bed.ChIC2	43014	35804	0.16762
GC0711501_S218_ATGACTGT_readname.txt.R1.bed.ChIC2	40799	34850	0.145812
GC0711502_S219_AATCGGAT_readname.txt.R1.bed.ChIC2	32532	28206	0.132977
GC0711502_S219_CGAGAATG_readname.txt.R1.bed.ChIC2	138397	120221	0.131332
GC0711502_S219_TACACTGT_readname.txt.R1.bed.ChIC2	138954	120927	0.129734
GC0711503_S220_CAGTGATG_readname.txt.R1.bed.ChIC2	139685	116288	0.167498
GC0711503_S220_CATAACTT_readname.txt.R1.bed.ChIC2	91553	74492	0.186351
GC0711503_S220_CGAACTAC_readname.txt.R1.bed.ChIC2	67628	56730	0.161146
GC0711504_S221_AGAATCAG_readname.txt.R1.bed.ChIC2	75124	62550	0.167377
GC0711504_S221_ATACGACT_readname.txt.R1.bed.ChIC2	19061	15679	0.17743
GC0711504_S221_ATGGCTGT_readname.txt.R1.bed.ChIC2	42287	35079	0.170454
GC0711504_S221_CGAACTAC_readname.txt.R1.bed.ChIC2	138881	117022	0.157394
GC0711504_S221_GATAACCA_readname.txt.R1.bed.ChIC2	97911	81299	0.169664
GC0711504_S221_TCGATTAA_readname.txt.R1.bed.ChIC2	28913	23863	0.174662
GC0711505_S222_ATCTGATG_readname.txt.R1.bed.ChIC2	111313	93910	0.156343
GC0711506_S223_CAATGTGT_readname.txt.R1.bed.ChIC2	68146	58584	0.140316
GC0711506_S223_TAACGTGT_readname.txt.R1.bed.ChIC2	56821	49090	0.136059
GC0711507_S224_CACTCTTG_readname.txt.R1.bed.ChIC2	104204	85681	0.177757
GC0711507_S224_GATAACCA_readname.txt.R1.bed.ChIC2	16704	13492	0.192289
GC0711507_S224_TCATCGTG_readname.txt.R1.bed.ChIC2	95051	78322	0.176
GC0711508_S225_TAACGTGT_readname.txt.R1.bed.ChIC2	193217	167453	0.133342
GC0711509_S226_AAGAATCT_readname.txt.R1.bed.ChIC2	148425	120783	0.186235
GC0711509_S226_GTGAACGT_readname.txt.R1.bed.ChIC2	66300	54099	0.184027
GC0711509_S226_TCTACTGT_readname.txt.R1.bed.ChIC2	72319	59069	0.183216
GC0711509_S226_TGCAGACA_readname.txt.R1.bed.ChIC2	132309	109622	0.17147
GC0711510_S227_ACTGCATG_readname.txt.R1.bed.ChIC2	70019	60216	0.140005
GC0711510_S227_CATGGTGT_readname.txt.R1.bed.ChIC2	59272	51354	0.133588
GC0711510_S227_CGAACTAC_readname.txt.R1.bed.ChIC2	98983	85412	0.137104
GC0711511_S228_CCTAGTAG_readname.txt.R1.bed.ChIC2	22715	19066	0.160643
GC0711511_S228_CGAGAATG_readname.txt.R1.bed.ChIC2	55225	47688	0.136478
GC0711511_S228_GTTATATC_readname.txt.R1.bed.ChIC2	58866	49651	0.156542
GC0711512_S229_AAGAATCT_readname.txt.R1.bed.ChIC2	39613	33839	0.14576
GC0711512_S229_GGTCAATG_readname.txt.R1.bed.ChIC2	99038	84289	0.148923
GC0711512_S229_GTTATATC_readname.txt.R1.bed.ChIC2	73786	62845	0.14828
GC0711513_S230_ACGTACGT_readname.txt.R1.bed.ChIC2	44882	36331	0.190522
GC0711513_S230_TCGATTAA_readname.txt.R1.bed.ChIC2	49470	40478	0.181767
GC0711514_S231_ATCTGATG_readname.txt.R1.bed.ChIC2	128461	109980	0.143865
GC0711514_S231_ATTGGCGT_readname.txt.R1.bed.ChIC2	43806	38134	0.12948
GC0711514_S231_GACTAAGA_readname.txt.R1.bed.ChIC2	49187	42351	0.13898
GC0711514_S231_TGGCGTAT_readname.txt.R1.bed.ChIC2	27400	23670	0.136131
GC0711515_S232_GATATTGT_readname.txt.R1.bed.ChIC2	148445	128212	0.1363
GC0711515_S232_TCAAGTTG_readname.txt.R1.bed.ChIC2	53344	45694	0.143409
GC0711516_S233_ATAGATAC_readname.txt.R1.bed.ChIC2	67672	55221	0.18399
GC0711516_S233_ATGACACC_readname.txt.R1.bed.ChIC2	118985	97965	0.176661
GC0711516_S233_CAATTCGT_readname.txt.R1.bed.ChIC2	63114	51662	0.181449
GC0711516_S233_CCTAGTAG_readname.txt.R1.bed.ChIC2	45809	37624	0.178677
GC0711516_S233_CGAGAATG_readname.txt.R1.bed.ChIC2	49086	41580	0.152915
GC0711516_S233_TGATGCGA_readname.txt.R1.bed.ChIC2	66120	54665	0.173246
GC0711524_S241_AACTGCCA_readname.txt.R1.bed.ChIC2	47614	39482	0.17079
GC0711524_S241_GCTTAGTA_readname.txt.R1.bed.ChIC2	62666	51241	0.182316
GC0711524_S241_GGAACTGT_readname.txt.R1.bed.ChIC2	123542	101448	0.178838
GC0711529_S246_AGCAATCC_readname.txt.R1.bed.ChIC2	74819	63764	0.147757
GC0711529_S246_GGTCAATG_readname.txt.R1.bed.ChIC2	117384	100269	0.145804
GC0711529_S246_TAAGGTGT_readname.txt.R1.bed.ChIC2	187141	160053	0.144746
GC0711529_S246_TAGACGGA_readname.txt.R1.bed.ChIC2	46844	40108	0.143796
GC0711530_S247_ATTAAGCG_readname.txt.R1.bed.ChIC2	36782	30383	0.173971
GC0711530_S247_TGGACATG_readname.txt.R1.bed.ChIC2	77750	64985	0.16418
GC0711531_S248_GAGACCTT_readname.txt.R1.bed.ChIC2	37325	30811	0.174521
GC0711531_S248_TAAGGTGT_readname.txt.R1.bed.ChIC2	173348	143367	0.172953
GC0711531_S248_TAGTTCTG_readname.txt.R1.bed.ChIC2	82903	68419	0.17471
GC0711531_S248_TTCACTAG_readname.txt.R1.bed.ChIC2	64158	53016	0.173665
GC0711532_S249_ATATGCTG_readname.txt.R1.bed.ChIC2	50386	42926	0.148057
GC0711533_S250_CCTAGTAG_readname.txt.R1.bed.ChIC2	64278	53539	0.167071
GC0711533_S250_TTCACTAG_readname.txt.R1.bed.ChIC2	53552	44631	0.166586
GC0711534_S251_ATTGGCGT_readname.txt.R1.bed.ChIC2	162336	133874	0.175328
GC0711535_S252_ATTGGCGT_readname.txt.R1.bed.ChIC2	37222	30810	0.172264
GC0711535_S252_TGAGCGAA_readname.txt.R1.bed.ChIC2	40868	33493	0.180459
GC0711535_S252_TTCACTAG_readname.txt.R1.bed.ChIC2	90016	74557	0.171736
GC0711536_S253_ATACGACT_readname.txt.R1.bed.ChIC2	96619	79873	0.17332
GC0711536_S253_ATGGACTG_readname.txt.R1.bed.ChIC2	191792	156889	0.181984
GC0711536_S253_CATGTGTG_readname.txt.R1.bed.ChIC2	65748	54021	0.178363
GC0711536_S253_TGAGCGAA_readname.txt.R1.bed.ChIC2	52764	43051	0.184084
GC0711537_S254_ATAGATAC_readname.txt.R1.bed.ChIC2	30209	25717	0.148697
GC0711537_S254_GACTGTGT_readname.txt.R1.bed.ChIC2	126683	108193	0.145955
GC0711538_S255_TGAGCGAA_readname.txt.R1.bed.ChIC2	48407	41359	0.145599
GC0711539_S256_CTAAGTGT_readname.txt.R1.bed.ChIC2	117049	101266	0.134841
GC0711540_S257_CAAGATAT_readname.txt.R1.bed.ChIC2	73748	59210	0.197131
GC0711540_S257_GGAACTGT_readname.txt.R1.bed.ChIC2	72291	58718	0.187755
GC0711540_S257_TACAGTGT_readname.txt.R1.bed.ChIC2	71174	58192	0.182398
GC0711541_S258_AACTGCCA_readname.txt.R1.bed.ChIC2	94282	77692	0.175961
GC0711541_S258_ATCTGATG_readname.txt.R1.bed.ChIC2	148888	120472	0.190855
GC0711541_S258_CTAAGTGT_readname.txt.R1.bed.ChIC2	176028	143482	0.184891
GC0711541_S258_TACACTGT_readname.txt.R1.bed.ChIC2	170276	139421	0.181206
GC0711541_S258_TCCGGTAT_readname.txt.R1.bed.ChIC2	30864	24901	0.193202
GC0711541_S258_TGGACATG_readname.txt.R1.bed.ChIC2	33648	27580	0.180338
GC0711542_S259_AGAGTTGT_readname.txt.R1.bed.ChIC2	135662	110799	0.183272
GC0711543_S260_TCCGGTAT_readname.txt.R1.bed.ChIC2	63113	54404	0.137991
GC0711543_S260_TCGTCGAT_readname.txt.R1.bed.ChIC2	48797	41806	0.143267
GC0711543_S260_TGGCGTAT_readname.txt.R1.bed.ChIC2	66824	57374	0.141416
GC0711545_S262_TACGCGTT_readname.txt.R1.bed.ChIC2	47879	41011	0.143445
GC0711546_S263_CACTCTTG_readname.txt.R1.bed.ChIC2	106185	91243	0.140717
GC0711546_S263_CGAACTAC_readname.txt.R1.bed.ChIC2	72729	63135	0.131914
GC0711547_S264_ATCTGATG_readname.txt.R1.bed.ChIC2	34727	29887	0.139373
GC0711548_S265_CAAGATAT_readname.txt.R1.bed.ChIC2	16190	13297	0.178691
GC0711549_S266_ATGACACC_readname.txt.R1.bed.ChIC2	56273	47875	0.149237
GC0711549_S266_GATATTGT_readname.txt.R1.bed.ChIC2	156957	134572	0.142619
GC0711549_S266_GGAACTGT_readname.txt.R1.bed.ChIC2	80940	69142	0.145762
GC0711550_S267_CCTAGTAG_readname.txt.R1.bed.ChIC2	48215	39763	0.175298
GC0711550_S267_GATGGCTT_readname.txt.R1.bed.ChIC2	30921	25558	0.173442
GC0711551_S268_AACTGCCA_readname.txt.R1.bed.ChIC2	55090	47019	0.146506
GC0711551_S268_AGAGTTGT_readname.txt.R1.bed.ChIC2	78410	66569	0.151014
GC0711551_S268_CAAGTCAC_readname.txt.R1.bed.ChIC2	53263	45246	0.150517
GC0711551_S268_GCGTAATT_readname.txt.R1.bed.ChIC2	40751	34303	0.158229
GC0711552_S269_GAGACCTT_readname.txt.R1.bed.ChIC2	98590	81874	0.169551
GC0711552_S269_GTTATATC_readname.txt.R1.bed.ChIC2	115128	96079	0.165459
GC0711552_S269_TCGTTAGC_readname.txt.R1.bed.ChIC2	50252	41423	0.175694
GC0711553_S270_ACGTACGT_readname.txt.R1.bed.ChIC2	99628	86301	0.133768
GC0711553_S270_AGGTTGCT_readname.txt.R1.bed.ChIC2	46101	40009	0.132145
GC0711553_S270_TAACGTGT_readname.txt.R1.bed.ChIC2	42441	36596	0.137721
GC0711553_S270_TCCTGCTG_readname.txt.R1.bed.ChIC2	133288	115393	0.134258
GC0711556_S273_CATAACTT_readname.txt.R1.bed.ChIC2	120251	100749	0.162177
GC0711557_S274_TAACGTGT_readname.txt.R1.bed.ChIC2	97111	79555	0.180783
GC0711557_S274_TAGACGGA_readname.txt.R1.bed.ChIC2	127656	104838	0.178746
GC0711558_S275_ATCTGATG_readname.txt.R1.bed.ChIC2	196484	166654	0.151819
GC0711558_S275_CATGTATT_readname.txt.R1.bed.ChIC2	92000	77541	0.157163
GC0711559_S276_CGATTACA_readname.txt.R1.bed.ChIC2	28611	23987	0.161616
GC0711559_S276_CTTCGTTG_readname.txt.R1.bed.ChIC2	60476	50252	0.169059
GC0711559_S276_GACTAAGA_readname.txt.R1.bed.ChIC2	134206	111241	0.171118
GC0711559_S276_TAAGGTGT_readname.txt.R1.bed.ChIC2	213498	176712	0.172301
GC0711559_S276_TACACTGT_readname.txt.R1.bed.ChIC2	36059	29383	0.185141
GC0711559_S276_TCGTCGAT_readname.txt.R1.bed.ChIC2	68438	57027	0.166735
GC0711560_S277_GTGAACGT_readname.txt.R1.bed.ChIC2	42943	34726	0.191347
GC0711560_S277_TCCGGTAT_readname.txt.R1.bed.ChIC2	67929	54949	0.191082
GC0711560_S277_TGCAGACA_readname.txt.R1.bed.ChIC2	67682	55369	0.181924
GC0711561_S278_CAAGATAT_readname.txt.R1.bed.ChIC2	111195	92278	0.170125
GC0711562_S279_TAGACGGA_readname.txt.R1.bed.ChIC2	92788	79915	0.138736
GC0711562_S279_TGAGCGAA_readname.txt.R1.bed.ChIC2	38316	33005	0.138611
GC0711562_S279_TGGACATG_readname.txt.R1.bed.ChIC2	78196	68042	0.129853
GC0711564_S281_TGCAGACA_readname.txt.R1.bed.ChIC2	130945	108876	0.168536
GC0711565_S282_TCCGGTAT_readname.txt.R1.bed.ChIC2	153095	124393	0.187478
GC0711566_S283_AGAATCAG_readname.txt.R1.bed.ChIC2	58627	50138	0.144797
GC0711567_S284_CGATTACA_readname.txt.R1.bed.ChIC2	30733	26783	0.128526
GC0711567_S284_GGTCAATG_readname.txt.R1.bed.ChIC2	20519	17660	0.139334
GC0711568_S285_CAAGATAT_readname.txt.R1.bed.ChIC2	113136	92237	0.184725
GC0711568_S285_CTAGTGTG_readname.txt.R1.bed.ChIC2	85582	70004	0.182024
GC0711568_S285_TGAGCGAA_readname.txt.R1.bed.ChIC2	120097	97420	0.188822
GC0711569_S286_ACTGCATG_readname.txt.R1.bed.ChIC2	90200	78682	0.127694
GC0711569_S286_CGAGAATG_readname.txt.R1.bed.ChIC2	78561	68220	0.13163
GC0711569_S286_TACAGTGT_readname.txt.R1.bed.ChIC2	47222	40934	0.133158
GC0711571_S288_AGGTTGCT_readname.txt.R1.bed.ChIC2	69953	58901	0.157992
GC0711571_S288_GACTAAGA_readname.txt.R1.bed.ChIC2	65462	54637	0.165363
GC0711572_S289_ATTGGCGT_readname.txt.R1.bed.ChIC2	95701	79460	0.169706
GC0711572_S289_GTACCGAT_readname.txt.R1.bed.ChIC2	59467	49244	0.17191
GC0711573_S290_TGGCGTAT_readname.txt.R1.bed.ChIC2	28709	23719	0.173813
GC0711574_S291_TTCACGAT_readname.txt.R1.bed.ChIC2	93242	76395	0.18068
GC0711576_S293_ACGTACGT_readname.txt.R1.bed.ChIC2	88022	75347	0.143998
GC0711576_S293_TAAGGTGT_readname.txt.R1.bed.ChIC2	52646	45389	0.137845
