# Supplementary material for: scPCOR-seq enables co-profiling of chromatin occupancy and RNAs in single cells
Source: Commun Biol. 2022 Jul 8;5:678. doi: 10.1038/s42003-022-03584-6 (PMC9270334; doi:10.1038/s42003-022-03584-6)
Supplement: Supplementary file 5 — Supplementary Data 3 [file 42003_2022_3584_MOESM5_ESM.xlsx]

## Sheet: scRNA-scRNAPII
	Sample Names	total reads	RNA reads	ChIC reads	fraction of RNA reads	fraction of ChIC reads	RNA mapped reads	RNA mappability	ChIC mapped reads	ChIC mappability
	GC0713001_S1_2lanes_R1_001.fastq	2664316	228072	800030	0.0856025	0.300276	157757	0.691698	199001	0.248742
	GC0713002_S2_2lanes_R1_001.fastq	3822994	259531	1156773	0.0678868	0.302583	181669	0.69999	339768	0.293721
	GC0713003_S3_2lanes_R1_001.fastq	1755069	105940	580966	0.0603623	0.331022	71630	0.676137	150766	0.259509
	GC0713004_S4_2lanes_R1_001.fastq	2672879	196086	956909	0.0733613	0.358007	133964	0.68319	286366	0.299261
	GC0713005_S5_2lanes_R1_001.fastq	2266048	221437	743449	0.0977195	0.328082	155825	0.703699	209742	0.28212
	GC0713006_S6_2lanes_R1_001.fastq	4965030	239488	1606280	0.048235	0.323519	166340	0.694565	570960	0.355455
	GC0713007_S7_2lanes_R1_001.fastq	4434709	228982	1703721	0.0516341	0.384179	156177	0.682049	398987	0.234186
	GC0713008_S8_2lanes_R1_001.fastq	17402298	811573	5713222	0.046636	0.328303	488481	0.601894	1055648	0.184773
	GC0713009_S9_2lanes_R1_001.fastq	4999487	204271	1441643	0.0408584	0.288358	140819	0.689373	597362	0.414362
	GC0713010_S10_2lanes_R1_001.fastq	2715421	171429	1047576	0.0631316	0.385788	115926	0.676233	307510	0.293544
	GC0713011_S11_2lanes_R1_001.fastq	3394627	236551	1261949	0.0696839	0.371749	160886	0.680132	381179	0.302056
	GC0713012_S12_2lanes_R1_001.fastq	2522900	178025	871724	0.0705636	0.345525	120415	0.676394	208801	0.239527
	GC0713013_S13_2lanes_R1_001.fastq	3897018	242620	1361558	0.0622579	0.349385	166088	0.68456	458944	0.337073
	GC0713014_S14_2lanes_R1_001.fastq	3234903	204126	987449	0.0631011	0.305248	142011	0.695703	234639	0.237621
	GC0713015_S15_2lanes_R1_001.fastq	4158840	267086	1173285	0.0642213	0.282118	184404	0.690429	375977	0.320448
	GC0713016_S16_2lanes_R1_001.fastq	3344151	194775	1085909	0.0582435	0.324719	132559	0.680575	299805	0.276087
	GC0713017_S17_2lanes_R1_001.fastq	2921697	207833	972768	0.0711343	0.332946	143901	0.692388	279252	0.287069
	GC0713018_S18_2lanes_R1_001.fastq	3139369	219910	1024068	0.0700491	0.326202	151067	0.686949	295557	0.288611
	GC0713019_S19_2lanes_R1_001.fastq	5200674	228465	1638884	0.0439299	0.315129	152174	0.666071	566974	0.345951
	GC0713020_S20_2lanes_R1_001.fastq	3165343	136175	1043362	0.0430206	0.329621	89798	0.659431	355202	0.34044
	GC0713021_S21_2lanes_R1_001.fastq	4254164	237241	1341599	0.0557668	0.315361	160086	0.674782	396830	0.295789
	GC0713022_S22_2lanes_R1_001.fastq	2826698	200366	938441	0.0708834	0.331992	135408	0.675803	248145	0.264423
	GC0713023_S23_2lanes_R1_001.fastq	3623408	227027	1216590	0.0626557	0.335758	156183	0.687949	326656	0.268501
	GC0713024_S24_2lanes_R1_001.fastq	2889082	191723	1003077	0.0663612	0.347196	131535	0.686068	233851	0.233134
	GC0713025_S25_2lanes_R1_001.fastq	3509266	188026	1113637	0.0535799	0.317342	129439	0.68841	402153	0.361117
	GC0713026_S26_2lanes_R1_001.fastq	2568301	183219	880090	0.0713386	0.342674	124775	0.681016	256298	0.291218
	GC0713027_S27_2lanes_R1_001.fastq	4092054	204730	1282890	0.0500311	0.313508	137544	0.671831	399805	0.311644
	GC0713028_S28_2lanes_R1_001.fastq	2996528	161239	897494	0.0538086	0.299511	109688	0.680282	287185	0.319985
	GC0713029_S29_2lanes_R1_001.fastq	4235734	248943	1341099	0.0587721	0.316615	165205	0.663626	384849	0.286965
	GC0713030_S30_2lanes_R1_001.fastq	4531691	281386	1506453	0.0620929	0.332426	195457	0.694622	364500	0.241959
	GC0713031_S31_2lanes_R1_001.fastq	4553160	179580	1693451	0.0394407	0.371929	124931	0.695684	705578	0.416651
	GC0713032_S32_2lanes_R1_001.fastq	4249270	302967	1440397	0.0712986	0.338975	208179	0.687134	368925	0.256127
	GC0713033_S33_2lanes_R1_001.fastq	3230565	258983	1023270	0.0801665	0.316746	178128	0.687798	250321	0.244628
	GC0713034_S34_2lanes_R1_001.fastq	2568244	148212	796158	0.0577095	0.310001	100425	0.677577	191997	0.241154
	GC0713035_S35_2lanes_R1_001.fastq	3230972	190021	997553	0.0588123	0.308747	129800	0.683082	180992	0.181436
	GC0713036_S36_2lanes_R1_001.fastq	3860665	261795	1167081	0.0678109	0.302301	181111	0.691805	274749	0.235416
	GC0713037_S37_2lanes_R1_001.fastq	1217	46	259	0.0377979	0.212818	14	0.304348	27	0.104247
	GC0713038_S38_2lanes_R1_001.fastq	1496	70	284	0.0467914	0.18984	45	0.642857	84	0.295775
	GC0713039_S39_2lanes_R1_001.fastq	3064	103	756	0.0336162	0.246736	60	0.582524	114	0.150794
	GC0713040_S40_2lanes_R1_001.fastq	1341	39	266	0.0290828	0.198359	21	0.538462	58	0.218045
	GC0713041_S41_2lanes_R1_001.fastq	2679486	191918	767498	0.0716249	0.286435	133667	0.69648	209495	0.272958
	GC0713042_S42_2lanes_R1_001.fastq	499	18	69	0.0360721	0.138277	10	0.555556	11	0.15942
	GC0713043_S43_2lanes_R1_001.fastq	505	5	70	0.00990099	0.138614	0	0	8	0.114286
	GC0713044_S44_2lanes_R1_001.fastq	3618130	217124	1199235	0.06001	0.331452	147284	0.67834	294166	0.245295
	GC0713045_S45_2lanes_R1_001.fastq	6949	353	1889	0.0507987	0.271838	219	0.620397	463	0.245103
	GC0713046_S46_2lanes_R1_001.fastq	281	7	87	0.024911	0.309609	5	0.714286	16	0.183908
	GC0713047_S47_2lanes_R1_001.fastq	1340	30	261	0.0223881	0.194776	14	0.466667	28	0.10728
	GC0713048_S48_2lanes_R1_001.fastq	189	4	27	0.021164	0.142857	2	0.5	3	0.111111
	GC0713049_S49_2lanes_R1_001.fastq	2227669	133737	785765	0.0600345	0.35273	90746	0.678541	180079	0.229177
	GC0713050_S50_2lanes_R1_001.fastq	2827999	159571	904442	0.0564254	0.319817	110392	0.691805	341184	0.377231
	GC0713051_S51_2lanes_R1_001.fastq	2961658	252374	1015994	0.0852138	0.343049	176844	0.700722	290804	0.286226
	GC0713052_S52_2lanes_R1_001.fastq	2131677	162815	759447	0.0763788	0.356267	115148	0.707232	217194	0.28599
	GC0713053_S53_2lanes_R1_001.fastq	2889262	213516	880320	0.0738998	0.304687	147668	0.691602	268414	0.304905
	GC0713054_S54_2lanes_R1_001.fastq	1865906	120894	492198	0.064791	0.263785	82099	0.679099	137103	0.278553
	GC0713055_S55_2lanes_R1_001.fastq	3383837	187620	1260558	0.0554459	0.372523	130010	0.692943	350608	0.278137
	GC0713056_S56_2lanes_R1_001.fastq	2536702	125058	764462	0.0492994	0.301361	85584	0.684354	170266	0.222727
	GC0713057_S57_2lanes_R1_001.fastq	2540789	181783	778032	0.0715459	0.306217	124208	0.683276	197433	0.253759
	GC0713058_S58_2lanes_R1_001.fastq	3197541	218240	1069329	0.0682524	0.334422	150373	0.689026	294747	0.275637
	GC0713059_S59_2lanes_R1_001.fastq	2208819	137510	687504	0.062255	0.311254	93780	0.681987	175358	0.255065
	GC0713060_S60_2lanes_R1_001.fastq	1507349	103331	436306	0.0685515	0.289453	70403	0.681335	113857	0.260957
	GC0713061_S61_2lanes_R1_001.fastq	3634662	235306	1108977	0.0647394	0.305111	160890	0.683748	274115	0.247178
	GC0713062_S62_2lanes_R1_001.fastq	2630217	152211	812352	0.0578701	0.308854	104788	0.688439	237060	0.291819
	GC0713063_S63_2lanes_R1_001.fastq	7432	335	2047	0.0450753	0.275431	211	0.629851	470	0.229604
	GC0713064_S64_2lanes_R1_001.fastq	2044758	113703	696972	0.0556071	0.340858	76318	0.671205	159922	0.229453
	GC0713065_S65_2lanes_R1_001.fastq	2248390	153578	616303	0.0683058	0.274109	106089	0.690783	163919	0.265971
	GC0713066_S66_2lanes_R1_001.fastq	2777271	180045	808978	0.064828	0.291285	122867	0.682424	215192	0.266005
	GC0713067_S67_2lanes_R1_001.fastq	2439822	164623	835783	0.0674734	0.342559	112794	0.685165	253241	0.302999
	GC0713068_S68_2lanes_R1_001.fastq	2157296	177489	744340	0.0822738	0.345034	125506	0.70712	223754	0.300607
	GC0713069_S69_2lanes_R1_001.fastq	3498970	298566	1096982	0.0853297	0.313516	208475	0.698254	281370	0.256495
	GC0713070_S70_2lanes_R1_001.fastq	1618562	96387	527562	0.059551	0.325945	64009	0.664083	109312	0.207202
	GC0713071_S71_2lanes_R1_001.fastq	4777	281	1491	0.0588235	0.312121	174	0.619217	288	0.193159
	GC0713072_S72_2lanes_R1_001.fastq	1973080	101372	635704	0.0513775	0.322189	68469	0.675423	137023	0.215545
	GC0713073_S73_2lanes_R1_001.fastq	2476610	156654	880588	0.0632534	0.355562	106743	0.681393	271577	0.308404
	GC0713074_S74_2lanes_R1_001.fastq	2949477	148027	922082	0.0501875	0.312626	101324	0.684497	299868	0.325208
	GC0713075_S75_2lanes_R1_001.fastq	3027782	187689	961533	0.0619889	0.31757	128739	0.685917	240494	0.250115
	GC0713076_S76_2lanes_R1_001.fastq	2103737	140206	665778	0.0666462	0.316474	95983	0.684586	207267	0.311315
	GC0713077_S77_2lanes_R1_001.fastq	2400222	176873	721396	0.0736903	0.300554	123268	0.696929	176490	0.244651
	GC0713078_S78_2lanes_R1_001.fastq	3310488	259213	997673	0.0783005	0.301367	178676	0.689302	262693	0.263306
	GC0713079_S79_2lanes_R1_001.fastq	4825	231	1541	0.0478756	0.319378	151	0.65368	342	0.221934
	GC0713080_S80_2lanes_R1_001.fastq	3897324	111771	1510327	0.0286789	0.387529	75468	0.675202	551671	0.365266
	GC0713081_S81_2lanes_R1_001.fastq	1518886	103992	429940	0.068466	0.283063	71852	0.690938	117322	0.27288
	GC0713082_S82_2lanes_R1_001.fastq	3322212	179176	1029052	0.0539327	0.309749	123135	0.687229	354012	0.344018
	GC0713083_S83_2lanes_R1_001.fastq	2514617	155703	862363	0.0619192	0.34294	107771	0.692158	232840	0.270002
	GC0713084_S84_2lanes_R1_001.fastq	2740716	169076	738859	0.0616904	0.269586	117102	0.6926	187696	0.254035
	GC0713085_S85_2lanes_R1_001.fastq	3738346	159133	1151580	0.0425678	0.308045	106378	0.668485	298937	0.259589
	GC0713086_S86_2lanes_R1_001.fastq	2455474	139442	930225	0.0567882	0.378837	95927	0.687935	327843	0.352434
	GC0713087_S87_2lanes_R1_001.fastq	3484	123	1026	0.0353042	0.294489	76	0.617886	204	0.19883
	GC0713088_S88_2lanes_R1_001.fastq	2426937	119117	733182	0.0490812	0.302102	81840	0.687056	155618	0.21225
	GC0713089_S89_2lanes_R1_001.fastq	1606244	89740	486212	0.0558695	0.302701	59239	0.660118	121584	0.250064
	GC0713090_S90_2lanes_R1_001.fastq	2853096	151516	946679	0.0531058	0.331808	104225	0.687881	214905	0.227009
	GC0713091_S91_2lanes_R1_001.fastq	1505816	156699	392363	0.104063	0.260565	75501	0.481822	98253	0.250414
	GC0713092_S92_2lanes_R1_001.fastq	1739684	129349	441055	0.074352	0.253526	89813	0.694346	99767	0.226201
	GC0713093_S93_2lanes_R1_001.fastq	1860658	107531	512117	0.0577919	0.275234	57778	0.537315	118520	0.231431
	GC0713094_S94_2lanes_R1_001.fastq	2130200	157583	607785	0.0739757	0.285318	107903	0.684738	171822	0.282702
	GC0713095_S95_2lanes_R1_001.fastq	7350	410	2126	0.0557823	0.289252	284	0.692683	508	0.238946
	GC0713096_S96_2lanes_R1_001.fastq	41555	2081	15077	0.0500782	0.36282	1353	0.650168	2990	0.198315
	GC0713097_S97_2lanes_R1_001.fastq	5326311	302271	2321430	0.0567505	0.435842	192732	0.637613	450366	0.194004
	GC0713098_S98_2lanes_R1_001.fastq	15169189	348179	6161226	0.022953	0.406167	227423	0.653178	2394227	0.388596
	GC0713099_S99_2lanes_R1_001.fastq	4593374	290108	1856748	0.0631579	0.404223	188004	0.648048	329316	0.177362
	GC0713100_S100_2lanes_R1_001.fastq	7461837	324951	2797359	0.0435484	0.374889	214467	0.659998	600501	0.214667
	GC0713101_S101_2lanes_R1_001.fastq	6925395	754658	2434302	0.10897	0.351504	255743	0.338886	415143	0.170539
	GC0713102_S102_2lanes_R1_001.fastq	5339255	285594	2117655	0.0534895	0.39662	178163	0.623833	385293	0.181943
	GC0713103_S103_2lanes_R1_001.fastq	6003370	320680	2578269	0.0534167	0.42947	210156	0.655345	547308	0.212277
	GC0713104_S104_2lanes_R1_001.fastq	6088129	295847	2869882	0.0485941	0.47139	188684	0.637776	677582	0.236101
	GC0713105_S105_2lanes_R1_001.fastq	6983749	361821	2867743	0.051809	0.410631	235327	0.650396	629663	0.219567
	GC0713106_S106_2lanes_R1_001.fastq	7476899	479801	3066484	0.0641711	0.410128	312165	0.650613	575049	0.187527
	GC0713107_S107_2lanes_R1_001.fastq	7200653	366847	2797804	0.0509464	0.388549	237093	0.646299	518147	0.185198
	GC0713108_S108_2lanes_R1_001.fastq	4572289	227739	1790384	0.0498085	0.391573	142978	0.627815	322536	0.180149
	GC0713109_S109_2lanes_R1_001.fastq	6758727	375543	2556008	0.0555642	0.378179	244683	0.651545	467743	0.182997
	GC0713110_S110_2lanes_R1_001.fastq	6050145	307559	2658990	0.050835	0.439492	195645	0.636122	485863	0.182725
	GC0713111_S111_2lanes_R1_001.fastq	6371335	365085	2571795	0.0573012	0.403651	239550	0.656149	507100	0.197177
	GC0713112_S112_2lanes_R1_001.fastq	5965145	354492	2481590	0.0594272	0.416015	230150	0.649239	498379	0.200831
	GC0713113_S113_2lanes_R1_001.fastq	7226122	366715	2773970	0.0507485	0.383881	228673	0.623571	545445	0.19663
	GC0713114_S114_2lanes_R1_001.fastq	6532817	320780	2203124	0.0491029	0.33724	204962	0.638949	342713	0.155558
	GC0713115_S115_2lanes_R1_001.fastq	12109886	347962	5040798	0.0287337	0.416255	224459	0.645068	938507	0.186182
	GC0713116_S116_2lanes_R1_001.fastq	5998928	320121	2409111	0.053363	0.40159	207431	0.647977	296680	0.123149
	GC0713117_S117_2lanes_R1_001.fastq	7101688	331981	2931047	0.0467468	0.412725	218165	0.657161	735160	0.250818
	GC0713118_S118_2lanes_R1_001.fastq	6641519	330761	2478464	0.049802	0.373177	214892	0.64969	519320	0.209533
	GC0713119_S119_2lanes_R1_001.fastq	8452207	421262	3887971	0.0498405	0.459995	270162	0.641316	1095589	0.281789
	GC0713120_S120_2lanes_R1_001.fastq	6368732	320025	2481610	0.0502494	0.389655	207096	0.647124	469810	0.189317
	GC0713121_S121_2lanes_R1_001.fastq	5891592	354352	2266585	0.0601454	0.384715	232287	0.655526	500577	0.220851
	GC0713122_S122_2lanes_R1_001.fastq	7148244	301922	2423367	0.0422372	0.339016	192741	0.63838	525247	0.216743
	GC0713123_S123_2lanes_R1_001.fastq	5563062	261042	2128354	0.0469242	0.382587	162555	0.622716	342245	0.160803
	GC0713124_S124_2lanes_R1_001.fastq	10781527	422469	4253830	0.0391845	0.394548	272559	0.645157	1062555	0.249788
	GC0713125_S125_2lanes_R1_001.fastq	8936497	453286	3289660	0.050723	0.368115	288955	0.637467	654072	0.198827
	GC0713126_S126_2lanes_R1_001.fastq	6436430	316622	2399557	0.0491922	0.372809	203574	0.642956	381431	0.158959
	GC0713127_S127_2lanes_R1_001.fastq	5110743	285074	2015189	0.0557794	0.394305	185238	0.649789	366822	0.182029
	GC0713128_S128_2lanes_R1_001.fastq	8658100	506951	3474598	0.0585522	0.401312	331557	0.654022	643804	0.185289
	GC0713129_S129_2lanes_R1_001.fastq	6140224	333689	2226626	0.0543448	0.362629	216194	0.647891	389633	0.174988
	GC0713130_S130_2lanes_R1_001.fastq	8629652	341970	3238225	0.0396273	0.375244	223377	0.653206	852268	0.26319
	GC0713131_S131_2lanes_R1_001.fastq	7550629	736628	3005452	0.0975585	0.39804	238003	0.323098	609592	0.202829
	GC0713132_S132_2lanes_R1_001.fastq	8440795	527100	3731129	0.0624467	0.442035	341850	0.648549	775665	0.20789
	GC0713133_S133_2lanes_R1_001.fastq	4861	79	1239	0.0162518	0.254886	31	0.392405	59	0.047619
	GC0713134_S134_2lanes_R1_001.fastq	4511	166	1330	0.0367989	0.294835	104	0.626506	286	0.215038
	GC0713135_S135_2lanes_R1_001.fastq	9194	209	2684	0.0227322	0.29193	106	0.507177	248	0.0923994
	GC0713136_S136_2lanes_R1_001.fastq	5048	82	1191	0.0162441	0.235935	32	0.390244	149	0.125105
	GC0713137_S137_2lanes_R1_001.fastq	4311461	238946	1405438	0.0554211	0.325977	153846	0.643853	190472	0.135525
	GC0713138_S138_2lanes_R1_001.fastq	2270	37	557	0.0162996	0.245374	13	0.351351	29	0.0520646
	GC0713139_S139_2lanes_R1_001.fastq	1039	14	222	0.0134745	0.213667	5	0.357143	11	0.0495495
	GC0713140_S140_2lanes_R1_001.fastq	6209646	301850	2404831	0.0486099	0.387273	196584	0.651264	476802	0.198268
	GC0713141_S141_2lanes_R1_001.fastq	15355	694	4761	0.045197	0.310062	302	0.435159	657	0.137996
	GC0713142_S142_2lanes_R1_001.fastq	903	13	258	0.0143965	0.285714	8	0.615385	33	0.127907
	GC0713143_S143_2lanes_R1_001.fastq	4973	55	1183	0.0110597	0.237885	15	0.272727	50	0.0422654
	GC0713144_S144_2lanes_R1_001.fastq	474	2	81	0.00421941	0.170886	2	1	4	0.0493827
	GC0713145_S145_2lanes_R1_001.fastq	4808242	227482	1777827	0.0473108	0.369746	148423	0.65246	392028	0.22051
	GC0713146_S146_2lanes_R1_001.fastq	8417375	244630	2768928	0.0290625	0.328954	159754	0.653043	955365	0.345031
	GC0713147_S147_2lanes_R1_001.fastq	8299680	342317	3439936	0.0412446	0.414466	217572	0.635586	805812	0.234252
	GC0713148_S148_2lanes_R1_001.fastq	4203579	224874	1611293	0.0534958	0.383315	145812	0.648416	277975	0.172517
	GC0713149_S149_2lanes_R1_001.fastq	3960074	196919	1412981	0.0497261	0.356807	125958	0.639644	260772	0.184554
	GC0713150_S150_2lanes_R1_001.fastq	3591442	172762	1259983	0.0481038	0.350829	112312	0.650097	218232	0.173202
	GC0713151_S151_2lanes_R1_001.fastq	5394150	231422	2047571	0.0429024	0.379591	148199	0.640384	433110	0.211524
	GC0713152_S152_2lanes_R1_001.fastq	6336109	298147	2280585	0.0470552	0.359935	192818	0.646721	349150	0.153097
	GC0713153_S153_2lanes_R1_001.fastq	6058831	318581	2081099	0.0525813	0.343482	206119	0.646991	329067	0.158122
	GC0713154_S154_2lanes_R1_001.fastq	4831250	310485	2029959	0.064266	0.420173	201755	0.649806	389297	0.191776
	GC0713155_S155_2lanes_R1_001.fastq	5182183	254251	2134079	0.0490625	0.411811	162868	0.64058	402959	0.188821
	GC0713156_S156_2lanes_R1_001.fastq	5113199	231640	2014735	0.0453024	0.394026	153186	0.661311	459898	0.228267
	GC0713157_S157_2lanes_R1_001.fastq	5703630	295050	1947008	0.0517302	0.341363	191456	0.648893	409080	0.210107
	GC0713158_S158_2lanes_R1_001.fastq	5783489	307863	2525250	0.0532314	0.436631	196466	0.63816	527436	0.208865
	GC0713159_S159_2lanes_R1_001.fastq	4940453	239375	1993559	0.048452	0.403517	151506	0.632923	403641	0.202473
	GC0713160_S160_2lanes_R1_001.fastq	4182817	197900	1623755	0.0473126	0.388197	127839	0.645978	274120	0.168819
	GC0713161_S161_2lanes_R1_001.fastq	5343424	318354	1955452	0.0595787	0.365955	209439	0.657881	300335	0.153589
	GC0713162_S162_2lanes_R1_001.fastq	5114477	246193	2121430	0.0481365	0.414789	162684	0.660799	423715	0.199731
	GC0713163_S163_2lanes_R1_001.fastq	5481528	302633	1999113	0.0552096	0.3647	196887	0.65058	451981	0.226091
	GC0713164_S164_2lanes_R1_001.fastq	4282914	242336	1477454	0.056582	0.344965	158682	0.654802	256540	0.173637
	GC0713165_S165_2lanes_R1_001.fastq	5554802	336784	2122370	0.0606293	0.382078	220955	0.656073	403222	0.189987
	GC0713166_S166_2lanes_R1_001.fastq	4728293	259176	2092973	0.0548139	0.442649	168904	0.651696	376045	0.17967
	GC0713167_S167_2lanes_R1_001.fastq	4597081	272420	1842569	0.0592593	0.400813	178719	0.656042	356191	0.193312
	GC0713168_S168_2lanes_R1_001.fastq	2981236	151682	1100080	0.0508789	0.369001	97780	0.644638	186742	0.169753
	GC0713169_S169_2lanes_R1_001.fastq	4892673	292740	1966390	0.0598323	0.401905	192504	0.657594	341580	0.173709
	GC0713170_S170_2lanes_R1_001.fastq	6490370	420225	2560078	0.0647459	0.394443	275178	0.654835	387127	0.151217
	GC0713171_S171_2lanes_R1_001.fastq	4434104	219518	1806742	0.0495067	0.407465	138340	0.630199	335036	0.185437
	GC0713172_S172_2lanes_R1_001.fastq	5585009	286358	2579060	0.0512726	0.461783	189742	0.662604	709016	0.274913
	GC0713173_S173_2lanes_R1_001.fastq	5047199	233125	2189704	0.046189	0.433845	148961	0.638975	475942	0.217354
	GC0713174_S174_2lanes_R1_001.fastq	6028195	321023	2365230	0.0532536	0.392361	205753	0.640929	477268	0.201785
	GC0713175_S175_2lanes_R1_001.fastq	6107693	317660	2312256	0.0520098	0.378581	182420	0.574262	521449	0.225515
	GC0713176_S176_2lanes_R1_001.fastq	5544535	224665	2665433	0.0405201	0.480732	144557	0.643434	748125	0.280677
	GC0713177_S177_2lanes_R1_001.fastq	6522272	356275	2682275	0.0546244	0.411249	229887	0.645252	591954	0.220691
	GC0713178_S178_2lanes_R1_001.fastq	5440326	234237	2314110	0.0430557	0.425362	145567	0.621452	460456	0.198978
	GC0713179_S179_2lanes_R1_001.fastq	3953078	206462	1530924	0.0522282	0.387274	133973	0.648899	285060	0.186201
	GC0713180_S180_2lanes_R1_001.fastq	5194602	290265	1822019	0.0558782	0.350752	190404	0.655966	291011	0.159719
	GC0713181_S181_2lanes_R1_001.fastq	6352640	348346	2455054	0.0548348	0.386462	228726	0.656606	467950	0.190607
	GC0713182_S182_2lanes_R1_001.fastq	5195646	275279	2098074	0.0529826	0.403814	179482	0.652	372297	0.177447
	GC0713183_S183_2lanes_R1_001.fastq	4864548	232440	1899815	0.0477824	0.390543	150078	0.645663	294437	0.154982
	GC0713184_S184_2lanes_R1_001.fastq	9223192	309902	3175785	0.0336003	0.344326	199719	0.644459	809742	0.254974
	GC0713185_S185_2lanes_R1_001.fastq	5060160	271872	1947765	0.0537279	0.384922	179382	0.659803	467592	0.240066
	GC0713186_S186_2lanes_R1_001.fastq	4455139	327327	2076946	0.0734718	0.466191	168304	0.514177	415333	0.199973
	GC0713187_S187_2lanes_R1_001.fastq	4470178	244472	1741007	0.0546895	0.389472	159236	0.651347	301411	0.173125
	GC0713188_S188_2lanes_R1_001.fastq	5378016	285873	2027318	0.0531558	0.376964	186318	0.651751	352353	0.173803
	GC0713189_S189_2lanes_R1_001.fastq	6557174	365493	2558973	0.0557394	0.390255	239784	0.656056	483783	0.189054
	GC0713190_S190_2lanes_R1_001.fastq	8612843	243079	2957079	0.0282229	0.343334	155141	0.638233	947715	0.32049
	GC0713191_S191_2lanes_R1_001.fastq	4544056	245705	1723413	0.0540717	0.379268	159728	0.65008	285481	0.165649
	GC0713192_S192_2lanes_R1_001.fastq	4032534	176103	1887108	0.0436706	0.467971	110156	0.62552	421280	0.223241
	GC0713193_S193_2lanes_R1_001.fastq	364056	25697	129664	0.0705853	0.356165	15039	0.585243	23343	0.180027
	GC0713194_S194_2lanes_R1_001.fastq	449327	24630	162117	0.0548153	0.3608	16546	0.671782	33581	0.207141
	GC0713195_S195_2lanes_R1_001.fastq	557538	29913	225177	0.0536519	0.403877	19639	0.656537	42492	0.188705
	GC0713196_S196_2lanes_R1_001.fastq	550212	28163	231665	0.0511857	0.421047	18470	0.655825	57570	0.248505
	GC0713197_S197_2lanes_R1_001.fastq	465026	24186	169963	0.05201	0.365491	15730	0.650376	28191	0.165866
	GC0713198_S198_2lanes_R1_001.fastq	434888	35738	173153	0.0821775	0.398155	24485	0.685125	33545	0.19373
	GC0713199_S199_2lanes_R1_001.fastq	431466	22303	168477	0.0516912	0.390476	14288	0.640631	33874	0.20106
	GC0713200_S200_2lanes_R1_001.fastq	487659	31562	212780	0.0647215	0.436329	21280	0.674229	42242	0.198524
	GC0713201_S201_2lanes_R1_001.fastq	503464	26118	166291	0.0518766	0.330294	16984	0.65028	31605	0.190058
	GC0713202_S202_2lanes_R1_001.fastq	646622	67954	264033	0.105091	0.408327	22050	0.324484	45495	0.172308
	GC0713203_S203_2lanes_R1_001.fastq	591859	30915	226730	0.0522337	0.383081	20596	0.666214	43478	0.191761
	GC0713204_S204_2lanes_R1_001.fastq	304994	15619	115578	0.0512108	0.378952	10363	0.663487	28940	0.250394
	GC0713205_S205_2lanes_R1_001.fastq	479892	22763	186015	0.0474336	0.387618	15027	0.66015	33606	0.180663
	GC0713206_S206_2lanes_R1_001.fastq	482317	18315	168401	0.037973	0.34915	11618	0.634343	36581	0.217226
	GC0713207_S207_2lanes_R1_001.fastq	410857	24476	171837	0.059573	0.41824	16031	0.654968	36965	0.215117
	GC0713208_S208_2lanes_R1_001.fastq	401867	29371	151678	0.0730864	0.377433	19748	0.672364	27304	0.180013
	GC0713209_S209_2lanes_R1_001.fastq	437102	50785	158794	0.116186	0.363288	21014	0.413784	27430	0.17274
	GC0713210_S210_2lanes_R1_001.fastq	392581	22471	156556	0.0572391	0.398786	15105	0.6722	30785	0.196639
	GC0713211_S211_2lanes_R1_001.fastq	453687	27598	165230	0.0608305	0.364194	18372	0.6657	28247	0.170956
	GC0713212_S212_2lanes_R1_001.fastq	500970	26139	185434	0.0521768	0.37015	16874	0.645549	34372	0.18536
	GC0713213_S213_2lanes_R1_001.fastq	406964	24054	158308	0.059106	0.388998	15792	0.656523	24649	0.155703
	GC0713214_S214_2lanes_R1_001.fastq	630221	29533	229200	0.0468613	0.363682	19643	0.66512	54471	0.237657
	GC0713215_S215_2lanes_R1_001.fastq	669896	23564	319951	0.0351756	0.477613	15405	0.653751	113041	0.353307
	GC0713216_S216_2lanes_R1_001.fastq	519530	27398	217802	0.0527361	0.419229	18120	0.661362	45119	0.207156
	GC0713217_S217_2lanes_R1_001.fastq	362412	18991	143715	0.0524017	0.396551	12469	0.656574	23336	0.162377
	GC0713218_S218_2lanes_R1_001.fastq	328850	15486	118014	0.0470914	0.358869	9817	0.633927	22555	0.191121
	GC0713219_S219_2lanes_R1_001.fastq	601516	26324	224494	0.0437628	0.373214	17515	0.665362	46816	0.20854
	GC0713220_S220_2lanes_R1_001.fastq	792053	27595	290317	0.0348398	0.366537	18244	0.661134	85063	0.293
	GC0713221_S221_2lanes_R1_001.fastq	408862	23815	190429	0.058247	0.465754	15666	0.657821	43673	0.22934
	GC0713222_S222_2lanes_R1_001.fastq	535423	24619	211625	0.0459805	0.395248	15921	0.646696	40209	0.190001
	GC0713223_S223_2lanes_R1_001.fastq	540030	29138	199853	0.0539563	0.370078	19397	0.665694	50479	0.252581
	GC0713224_S224_2lanes_R1_001.fastq	751845	33001	309964	0.0438934	0.412271	21864	0.662525	75373	0.243167
	GC0713225_S225_2lanes_R1_001.fastq	475565	31169	173090	0.065541	0.363967	20319	0.651898	32399	0.18718
	GC0713226_S226_2lanes_R1_001.fastq	779114	23971	284504	0.030767	0.365164	15366	0.641025	83607	0.293869
	GC0713227_S227_2lanes_R1_001.fastq	413317	19053	165628	0.0460978	0.400729	12555	0.658951	26202	0.158198
	GC0713228_S228_2lanes_R1_001.fastq	837804	26123	451414	0.0311803	0.538806	17189	0.658003	152375	0.33755
	GC0713229_S229_2lanes_R1_001.fastq	49	5	12	0.102041	0.244898	1	0.2	4	0.333333
	GC0713230_S230_2lanes_R1_001.fastq	104	7	23	0.0673077	0.221154	5	0.714286	5	0.217391
	GC0713231_S231_2lanes_R1_001.fastq	257	14	75	0.0544747	0.291829	10	0.714286	13	0.173333
	GC0713232_S232_2lanes_R1_001.fastq	63	2	12	0.031746	0.190476	1	0.5	0	0
	GC0713233_S233_2lanes_R1_001.fastq	258487	14892	92946	0.0576122	0.359577	9815	0.659079	18323	0.197136
	GC0713234_S234_2lanes_R1_001.fastq	30	1	6	0.0333333	0.2	1	1	0	0
	GC0713235_S235_2lanes_R1_001.fastq	31	0	9	0	0.290323	0	#DIV/0!	2	0.222222
	GC0713236_S236_2lanes_R1_001.fastq	462578	17911	198619	0.03872	0.429374	11635	0.649601	46525	0.234242
	GC0713237_S237_2lanes_R1_001.fastq	867	33	305	0.0380623	0.351788	21	0.636364	63	0.206557
	GC0713238_S238_2lanes_R1_001.fastq	32	0	13	0	0.40625	0	#DIV/0!	2	0.153846
	GC0713239_S239_2lanes_R1_001.fastq	58	2	9	0.0344828	0.155172	1	0.5	0	0
	GC0713240_S240_2lanes_R1_001.fastq	11	0	3	0	0.272727	0	#DIV/0!	2	0.666667
	GC0713241_S241_2lanes_R1_001.fastq	244744	14499	83568	0.0592415	0.341451	9345	0.644527	13113	0.156914
	GC0713242_S242_2lanes_R1_001.fastq	539245	26156	193375	0.0485049	0.358603	17508	0.669368	48944	0.253104
	GC0713243_S243_2lanes_R1_001.fastq	474251	21521	153260	0.0453789	0.323162	14742	0.685005	41014	0.267611
	GC0713244_S244_2lanes_R1_001.fastq	257087	15045	102395	0.058521	0.398289	9959	0.661947	22218	0.216983
	GC0713245_S245_2lanes_R1_001.fastq	341916	20321	142788	0.0594327	0.417611	11405	0.561242	35531	0.248837
	GC0713246_S246_2lanes_R1_001.fastq	242014	13450	87017	0.0555753	0.359554	8901	0.661784	15906	0.182792
	GC0713247_S247_2lanes_R1_001.fastq	277045	19973	102060	0.072093	0.368388	13662	0.684023	17433	0.170811
	GC0713248_S248_2lanes_R1_001.fastq	386243	16677	150265	0.0431775	0.389043	10645	0.638304	28465	0.189432
	GC0713249_S249_2lanes_R1_001.fastq	385478	24498	126378	0.0635523	0.327848	16242	0.662993	23783	0.188189
	GC0713250_S250_2lanes_R1_001.fastq	446682	21521	170172	0.0481797	0.380969	14153	0.657637	33085	0.194421
	GC0713251_S251_2lanes_R1_001.fastq	397763	17894	154077	0.0449866	0.387359	11563	0.646194	26520	0.172122
	GC0713252_S252_2lanes_R1_001.fastq	146345	7463	55086	0.0509959	0.376412	5014	0.671848	11337	0.205805
	GC0713253_S253_2lanes_R1_001.fastq	383820	15274	139997	0.0397947	0.364746	9881	0.646916	23990	0.171361
	GC0713254_S254_2lanes_R1_001.fastq	228213	10620	95945	0.0465355	0.420419	6759	0.636441	16212	0.168972
	GC0713255_S255_2lanes_R1_001.fastq	273013	11682	100021	0.0427892	0.36636	6950	0.594932	19063	0.19059
	GC0713256_S256_2lanes_R1_001.fastq	175965	13131	68763	0.0746228	0.390777	8980	0.683878	12481	0.181507
	GC0713257_S257_2lanes_R1_001.fastq	319303	17392	116929	0.0544686	0.366201	11343	0.652196	22163	0.189542
	GC0713258_S258_2lanes_R1_001.fastq	277699	14074	107193	0.0506808	0.386004	9378	0.666335	21859	0.203922
	GC0713259_S259_2lanes_R1_001.fastq	406064	19079	173744	0.0469852	0.427873	12634	0.662194	28592	0.164564
	GC0713260_S260_2lanes_R1_001.fastq	111172	5245	39693	0.0471791	0.357041	3396	0.647474	8712	0.219485
	GC0713261_S261_2lanes_R1_001.fastq	357055	17480	141953	0.048956	0.397566	11634	0.665561	27661	0.19486
	GC0713262_S262_2lanes_R1_001.fastq	277854	12322	102808	0.044347	0.370007	8194	0.664989	21204	0.206249
	GC0713263_S263_2lanes_R1_001.fastq	323388	17169	123402	0.053091	0.381591	11460	0.667482	23216	0.188133
	GC0713264_S264_2lanes_R1_001.fastq	172635	8828	63588	0.0511368	0.368338	5781	0.654848	12207	0.19197
	GC0713265_S265_2lanes_R1_001.fastq	490938	31558	176725	0.064281	0.359974	21225	0.672571	31422	0.177802
	GC0713266_S266_2lanes_R1_001.fastq	204066	11689	88436	0.0572805	0.43337	7715	0.660022	19169	0.216756
	GC0713267_S267_2lanes_R1_001.fastq	317059	18437	118074	0.0581501	0.372404	12336	0.669089	23277	0.197139
	GC0713268_S268_2lanes_R1_001.fastq	180929	9939	64982	0.0549332	0.359157	6617	0.665761	11734	0.180573
	GC0713269_S269_2lanes_R1_001.fastq	417742	20320	153470	0.0486425	0.36738	13372	0.658071	30774	0.200521
	GC0713270_S270_2lanes_R1_001.fastq	430203	15699	133484	0.0364921	0.310281	10306	0.656475	35623	0.266871
	GC0713271_S271_2lanes_R1_001.fastq	281078	16978	120172	0.0604032	0.42754	11529	0.679055	26480	0.220351
	GC0713272_S272_2lanes_R1_001.fastq	81347	4734	31398	0.0581951	0.385976	3212	0.678496	5618	0.178929
	GC0713273_S273_2lanes_R1_001.fastq	225692	14755	86613	0.0653767	0.383766	9910	0.671637	17454	0.201517
	GC0713274_S274_2lanes_R1_001.fastq	384044	19355	162157	0.0503979	0.422235	12672	0.654715	36735	0.22654
	GC0713275_S275_2lanes_R1_001.fastq	126458	7505	42443	0.0593478	0.335629	4934	0.657428	7189	0.16938
	GC0713276_S276_2lanes_R1_001.fastq	234086	13159	91341	0.0562144	0.390203	8657	0.657877	18916	0.207092
	GC0713277_S277_2lanes_R1_001.fastq	432047	18670	166932	0.0432129	0.386375	12007	0.643117	38261	0.229201
	GC0713278_S278_2lanes_R1_001.fastq	329740	14237	124406	0.0431764	0.377285	9173	0.644307	25730	0.206823
	GC0713279_S279_2lanes_R1_001.fastq	284297	14224	112772	0.0500322	0.39667	9218	0.64806	21722	0.192619
	GC0713280_S280_2lanes_R1_001.fastq	317205	16709	124305	0.0526757	0.391876	10917	0.65336	21773	0.175158
	GC0713281_S281_2lanes_R1_001.fastq	443317	20847	165599	0.047025	0.373545	13828	0.663309	28922	0.174651
	GC0713282_S282_2lanes_R1_001.fastq	261911	20861	122312	0.0796492	0.466998	14080	0.674944	24537	0.20061
	GC0713283_S283_2lanes_R1_001.fastq	227859	12832	84585	0.0563155	0.371216	8570	0.667862	16811	0.198747
	GC0713284_S1_2lanes_R1_001.fastq	98926	8268	40454	0.0835776	0.408932	5682	0.687228	8367	0.206828
	GC0713285_S2_2lanes_R1_001.fastq	483387	20169	178823	0.0417243	0.369938	13480	0.668352	54335	0.303848
	GC0713286_S3_2lanes_R1_001.fastq	140985	11206	52640	0.0794836	0.373373	7627	0.680618	10943	0.207884
	GC0713287_S4_2lanes_R1_001.fastq	300911	17400	103116	0.0578244	0.342679	11431	0.656954	19382	0.187963
	GC0713288_S5_2lanes_R1_001.fastq	106757	6451	44328	0.060427	0.415223	4250	0.658813	7004	0.158004
	GC0713289_S6_2lanes_R1_001.fastq	27066	1633	10547	0.060334	0.389677	1081	0.661972	2006	0.190196
	GC0713290_S7_2lanes_R1_001.fastq	814727	48462	325778	0.0594825	0.399862	31168	0.643143	60037	0.184288
	GC0713291_S8_2lanes_R1_001.fastq	786397	40034	299553	0.0509081	0.380918	25057	0.625893	62990	0.21028
	GC0713292_S9_2lanes_R1_001.fastq	417605	23325	157704	0.0558542	0.377639	14967	0.641672	23848	0.15122
	GC0713293_S10_2lanes_R1_001.fastq	584508	24874	187827	0.0425554	0.321342	15693	0.6309	32256	0.171732
	GC0713294_S11_2lanes_R1_001.fastq	427119	22624	151453	0.0529688	0.354592	14068	0.621818	27119	0.179059
	GC0713295_S12_2lanes_R1_001.fastq	426609	18972	166913	0.0444716	0.391255	12230	0.644634	34317	0.205598
	GC0713296_S13_2lanes_R1_001.fastq	257333	12089	93108	0.046978	0.361819	6433	0.532137	20887	0.224331
	GC0713297_S14_2lanes_R1_001.fastq	942208	47639	318149	0.050561	0.337663	31158	0.654044	50081	0.157414
	GC0713298_S15_2lanes_R1_001.fastq	756916	40465	285616	0.0534604	0.377342	26396	0.652317	54909	0.192248
	GC0713299_S16_2lanes_R1_001.fastq	987835	59695	394064	0.0604301	0.398917	39422	0.66039	69092	0.175332
	GC0713300_S17_2lanes_R1_001.fastq	465021	20352	171251	0.0437658	0.368265	13039	0.640674	35097	0.204945
	GC0713301_S18_2lanes_R1_001.fastq	490246	19841	171656	0.0404715	0.350143	12797	0.644978	34334	0.200016
	GC0713302_S19_2lanes_R1_001.fastq	504628	21452	206900	0.0425105	0.410005	13616	0.634719	35172	0.169995
	GC0713303_S20_2lanes_R1_001.fastq	468991	26482	171690	0.0564659	0.366084	17157	0.647874	32636	0.190087
	GC0713304_S21_2lanes_R1_001.fastq	1235505	46264	407129	0.0374454	0.329524	29426	0.636045	98692	0.24241
	GC0713305_S22_2lanes_R1_001.fastq	344718	16575	139260	0.0480828	0.403982	10581	0.638371	32417	0.23278
	GC0713306_S23_2lanes_R1_001.fastq	398909	26631	130894	0.0667596	0.32813	17977	0.67504	27533	0.210346
	GC0713307_S24_2lanes_R1_001.fastq	749547	39721	260178	0.0529933	0.347114	25822	0.650084	42491	0.163315
	GC0713308_S25_2lanes_R1_001.fastq	606747	28405	232497	0.0468152	0.383186	18042	0.63517	48481	0.208523
	GC0713309_S26_2lanes_R1_001.fastq	473292	21657	163319	0.0457582	0.34507	13888	0.641271	28041	0.171695
	GC0713310_S27_2lanes_R1_001.fastq	642518	40302	225390	0.0627251	0.350792	26604	0.660116	34646	0.153716
	GC0713311_S28_2lanes_R1_001.fastq	702100	36466	265437	0.0519385	0.378062	23083	0.633001	43826	0.165109
	GC0713312_S29_2lanes_R1_001.fastq	1293767	39353	461114	0.0304174	0.356412	25403	0.645516	132792	0.287981
	GC0713313_S30_2lanes_R1_001.fastq	470074	23603	211080	0.0502112	0.449036	15152	0.641952	41367	0.195978
	GC0713314_S31_2lanes_R1_001.fastq	257147	11778	91971	0.0458026	0.357659	7388	0.627271	16267	0.176871
	GC0713315_S32_2lanes_R1_001.fastq	633415	34630	226531	0.0546719	0.357634	21979	0.634681	37023	0.163435
	GC0713316_S33_2lanes_R1_001.fastq	454282	23830	156420	0.0524564	0.344324	15832	0.664373	32919	0.210453
	GC0713317_S34_2lanes_R1_001.fastq	713485	29447	261777	0.0412721	0.366899	18542	0.629674	54735	0.20909
	GC0713318_S35_2lanes_R1_001.fastq	489584	24847	196321	0.0507513	0.400996	15956	0.64217	36795	0.187423
	GC0713319_S36_2lanes_R1_001.fastq	631313	39527	225048	0.0626108	0.356476	25906	0.6554	34251	0.152194
	GC0713320_S37_2lanes_R1_001.fastq	769104	41482	253778	0.0539355	0.329966	26485	0.63847	35083	0.138243
	GC0713321_S38_2lanes_R1_001.fastq	521103	28284	215085	0.0542772	0.412749	17051	0.60285	41552	0.193189
	GC0713322_S39_2lanes_R1_001.fastq	396010	23051	152918	0.0582081	0.386147	15098	0.654982	32381	0.211754
	GC0713323_S40_2lanes_R1_001.fastq	469822	24554	190033	0.0522623	0.404479	15894	0.647308	35365	0.186099
	GC0713324_S41_2lanes_R1_001.fastq	528551	22696	188883	0.04294	0.35736	14712	0.64822	51662	0.273513
	GC0713325_S42_2lanes_R1_001.fastq	84	2	14	0.0238095	0.166667	2	1	4	0.285714
	GC0713326_S43_2lanes_R1_001.fastq	252	7	72	0.0277778	0.285714	6	0.857143	20	0.277778
	GC0713327_S44_2lanes_R1_001.fastq	266	16	91	0.0601504	0.342105	10	0.625	8	0.0879121
	GC0713328_S45_2lanes_R1_001.fastq	122	6	32	0.0491803	0.262295	2	0.333333	5	0.15625
	GC0713329_S46_2lanes_R1_001.fastq	492460	37255	178438	0.0756508	0.36234	19918	0.53464	29118	0.163183
	GC0713330_S47_2lanes_R1_001.fastq	34	1	10	0.0294118	0.294118	0	0	1	0.1
	GC0713331_S48_2lanes_R1_001.fastq	56	2	6	0.0357143	0.107143	2	1	2	0.333333
	GC0713332_S49_2lanes_R1_001.fastq	505650	27673	163557	0.0547276	0.323459	17841	0.644708	24582	0.150296
	GC0713333_S50_2lanes_R1_001.fastq	1021	63	359	0.0617042	0.351616	37	0.587302	74	0.206128
	GC0713334_S51_2lanes_R1_001.fastq	47	2	22	0.0425532	0.468085	1	0.5	3	0.136364
	GC0713335_S52_2lanes_R1_001.fastq	59	3	13	0.0508475	0.220339	1	0.333333	0	0
	GC0713336_S53_2lanes_R1_001.fastq	13	0	0	0	0	0	#DIV/0!	0	#DIV/0!
	GC0713337_S54_2lanes_R1_001.fastq	532863	32587	221773	0.0611546	0.416191	21340	0.654862	45936	0.207131
	GC0713338_S55_2lanes_R1_001.fastq	560795	29864	196354	0.053253	0.350135	18968	0.635146	34953	0.17801
	GC0713339_S56_2lanes_R1_001.fastq	621475	31017	228082	0.0499087	0.367001	20023	0.645549	46106	0.202147
	GC0713340_S57_2lanes_R1_001.fastq	429934	24547	171363	0.0570948	0.39858	16264	0.662566	30130	0.175826
	GC0713341_S58_2lanes_R1_001.fastq	477901	23043	190266	0.0482171	0.398128	14616	0.634292	34858	0.183207
	GC0713342_S59_2lanes_R1_001.fastq	262957	15145	88774	0.057595	0.337599	9981	0.659029	17921	0.201872
	GC0713343_S60_2lanes_R1_001.fastq	354397	16109	142617	0.0454547	0.402422	10465	0.649637	27881	0.195496
	GC0713344_S61_2lanes_R1_001.fastq	464694	22892	177481	0.0492625	0.381931	14728	0.643369	28600	0.161144
	GC0713345_S62_2lanes_R1_001.fastq	828242	37756	289067	0.0455857	0.349013	24529	0.649672	58762	0.203282
	GC0713346_S63_2lanes_R1_001.fastq	1107657	40510	367556	0.0365727	0.331832	26662	0.658158	97052	0.264047
	GC0713347_S64_2lanes_R1_001.fastq	538971	25161	195847	0.0466834	0.363372	16158	0.642184	37422	0.191078
	GC0713348_S65_2lanes_R1_001.fastq	421203	23034	163863	0.0546862	0.389036	14953	0.649171	25755	0.157174
	GC0713349_S66_2lanes_R1_001.fastq	545733	26181	189121	0.047974	0.346545	16852	0.643673	36296	0.191919
	GC0713350_S67_2lanes_R1_001.fastq	293616	15007	128112	0.051111	0.436325	9709	0.646965	24531	0.191481
	GC0713351_S68_2lanes_R1_001.fastq	388177	18922	151956	0.0487458	0.391461	12358	0.653102	21839	0.143719
	GC0713352_S69_2lanes_R1_001.fastq	324542	18066	138236	0.0556661	0.425942	11739	0.649784	26033	0.188323
	GC0713353_S70_2lanes_R1_001.fastq	469368	28137	165776	0.0599466	0.35319	18196	0.646693	30122	0.181703
	GC0713354_S71_2lanes_R1_001.fastq	642202	38209	257206	0.0594969	0.400506	24817	0.649507	42897	0.166781
	GC0713355_S72_2lanes_R1_001.fastq	479727	26236	199624	0.0546894	0.41612	16752	0.638512	40671	0.203738
	GC0713356_S73_2lanes_R1_001.fastq	380164	18433	125567	0.048487	0.330297	11645	0.631747	19570	0.155853
	GC0713357_S74_2lanes_R1_001.fastq	571663	63316	179702	0.110758	0.31435	24066	0.380093	27360	0.152252
	GC0713358_S75_2lanes_R1_001.fastq	310425	15502	149152	0.049938	0.480477	10374	0.669204	46849	0.314102
	GC0713359_S76_2lanes_R1_001.fastq	431073	15050	167419	0.0349129	0.388377	10082	0.6699	48440	0.289334
	GC0713360_S77_2lanes_R1_001.fastq	248614	11756	107356	0.0472862	0.431818	7622	0.64835	18775	0.174885
	GC0713361_S78_2lanes_R1_001.fastq	489280	32358	219857	0.0661339	0.449348	21188	0.654799	43285	0.196878
	GC0713362_S79_2lanes_R1_001.fastq	477019	28105	184184	0.058918	0.386115	18213	0.648034	33519	0.181986
	GC0713363_S80_2lanes_R1_001.fastq	355483	18507	119338	0.0520616	0.335707	12321	0.665748	17359	0.145461
	GC0713364_S81_2lanes_R1_001.fastq	389309	18518	163986	0.0475663	0.421223	12102	0.653526	36893	0.224977
	GC0713365_S82_2lanes_R1_001.fastq	244874	11278	92074	0.0460563	0.376006	7089	0.628569	17808	0.19341
	GC0713366_S83_2lanes_R1_001.fastq	533663	73292	184361	0.137338	0.345463	19184	0.261748	40242	0.218278
	GC0713367_S84_2lanes_R1_001.fastq	286217	15017	90257	0.0524672	0.315345	9904	0.659519	16091	0.17828
	GC0713368_S85_2lanes_R1_001.fastq	244154	10886	93225	0.0445866	0.381829	6898	0.633658	16713	0.179276
	GC0713369_S86_2lanes_R1_001.fastq	545237	33771	199855	0.0619382	0.366547	21850	0.647005	33593	0.168087
	GC0713370_S87_2lanes_R1_001.fastq	485679	27474	182204	0.0565682	0.375153	17906	0.651743	30687	0.168421
	GC0713371_S88_2lanes_R1_001.fastq	271547	16399	95000	0.060391	0.349847	10721	0.653759	17802	0.187389
	GC0713372_S89_2lanes_R1_001.fastq	212233	13912	95824	0.0655506	0.451504	9186	0.660293	17620	0.183879
	GC0713373_S90_2lanes_R1_001.fastq	368116	22025	153906	0.0598317	0.418091	14314	0.649898	28821	0.187264
	GC0713374_S91_2lanes_R1_001.fastq	481595	27769	181070	0.0576605	0.37598	18600	0.669812	36436	0.201226
	GC0713375_S92_2lanes_R1_001.fastq	571129	23881	186063	0.0418137	0.325781	16194	0.678112	52442	0.281851
	GC0713376_S93_2lanes_R1_001.fastq	254312	8419	92837	0.033105	0.365052	5157	0.612543	14011	0.15092
	GC0713377_S94_2lanes_R1_001.fastq	415039	23710	137235	0.0571272	0.330656	15595	0.657739	26187	0.190819
	GC0713378_S95_2lanes_R1_001.fastq	866930	32077	311825	0.0370007	0.359689	20714	0.645759	88000	0.28221
	GC0713379_S96_2lanes_R1_001.fastq	323932	13452	126004	0.0415272	0.388983	7608	0.565566	19994	0.158678
	GC0713380_S97_2lanes_R1_001.fastq	150889	7369	44584	0.0488372	0.295475	4639	0.629529	6127	0.137426
	GC0713381_S98_2lanes_R1_001.fastq	378077	31514	123222	0.0833534	0.325918	13939	0.442311	18387	0.149218
	GC0713382_S99_2lanes_R1_001.fastq	230527	16547	92513	0.071779	0.401311	10893	0.658307	16446	0.17777
	GC0713383_S100_2lanes_R1_001.fastq	247965	15573	86296	0.0628032	0.348017	10280	0.660117	15365	0.17805
	GC0713384_S101_2lanes_R1_001.fastq	340722	20992	106143	0.0616103	0.311524	13902	0.662252	15803	0.148884
	GC0713385_S102_2lanes_R1_001.fastq	1358455	35612	438537	0.0262151	0.32282	22268	0.625295	118499	0.270214
	GC0713386_S103_2lanes_R1_001.fastq	1003715	44216	388126	0.0440523	0.386689	29214	0.660711	89174	0.229755
	GC0713387_S104_2lanes_R1_001.fastq	1057847	46177	416036	0.0436519	0.393286	29146	0.63118	49389	0.118713
	GC0713388_S105_2lanes_R1_001.fastq	799878	33905	311843	0.0423877	0.389863	21286	0.627813	63599	0.203946
	GC0713389_S106_2lanes_R1_001.fastq	899791	45133	321951	0.0501594	0.357806	28164	0.624022	51519	0.160021
	GC0713390_S107_2lanes_R1_001.fastq	1077600	54673	348514	0.0507359	0.323417	35639	0.651857	53513	0.153546
	GC0713391_S108_2lanes_R1_001.fastq	803787	41273	329957	0.0513482	0.410503	26786	0.648996	61604	0.186703
	GC0713392_S109_2lanes_R1_001.fastq	1001518	52598	353274	0.0525183	0.352739	33902	0.644549	52787	0.149422
	GC0713393_S110_2lanes_R1_001.fastq	930062	50893	365276	0.05472	0.392744	32954	0.647515	59007	0.161541
	GC0713394_S111_2lanes_R1_001.fastq	1146169	56156	396204	0.0489945	0.345677	36178	0.644241	52842	0.133371
	GC0713395_S112_2lanes_R1_001.fastq	1166895	74412	425033	0.0637692	0.364243	48471	0.651387	64736	0.152308
	GC0713396_S113_2lanes_R1_001.fastq	988591	46960	362411	0.0475019	0.366593	30224	0.643612	74553	0.205714
	GC0713397_S114_2lanes_R1_001.fastq	878597	56499	350833	0.0643059	0.39931	36925	0.653551	61826	0.176226
	GC0713398_S115_2lanes_R1_001.fastq	1037136	44141	440675	0.0425605	0.424896	28117	0.636981	93729	0.212694
	GC0713399_S116_2lanes_R1_001.fastq	848862	38404	297341	0.0452417	0.350282	23798	0.619675	49926	0.167908
	GC0713400_S117_2lanes_R1_001.fastq	811974	50560	352945	0.062268	0.434675	32418	0.641179	64460	0.182635
	GC0713401_S118_2lanes_R1_001.fastq	911292	38387	325011	0.0421237	0.356649	24656	0.642301	77473	0.23837
	GC0713402_S119_2lanes_R1_001.fastq	1144635	51270	410320	0.0447916	0.358472	32698	0.637761	69788	0.170082
	GC0713403_S120_2lanes_R1_001.fastq	833031	42409	319020	0.0509093	0.382963	26854	0.633215	52799	0.165504
	GC0713404_S121_2lanes_R1_001.fastq	554413	31753	211183	0.0572732	0.380913	20829	0.65597	40846	0.193415
	GC0713405_S122_2lanes_R1_001.fastq	1005153	47852	358349	0.0476067	0.356512	31176	0.651509	97057	0.270845
	GC0713406_S123_2lanes_R1_001.fastq	933871	39883	320649	0.0427072	0.343355	25062	0.628388	55893	0.174312
	GC0713407_S124_2lanes_R1_001.fastq	844354	41239	327055	0.0488409	0.387343	26637	0.645918	40320	0.123282
	GC0713408_S125_2lanes_R1_001.fastq	1167954	58113	449866	0.0497562	0.385174	37518	0.645604	91744	0.203936
	GC0713409_S126_2lanes_R1_001.fastq	809087	41218	300552	0.0509438	0.371471	26160	0.634674	56003	0.186334
	GC0713410_S127_2lanes_R1_001.fastq	641267	35925	239151	0.0560219	0.372935	22829	0.635463	45188	0.188952
	GC0713411_S128_2lanes_R1_001.fastq	830881	45247	268040	0.0544567	0.322597	29348	0.648618	54969	0.205078
	GC0713412_S129_2lanes_R1_001.fastq	867017	38758	314826	0.0447027	0.363114	24078	0.621239	51015	0.162042
	GC0713413_S130_2lanes_R1_001.fastq	1280949	52647	499199	0.0411	0.38971	33461	0.635573	115692	0.231755
	GC0713414_S131_2lanes_R1_001.fastq	715100	39971	281246	0.0558957	0.393296	25641	0.64149	47543	0.169044
	GC0713415_S132_2lanes_R1_001.fastq	950807	40936	329772	0.043054	0.346834	25128	0.613836	66924	0.20294
	GC0713416_S133_2lanes_R1_001.fastq	940221	45192	325258	0.0480653	0.345938	29251	0.647261	51245	0.157552
	GC0713417_S134_2lanes_R1_001.fastq	602328	34601	211792	0.0574454	0.351622	22735	0.657062	27674	0.130666
	GC0713418_S135_2lanes_R1_001.fastq	1058240	49344	379386	0.0466284	0.358507	31131	0.630897	61295	0.161564
	GC0713419_S136_2lanes_R1_001.fastq	637995	32911	274040	0.051585	0.429533	20875	0.634286	46515	0.169738
	GC0713420_S137_2lanes_R1_001.fastq	1104126	49913	408025	0.0452059	0.369546	31914	0.639393	96376	0.236201
	GC0713421_S138_2lanes_R1_001.fastq	336	6	91	0.0178571	0.270833	5	0.833333	21	0.230769
	GC0713422_S139_2lanes_R1_001.fastq	404	13	104	0.0321782	0.257426	8	0.615385	21	0.201923
	GC0713423_S140_2lanes_R1_001.fastq	666	18	181	0.027027	0.271772	11	0.611111	27	0.149171
	GC0713424_S141_2lanes_R1_001.fastq	264	2	80	0.00757576	0.30303	2	1	16	0.2
	GC0713425_S142_2lanes_R1_001.fastq	602042	38780	219311	0.0644141	0.364279	25350	0.653687	37842	0.172549
	GC0713426_S143_2lanes_R1_001.fastq	147	1	30	0.00680272	0.204082	1	1	2	0.0666667
	GC0713427_S144_2lanes_R1_001.fastq	86	0	16	0	0.186047	0	#DIV/0!	5	0.3125
	GC0713428_S145_2lanes_R1_001.fastq	1150350	34787	437687	0.0302404	0.380482	21150	0.607986	125188	0.286022
	GC0713429_S146_2lanes_R1_001.fastq	1509	81	529	0.0536779	0.350563	25	0.308642	73	0.137996
	GC0713430_S147_2lanes_R1_001.fastq	122	3	36	0.0245902	0.295082	1	0.333333	7	0.194444
	GC0713431_S148_2lanes_R1_001.fastq	269	5	55	0.0185874	0.204461	2	0.4	9	0.163636
	GC0713432_S149_2lanes_R1_001.fastq	40	0	8	0	0.2	0	#DIV/0!	0	0
	GC0713433_S150_2lanes_R1_001.fastq	1055490	37413	372409	0.0354461	0.35283	23922	0.639403	95963	0.257682
	GC0713434_S151_2lanes_R1_001.fastq	627933	34311	239941	0.0546412	0.382112	22304	0.650054	49547	0.206497
	GC0713435_S152_2lanes_R1_001.fastq	756979	34667	285685	0.0457965	0.377401	22239	0.641503	53960	0.188879
	GC0713436_S153_2lanes_R1_001.fastq	540450	27960	200491	0.0517347	0.37097	17899	0.640165	39443	0.196732
	GC0713437_S154_2lanes_R1_001.fastq	824845	43771	262526	0.0530657	0.318273	28373	0.648215	47762	0.181932
	GC0713438_S155_2lanes_R1_001.fastq	401672	23939	148109	0.0595984	0.368731	15637	0.653202	30774	0.207779
	GC0713439_S156_2lanes_R1_001.fastq	647110	36117	244931	0.0558128	0.3785	23861	0.660658	51774	0.211382
	GC0713440_S157_2lanes_R1_001.fastq	1111019	46217	440021	0.0415987	0.396052	29371	0.635502	105751	0.240332
	GC0713441_S158_2lanes_R1_001.fastq	667432	36193	241253	0.0542272	0.361465	23683	0.654353	42174	0.174812
	GC0713442_S159_2lanes_R1_001.fastq	673461	29732	280860	0.0441481	0.41704	19061	0.641094	59963	0.213498
	GC0713443_S160_2lanes_R1_001.fastq	952277	38744	373474	0.0406856	0.392191	24848	0.641338	60615	0.1623
	GC0713444_S161_2lanes_R1_001.fastq	820056	49605	296483	0.0604898	0.36154	32622	0.657635	45465	0.153348
	GC0713445_S162_2lanes_R1_001.fastq	867205	37909	272115	0.043714	0.313784	23957	0.631961	41715	0.153299
	GC0713446_S163_2lanes_R1_001.fastq	736025	39865	287176	0.0541626	0.390172	25965	0.651323	54497	0.189769
	GC0713447_S164_2lanes_R1_001.fastq	789423	36612	263909	0.0463782	0.334306	23625	0.64528	42322	0.160366
	GC0713448_S165_2lanes_R1_001.fastq	976354	32534	350337	0.0333219	0.358822	20805	0.639485	83222	0.237548
	GC0713449_S166_2lanes_R1_001.fastq	551411	30060	193062	0.0545147	0.350124	19480	0.648037	30962	0.160373
	GC0713450_S167_2lanes_R1_001.fastq	738919	39383	315378	0.0532981	0.42681	25429	0.645685	53190	0.168655
	GC0713451_S168_2lanes_R1_001.fastq	653006	34537	246580	0.0528893	0.377608	22205	0.642934	43213	0.175249
	GC0713452_S169_2lanes_R1_001.fastq	862242	31985	300371	0.0370952	0.34836	20552	0.642551	61845	0.205895
	GC0713453_S170_2lanes_R1_001.fastq	850859	34960	292293	0.0410879	0.343527	22474	0.642849	53984	0.184691
	GC0713454_S171_2lanes_R1_001.fastq	812253	38505	299126	0.0474052	0.368267	24716	0.641891	51906	0.173526
	GC0713455_S172_2lanes_R1_001.fastq	612144	29776	218518	0.0486421	0.356972	18989	0.637728	35504	0.162476
	GC0713456_S173_2lanes_R1_001.fastq	627734	29147	245182	0.0464321	0.390583	19103	0.655402	45919	0.187285
	GC0713457_S174_2lanes_R1_001.fastq	742801	67993	289251	0.091536	0.389406	27012	0.397276	50380	0.174174
	GC0713458_S175_2lanes_R1_001.fastq	541763	27630	218065	0.0510002	0.40251	17664	0.639305	40416	0.185339
	GC0713459_S176_2lanes_R1_001.fastq	684590	29052	276146	0.0424371	0.403374	18344	0.63142	72794	0.263607
	GC0713460_S177_2lanes_R1_001.fastq	675355	31985	256665	0.0473603	0.380045	20088	0.628044	45568	0.177539
	GC0713461_S178_2lanes_R1_001.fastq	664985	37208	209793	0.0559531	0.315485	23758	0.638519	30985	0.147693
	GC0713462_S179_2lanes_R1_001.fastq	697186	29438	254009	0.042224	0.364335	18317	0.622223	43939	0.172982
	GC0713463_S180_2lanes_R1_001.fastq	532901	27777	207845	0.0521241	0.390026	17396	0.626274	36476	0.175496
	GC0713464_S181_2lanes_R1_001.fastq	567986	26691	240800	0.0469924	0.423954	17338	0.649582	53598	0.222583
	GC0713465_S182_2lanes_R1_001.fastq	673824	31490	260119	0.0467333	0.386034	19803	0.628866	42765	0.164406
	GC0713466_S183_2lanes_R1_001.fastq	983860	42315	364711	0.0430092	0.370694	26817	0.633747	67941	0.186287
	GC0713467_S184_2lanes_R1_001.fastq	750583	37044	263553	0.0493536	0.351131	19555	0.527886	64591	0.245078
	GC0713468_S185_2lanes_R1_001.fastq	665036	27812	229453	0.0418203	0.345023	17640	0.634259	38617	0.1683
	GC0713469_S186_2lanes_R1_001.fastq	717471	38983	267496	0.0543339	0.372832	25169	0.64564	40170	0.15017
	GC0713470_S187_2lanes_R1_001.fastq	634217	38338	254624	0.0604493	0.401478	25242	0.658407	50415	0.197998
	GC0713471_S188_2lanes_R1_001.fastq	618701	32110	190016	0.0518991	0.307121	20506	0.638617	29787	0.15676
	GC0713472_S189_2lanes_R1_001.fastq	785093	40907	272766	0.0521047	0.347431	27172	0.664238	42414	0.155496
	GC0713473_S190_2lanes_R1_001.fastq	564767	25292	207313	0.0447831	0.367077	15723	0.621659	34529	0.166555
	GC0713474_S191_2lanes_R1_001.fastq	595745	24964	309482	0.0419038	0.519487	15901	0.636957	73783	0.238408
	GC0713475_S192_2lanes_R1_001.fastq	760542	26072	267789	0.0342808	0.352103	16941	0.649778	74576	0.278488
	GC0713476_S193_2lanes_R1_001.fastq	656691	26657	208453	0.0405929	0.317429	16985	0.637168	28631	0.13735
	GC0713477_S194_2lanes_R1_001.fastq	903596	35694	309145	0.0395022	0.342127	22205	0.622093	49367	0.159689
	GC0713478_S195_2lanes_R1_001.fastq	788468	40627	308865	0.0515265	0.391728	26272	0.646664	52421	0.169721
	GC0713479_S196_2lanes_R1_001.fastq	684668	35954	267773	0.052513	0.391099	23620	0.656951	43546	0.162623
	GC0713480_S197_2lanes_R1_001.fastq	299394	15631	103737	0.0522088	0.34649	10113	0.646984	20352	0.196188
	GC0713481_S198_2lanes_R1_001.fastq	502852	30009	199193	0.0596776	0.396126	19229	0.640774	37377	0.187642
	GC0713482_S199_2lanes_R1_001.fastq	1409374	33450	519273	0.0237339	0.368442	21869	0.653782	193139	0.371941
	GC0713483_S200_2lanes_R1_001.fastq	428616	27858	160504	0.0649952	0.37447	18330	0.65798	26889	0.167529
	GC0713484_S201_2lanes_R1_001.fastq	687493	31530	235365	0.0458623	0.342353	20951	0.664478	48760	0.207168
	GC0713485_S202_2lanes_R1_001.fastq	642954	71220	206058	0.11077	0.320486	24203	0.339834	34381	0.166851
	GC0713486_S203_2lanes_R1_001.fastq	504015	27525	182410	0.0546115	0.361914	17367	0.630954	31160	0.170824
	GC0713487_S204_2lanes_R1_001.fastq	567595	31665	221781	0.055788	0.390738	20806	0.657066	46384	0.209143
	GC0713488_S205_2lanes_R1_001.fastq	571849	28845	245731	0.0504416	0.429713	18604	0.644964	55792	0.227045
	GC0713489_S206_2lanes_R1_001.fastq	655711	35012	244563	0.0533955	0.372974	22951	0.655518	51214	0.20941
	GC0713490_S207_2lanes_R1_001.fastq	726591	48391	273955	0.0666001	0.377042	31404	0.648964	49647	0.181223
	GC0713491_S208_2lanes_R1_001.fastq	663663	34727	236812	0.0523263	0.356826	22324	0.642843	42621	0.179978
	GC0713492_S209_2lanes_R1_001.fastq	432205	21993	155389	0.0508856	0.359526	13835	0.629064	27031	0.173957
	GC0713493_S210_2lanes_R1_001.fastq	634237	36175	217976	0.057037	0.343682	23690	0.654872	39118	0.17946
	GC0713494_S211_2lanes_R1_001.fastq	552236	29589	222892	0.0535804	0.403617	19089	0.645138	39127	0.175542
	GC0713495_S212_2lanes_R1_001.fastq	588617	35561	218132	0.0604145	0.370584	23373	0.657265	41378	0.189692
	GC0713496_S213_2lanes_R1_001.fastq	563582	33991	213509	0.0603124	0.378843	22428	0.659822	41008	0.192067
	GC0713497_S214_2lanes_R1_001.fastq	688880	35870	242565	0.05207	0.352115	22635	0.631029	46601	0.192118
	GC0713498_S215_2lanes_R1_001.fastq	618988	30905	189495	0.0499283	0.306137	19751	0.639088	29054	0.153323
	GC0713499_S216_2lanes_R1_001.fastq	1127180	34203	430018	0.0303439	0.381499	22266	0.650996	76107	0.176986
	GC0713500_S217_2lanes_R1_001.fastq	562015	31126	207523	0.0553829	0.369248	20110	0.646084	24763	0.119327
	GC0713501_S218_2lanes_R1_001.fastq	671854	32676	251769	0.0486356	0.374738	21262	0.650692	61509	0.244307
	GC0713502_S219_2lanes_R1_001.fastq	628764	32420	214288	0.0515615	0.340808	21243	0.655244	43913	0.204925
	GC0713503_S220_2lanes_R1_001.fastq	790243	41345	329750	0.0523193	0.417277	26722	0.646318	88947	0.269741
	GC0713504_S221_2lanes_R1_001.fastq	608296	32330	216615	0.0531485	0.356101	21087	0.652242	39660	0.18309
	GC0713505_S222_2lanes_R1_001.fastq	560004	34492	194886	0.0615924	0.348008	22671	0.657283	41671	0.213822
	GC0713506_S223_2lanes_R1_001.fastq	668918	29255	208632	0.0437348	0.311895	18425	0.629807	44049	0.211133
	GC0713507_S224_2lanes_R1_001.fastq	516692	25561	180979	0.0494705	0.350265	16043	0.627636	28168	0.155642
	GC0713508_S225_2lanes_R1_001.fastq	1002798	40742	360862	0.0406283	0.359855	26387	0.647661	86729	0.240338
	GC0713509_S226_2lanes_R1_001.fastq	814660	42627	271151	0.0523249	0.332839	27399	0.642762	52790	0.194689
	GC0713510_S227_2lanes_R1_001.fastq	601644	30051	206127	0.0499481	0.342606	19303	0.642341	31513	0.152881
	GC0713511_S228_2lanes_R1_001.fastq	487526	28448	174247	0.0583518	0.357411	18459	0.648868	30645	0.175871
	GC0713512_S229_2lanes_R1_001.fastq	816824	49667	296439	0.060805	0.362917	32646	0.657298	52917	0.178509
	GC0713513_S230_2lanes_R1_001.fastq	593262	33570	194374	0.0565855	0.327636	21806	0.649568	34173	0.175811
	GC0713514_S231_2lanes_R1_001.fastq	804254	33290	276665	0.0413924	0.344002	21793	0.654641	70611	0.255222
	GC0713515_S232_2lanes_R1_001.fastq	716640	71801	261602	0.100191	0.36504	24185	0.336834	51175	0.195622
	GC0713516_S233_2lanes_R1_001.fastq	785611	50041	319239	0.0636969	0.406358	32456	0.648588	64140	0.200915
	GC0713517_S234_2lanes_R1_001.fastq	151	3	48	0.0198675	0.317881	2	0.666667	7	0.145833
	GC0713518_S235_2lanes_R1_001.fastq	344	15	108	0.0436047	0.313953	8	0.533333	28	0.259259
	GC0713519_S236_2lanes_R1_001.fastq	359	15	111	0.0417827	0.309192	7	0.466667	17	0.153153
	GC0713520_S237_2lanes_R1_001.fastq	207	5	49	0.0241546	0.236715	3	0.6	16	0.326531
	GC0713521_S238_2lanes_R1_001.fastq	394034	25096	119457	0.0636899	0.303164	16348	0.651419	17968	0.150414
	GC0713522_S239_2lanes_R1_001.fastq	60	4	8	0.0666667	0.133333	2	0.5	2	0.25
	GC0713523_S240_2lanes_R1_001.fastq	38	1	10	0.0263158	0.263158	1	1	0	0
	GC0713524_S241_2lanes_R1_001.fastq	571372	28491	203978	0.0498642	0.356997	18620	0.65354	39586	0.19407
	GC0713525_S242_2lanes_R1_001.fastq	1082	73	313	0.0674677	0.289279	27	0.369863	57	0.182109
	GC0713526_S243_2lanes_R1_001.fastq	46	0	20	0	0.434783	0	#DIV/0!	8	0.4
	GC0713527_S244_2lanes_R1_001.fastq	129	3	26	0.0232558	0.20155	2	0.666667	4	0.153846
	GC0713528_S245_2lanes_R1_001.fastq	19	0	3	0	0.157895	0	#DIV/0!	0	0
	GC0713529_S246_2lanes_R1_001.fastq	457386	22327	156769	0.0488143	0.34275	14709	0.658799	32988	0.210424
	GC0713530_S247_2lanes_R1_001.fastq	783387	23885	238763	0.0304894	0.304783	15735	0.658782	80878	0.338738
	GC0713531_S248_2lanes_R1_001.fastq	805560	34359	303374	0.0426523	0.3766	22077	0.642539	68415	0.225514
	GC0713532_S249_2lanes_R1_001.fastq	403610	22267	140402	0.0551696	0.347866	14475	0.650065	23213	0.165332
	GC0713533_S250_2lanes_R1_001.fastq	373710	19005	122861	0.0508549	0.32876	12336	0.649092	22265	0.181221
	GC0713534_S251_2lanes_R1_001.fastq	326193	17360	105888	0.05322	0.324618	11271	0.649251	20029	0.189153
	GC0713535_S252_2lanes_R1_001.fastq	513142	22415	178613	0.0436819	0.348077	14354	0.640375	36407	0.203832
	GC0713536_S253_2lanes_R1_001.fastq	595630	29316	197295	0.0492185	0.331238	19036	0.649338	29312	0.148569
	GC0713537_S254_2lanes_R1_001.fastq	576218	32020	180164	0.0555692	0.312666	20717	0.647002	27264	0.151329
	GC0713538_S255_2lanes_R1_001.fastq	468937	31184	182368	0.0664993	0.388897	20389	0.653829	33044	0.181194
	GC0713539_S256_2lanes_R1_001.fastq	503101	25142	190841	0.0499741	0.379329	16136	0.641795	34801	0.182356
	GC0713540_S257_2lanes_R1_001.fastq	486577	23674	172505	0.0486542	0.354528	15631	0.66026	38239	0.221669
	GC0713541_S258_2lanes_R1_001.fastq	539602	28582	168858	0.0529687	0.312931	18801	0.657792	34605	0.204936
	GC0713542_S259_2lanes_R1_001.fastq	540490	30257	216598	0.0559807	0.400744	19359	0.639819	44400	0.204988
	GC0713543_S260_2lanes_R1_001.fastq	460953	23265	170933	0.0504715	0.370825	14773	0.634988	33854	0.198054
	GC0713544_S261_2lanes_R1_001.fastq	398615	19383	140443	0.0486259	0.352327	12349	0.637105	23223	0.165355
	GC0713545_S262_2lanes_R1_001.fastq	513650	31664	171188	0.0616451	0.333278	21071	0.665456	25336	0.148001
	GC0713546_S263_2lanes_R1_001.fastq	487647	24083	182874	0.0493861	0.375013	15948	0.66221	34949	0.19111
	GC0713547_S264_2lanes_R1_001.fastq	520065	29415	175738	0.0565602	0.337915	19122	0.650076	39521	0.224886
	GC0713548_S265_2lanes_R1_001.fastq	413462	24061	130714	0.058194	0.316145	15618	0.6491	22227	0.170043
	GC0713549_S266_2lanes_R1_001.fastq	515145	32241	180042	0.0625863	0.349498	20942	0.649546	33564	0.186423
	GC0713550_S267_2lanes_R1_001.fastq	454945	25970	183885	0.0570838	0.404192	16781	0.646169	30855	0.167795
	GC0713551_S268_2lanes_R1_001.fastq	440914	27056	163058	0.0613634	0.369818	17860	0.660112	30075	0.184444
	GC0713552_S269_2lanes_R1_001.fastq	296377	15258	101548	0.0514817	0.342631	9919	0.650085	16757	0.165016
	GC0713553_S270_2lanes_R1_001.fastq	464950	29021	170041	0.0624175	0.365719	18817	0.648393	28596	0.168171
	GC0713554_S271_2lanes_R1_001.fastq	625533	41437	226645	0.0662427	0.362323	27335	0.659676	32987	0.145545
	GC0713555_S272_2lanes_R1_001.fastq	427975	21915	160412	0.0512063	0.374816	13886	0.63363	28644	0.178565
	GC0713556_S273_2lanes_R1_001.fastq	541329	28712	224132	0.0530398	0.41404	19363	0.674387	58087	0.259164
	GC0713557_S274_2lanes_R1_001.fastq	482812	23600	188658	0.0488803	0.390748	15221	0.644958	39397	0.208828
	GC0713558_S275_2lanes_R1_001.fastq	568895	31047	202546	0.0545742	0.356034	20066	0.64631	40014	0.197555
	GC0713559_S276_2lanes_R1_001.fastq	582831	31015	203045	0.0532144	0.348377	17919	0.577753	43502	0.214248
	GC0713560_S277_2lanes_R1_001.fastq	528468	22149	233948	0.0419117	0.442691	14290	0.645176	63006	0.269316
	GC0713561_S278_2lanes_R1_001.fastq	622162	34701	231484	0.0557749	0.372064	22619	0.651826	49878	0.215471
	GC0713562_S279_2lanes_R1_001.fastq	520726	23094	204656	0.0443496	0.393021	14629	0.633455	38874	0.189948
	GC0713563_S280_2lanes_R1_001.fastq	378290	20482	134074	0.0541436	0.354421	13519	0.660043	23883	0.178133
	GC0713564_S281_2lanes_R1_001.fastq	500152	28501	159947	0.0569847	0.319797	18575	0.651732	25153	0.157258
	GC0713565_S282_2lanes_R1_001.fastq	607367	34327	214632	0.0565177	0.353381	22283	0.649139	40051	0.186603
	GC0713566_S283_2lanes_R1_001.fastq	496328	27271	183842	0.0549455	0.370404	17697	0.648931	31218	0.169809
	GC0713567_S284_2lanes_R1_001.fastq	469228	22395	167059	0.0477273	0.356029	14809	0.661264	24749	0.148145
	GC0713568_S285_2lanes_R1_001.fastq	858720	29795	268483	0.034697	0.312655	19262	0.646484	66866	0.249051
	GC0713569_S286_2lanes_R1_001.fastq	489729	27464	174384	0.05608	0.356083	18297	0.666218	40867	0.234351
	GC0713570_S287_2lanes_R1_001.fastq	425204	32242	181062	0.0758271	0.425824	16438	0.509832	34893	0.192713
	GC0713571_S288_2lanes_R1_001.fastq	425470	23534	153242	0.0553129	0.360171	15464	0.657092	25602	0.167069
	GC0713572_S289_2lanes_R1_001.fastq	504656	27487	172846	0.0544668	0.342503	17774	0.646633	29325	0.16966
	GC0713573_S290_2lanes_R1_001.fastq	610355	35852	218618	0.0587396	0.358182	23529	0.656281	40055	0.183219
	GC0713574_S291_2lanes_R1_001.fastq	808096	24252	254769	0.0300113	0.315271	15569	0.641968	79549	0.31224
	GC0713575_S292_2lanes_R1_001.fastq	427194	24236	149178	0.056733	0.349204	15879	0.655182	23468	0.157315
	GC0713576_S293_2lanes_R1_001.fastq	390657	17065	167677	0.0436828	0.429218	10741	0.629417	35747	0.21319

## Sheet: scRNA reads
	mapped reads	uniq reads	redundancy
GC0713001_S1_ACGTACGT_readname.txt.R1.bed.RNA	4926	3498	0.28989
GC0713001_S1_AGTTGACC_readname.txt.R1.bed.RNA	1097	906	0.174111
GC0713001_S1_ATAGATAC_readname.txt.R1.bed.RNA	1553	1261	0.188023
GC0713001_S1_ATGACTGT_readname.txt.R1.bed.RNA	2689	2111	0.21495
GC0713001_S1_CAGTGATG_readname.txt.R1.bed.RNA	2897	2022	0.302037
GC0713001_S1_CCTCATGT_readname.txt.R1.bed.RNA	1039	819	0.211742
GC0713001_S1_CTGACGTT_readname.txt.R1.bed.RNA	2381	1975	0.170517
GC0713001_S1_GACTGTGT_readname.txt.R1.bed.RNA	3579	2772	0.225482
GC0713001_S1_GGAACTGT_readname.txt.R1.bed.RNA	1251	966	0.227818
GC0713001_S1_TAGTTCTG_readname.txt.R1.bed.RNA	2335	1717	0.264668
GC0713001_S1_TCGTCGAT_readname.txt.R1.bed.RNA	2753	2255	0.180894
GC0713001_S1_TCTGTTGT_readname.txt.R1.bed.RNA	1862	1454	0.219119
GC0713002_S2_AAGAGGTT_readname.txt.R1.bed.RNA	5351	3984	0.255466
GC0713002_S2_AGAGTTGT_readname.txt.R1.bed.RNA	2706	2090	0.227642
GC0713002_S2_CAAGATAT_readname.txt.R1.bed.RNA	4478	3260	0.271996
GC0713002_S2_CAAGGTCA_readname.txt.R1.bed.RNA	1467	1179	0.196319
GC0713002_S2_CACTCTTG_readname.txt.R1.bed.RNA	6321	3917	0.38032
GC0713002_S2_CATGTATT_readname.txt.R1.bed.RNA	1777	1401	0.211593
GC0713002_S2_CGTAATTA_readname.txt.R1.bed.RNA	2084	1683	0.192418
GC0713002_S2_GAGACCTT_readname.txt.R1.bed.RNA	2818	2133	0.24308
GC0713002_S2_GCGTAATT_readname.txt.R1.bed.RNA	1814	1312	0.276736
GC0713002_S2_GTGAACGT_readname.txt.R1.bed.RNA	2023	1605	0.206624
GC0713002_S2_TAAGGTGT_readname.txt.R1.bed.RNA	1963	1498	0.236882
GC0713002_S2_TACAGTGT_readname.txt.R1.bed.RNA	8610	6479	0.247503
GC0713003_S3_ATTAAGCG_readname.txt.R1.bed.RNA	1121	918	0.181088
GC0713003_S3_CATGGTGT_readname.txt.R1.bed.RNA	1259	1023	0.18745
GC0713003_S3_CATGTATT_readname.txt.R1.bed.RNA	1199	888	0.259383
GC0713003_S3_GTACCGAT_readname.txt.R1.bed.RNA	1753	1309	0.25328
GC0713003_S3_TAGTTCTG_readname.txt.R1.bed.RNA	3849	2389	0.379319
GC0713003_S3_TGGCGTAT_readname.txt.R1.bed.RNA	1359	1149	0.154525
GC0713004_S4_ACGTACGT_readname.txt.R1.bed.RNA	3969	2746	0.308138
GC0713004_S4_AGAGTTGT_readname.txt.R1.bed.RNA	3501	2805	0.1988
GC0713004_S4_ATCTGATG_readname.txt.R1.bed.RNA	8013	5553	0.307001
GC0713004_S4_CACTCTTG_readname.txt.R1.bed.RNA	5438	3577	0.342221
GC0713004_S4_CATAACTT_readname.txt.R1.bed.RNA	1428	1139	0.202381
GC0713004_S4_CATGTGTG_readname.txt.R1.bed.RNA	4292	2970	0.308015
GC0713004_S4_CCTCATGT_readname.txt.R1.bed.RNA	2492	1964	0.211878
GC0713004_S4_GATGGCTT_readname.txt.R1.bed.RNA	2162	1732	0.19889
GC0713004_S4_GCTTAGTA_readname.txt.R1.bed.RNA	1160	977	0.157759
GC0713004_S4_TAAGGTGT_readname.txt.R1.bed.RNA	1992	1608	0.192771
GC0713004_S4_TCAAGTTG_readname.txt.R1.bed.RNA	1683	1075	0.36126
GC0713005_S5_AACTGCCA_readname.txt.R1.bed.RNA	1039	850	0.181906
GC0713005_S5_AGCAATCC_readname.txt.R1.bed.RNA	1422	1147	0.19339
GC0713005_S5_ATGGACTG_readname.txt.R1.bed.RNA	3625	2254	0.378207
GC0713005_S5_CAATTCGT_readname.txt.R1.bed.RNA	1027	809	0.212269
GC0713005_S5_CAGTGATG_readname.txt.R1.bed.RNA	6999	4158	0.405915
GC0713005_S5_CATGTATT_readname.txt.R1.bed.RNA	4759	3347	0.296701
GC0713005_S5_CATGTGTG_readname.txt.R1.bed.RNA	10460	6775	0.352294
GC0713005_S5_CTAGTGTG_readname.txt.R1.bed.RNA	4892	3330	0.319297
GC0713005_S5_CTTCGTTG_readname.txt.R1.bed.RNA	2240	1541	0.312054
GC0713005_S5_TACAGTGT_readname.txt.R1.bed.RNA	3997	2796	0.300475
GC0713005_S5_TAGACGGA_readname.txt.R1.bed.RNA	2080	1629	0.216827
GC0713005_S5_TCTGTTGT_readname.txt.R1.bed.RNA	1973	1515	0.232134
GC0713005_S5_TTCACTAG_readname.txt.R1.bed.RNA	1481	1210	0.182984
GC0713006_S6_ACACACGT_readname.txt.R1.bed.RNA	2139	1720	0.195886
GC0713006_S6_ACTGCATG_readname.txt.R1.bed.RNA	2909	1906	0.344792
GC0713006_S6_AGGCTTGA_readname.txt.R1.bed.RNA	1460	1212	0.169863
GC0713006_S6_ATAGATAC_readname.txt.R1.bed.RNA	1457	1203	0.174331
GC0713006_S6_CACAGTTG_readname.txt.R1.bed.RNA	1458	974	0.331962
GC0713006_S6_CATATGCT_readname.txt.R1.bed.RNA	1220	957	0.215574
GC0713006_S6_CATGTGTG_readname.txt.R1.bed.RNA	3455	2396	0.306512
GC0713006_S6_CCTAGTAG_readname.txt.R1.bed.RNA	1736	1437	0.172235
GC0713006_S6_CTAGTGTG_readname.txt.R1.bed.RNA	4012	2701	0.32677
GC0713006_S6_GGTCAATG_readname.txt.R1.bed.RNA	2403	1835	0.236371
GC0713006_S6_TACACTGT_readname.txt.R1.bed.RNA	4695	3581	0.237274
GC0713006_S6_TCAAGTTG_readname.txt.R1.bed.RNA	6181	4252	0.312085
GC0713006_S6_TCATCGTG_readname.txt.R1.bed.RNA	2356	1696	0.280136
GC0713006_S6_TCGTTAGC_readname.txt.R1.bed.RNA	1498	1265	0.155541
GC0713007_S7_AAGAATCT_readname.txt.R1.bed.RNA	2058	1542	0.250729
GC0713007_S7_AAGAGGTT_readname.txt.R1.bed.RNA	2070	1552	0.250242
GC0713007_S7_AGAGTTGT_readname.txt.R1.bed.RNA	1501	1206	0.196536
GC0713007_S7_ATGACACC_readname.txt.R1.bed.RNA	2091	1566	0.251076
GC0713007_S7_ATGACTGT_readname.txt.R1.bed.RNA	2072	1597	0.229247
GC0713007_S7_ATGGACTG_readname.txt.R1.bed.RNA	4122	2609	0.367055
GC0713007_S7_ATGGCTGT_readname.txt.R1.bed.RNA	2134	1646	0.228679
GC0713007_S7_ATTGGCGT_readname.txt.R1.bed.RNA	2401	1702	0.291129
GC0713007_S7_CAAGATAT_readname.txt.R1.bed.RNA	2959	2071	0.300101
GC0713007_S7_CATGGTGT_readname.txt.R1.bed.RNA	2480	2002	0.192742
GC0713007_S7_GCGTAATT_readname.txt.R1.bed.RNA	2095	1436	0.314558
GC0713007_S7_TACACTGT_readname.txt.R1.bed.RNA	1210	890	0.264463
GC0713007_S7_TACAGTGT_readname.txt.R1.bed.RNA	2430	1726	0.289712
GC0713007_S7_TACGCGTT_readname.txt.R1.bed.RNA	1814	1434	0.209482
GC0713007_S7_TCATCGTG_readname.txt.R1.bed.RNA	2444	1713	0.2991
GC0713007_S7_TCCGGTAT_readname.txt.R1.bed.RNA	3341	2496	0.252918
GC0713007_S7_TCTACTGT_readname.txt.R1.bed.RNA	1268	994	0.216088
GC0713007_S7_TCTGTTGT_readname.txt.R1.bed.RNA	1910	1466	0.232461
GC0713007_S7_TTCACGAT_readname.txt.R1.bed.RNA	2714	2060	0.240973
GC0713008_S8_AACTGCCA_readname.txt.R1.bed.RNA	1282	1038	0.190328
GC0713008_S8_AAGAATCT_readname.txt.R1.bed.RNA	2456	1982	0.192997
GC0713008_S8_ACTGCATG_readname.txt.R1.bed.RNA	10186	6679	0.344296
GC0713008_S8_AGAATCAG_readname.txt.R1.bed.RNA	4198	3330	0.206765
GC0713008_S8_AGAGTTGT_readname.txt.R1.bed.RNA	3381	2443	0.277433
GC0713008_S8_AGGCTTGA_readname.txt.R1.bed.RNA	3812	2985	0.216946
GC0713008_S8_ATATGCTG_readname.txt.R1.bed.RNA	2482	1751	0.294521
GC0713008_S8_CAAGTCAC_readname.txt.R1.bed.RNA	1846	1547	0.161972
GC0713008_S8_CACAGTTG_readname.txt.R1.bed.RNA	15490	10342	0.332343
GC0713008_S8_CAGCTCTT_readname.txt.R1.bed.RNA	3701	2908	0.214266
GC0713008_S8_CATGTAGA_readname.txt.R1.bed.RNA	3155	2389	0.242789
GC0713008_S8_CCTAGTAG_readname.txt.R1.bed.RNA	1264	952	0.246835
GC0713008_S8_CGAGAATG_readname.txt.R1.bed.RNA	1115	589	0.471749
GC0713008_S8_CTAAGTGT_readname.txt.R1.bed.RNA	1274	1017	0.201727
GC0713008_S8_GATAACCA_readname.txt.R1.bed.RNA	7122	5558	0.219601
GC0713008_S8_GTACCGAT_readname.txt.R1.bed.RNA	1762	1316	0.253121
GC0713008_S8_GTTATATC_readname.txt.R1.bed.RNA	1398	1160	0.170243
GC0713008_S8_TACACTGT_readname.txt.R1.bed.RNA	1147	883	0.230166
GC0713008_S8_TCAGCTTG_readname.txt.R1.bed.RNA	2120	1756	0.171698
GC0713008_S8_TCATCGTG_readname.txt.R1.bed.RNA	4087	2725	0.333252
GC0713008_S8_TCCGGTAT_readname.txt.R1.bed.RNA	5427	3906	0.280265
GC0713008_S8_TCCTGCTG_readname.txt.R1.bed.RNA	7404	4889	0.339681
GC0713008_S8_TGATGCGA_readname.txt.R1.bed.RNA	6299	4767	0.243213
GC0713009_S9_AAGAATCT_readname.txt.R1.bed.RNA	3010	2333	0.224917
GC0713009_S9_AATGACAG_readname.txt.R1.bed.RNA	1100	908	0.174545
GC0713009_S9_ACACACGT_readname.txt.R1.bed.RNA	4763	3663	0.230947
GC0713009_S9_ACGTACGT_readname.txt.R1.bed.RNA	3788	2885	0.238384
GC0713009_S9_CACTCTTG_readname.txt.R1.bed.RNA	1662	1110	0.33213
GC0713009_S9_GTACCGAT_readname.txt.R1.bed.RNA	1025	825	0.195122
GC0713009_S9_TACACTGT_readname.txt.R1.bed.RNA	3056	2482	0.187827
GC0713009_S9_TAGTTCTG_readname.txt.R1.bed.RNA	4788	3354	0.299499
GC0713009_S9_TCTGTTGT_readname.txt.R1.bed.RNA	2513	1902	0.243136
GC0713010_S10_ACTGCATG_readname.txt.R1.bed.RNA	1947	1238	0.36415
GC0713010_S10_ATTAAGCG_readname.txt.R1.bed.RNA	1378	1107	0.196662
GC0713010_S10_CAAGATAT_readname.txt.R1.bed.RNA	1060	783	0.261321
GC0713010_S10_CAATGTGT_readname.txt.R1.bed.RNA	1137	884	0.222515
GC0713010_S10_CGAGAATG_readname.txt.R1.bed.RNA	3724	2593	0.303706
GC0713010_S10_CTAGTGTG_readname.txt.R1.bed.RNA	1615	1035	0.359133
GC0713010_S10_CTTCGTTG_readname.txt.R1.bed.RNA	2151	1492	0.306369
GC0713010_S10_GATATTGT_readname.txt.R1.bed.RNA	1257	969	0.229117
GC0713010_S10_GGTCAATG_readname.txt.R1.bed.RNA	3308	1987	0.399335
GC0713010_S10_TAAGGTGT_readname.txt.R1.bed.RNA	3435	2564	0.253566
GC0713010_S10_TACACTGT_readname.txt.R1.bed.RNA	1785	1373	0.230812
GC0713010_S10_TACAGTGT_readname.txt.R1.bed.RNA	4837	3389	0.299359
GC0713010_S10_TAGTTCTG_readname.txt.R1.bed.RNA	3602	2570	0.286507
GC0713010_S10_TCAAGTTG_readname.txt.R1.bed.RNA	2247	1498	0.333333
GC0713010_S10_TCCTGCTG_readname.txt.R1.bed.RNA	1267	820	0.352802
GC0713011_S11_AAGAATCT_readname.txt.R1.bed.RNA	2307	1778	0.229302
GC0713011_S11_ACACACGT_readname.txt.R1.bed.RNA	1436	1216	0.153203
GC0713011_S11_ATGACACC_readname.txt.R1.bed.RNA	1920	1584	0.175
GC0713011_S11_CAATTCGT_readname.txt.R1.bed.RNA	1527	1228	0.195809
GC0713011_S11_CACAGTTG_readname.txt.R1.bed.RNA	3240	2059	0.364506
GC0713011_S11_CACTCTTG_readname.txt.R1.bed.RNA	7858	5160	0.343344
GC0713011_S11_CATAACTT_readname.txt.R1.bed.RNA	1256	991	0.210987
GC0713011_S11_CATGTATT_readname.txt.R1.bed.RNA	1054	776	0.263757
GC0713011_S11_GACTGTGT_readname.txt.R1.bed.RNA	1900	1400	0.263158
GC0713011_S11_GGTCAATG_readname.txt.R1.bed.RNA	3223	2207	0.315234
GC0713011_S11_TAAGGTGT_readname.txt.R1.bed.RNA	2135	1659	0.222951
GC0713011_S11_TAGTTCTG_readname.txt.R1.bed.RNA	1613	847	0.474892
GC0713011_S11_TCAAGTTG_readname.txt.R1.bed.RNA	7033	4766	0.322338
GC0713011_S11_TCATCGTG_readname.txt.R1.bed.RNA	6859	4583	0.331827
GC0713011_S11_TCCGGTAT_readname.txt.R1.bed.RNA	1638	1252	0.235653
GC0713012_S12_ATAGATAC_readname.txt.R1.bed.RNA	1572	1299	0.173664
GC0713012_S12_ATGGCTGT_readname.txt.R1.bed.RNA	1486	1198	0.193809
GC0713012_S12_CAAGATAT_readname.txt.R1.bed.RNA	3654	2642	0.276957
GC0713012_S12_CACAGTTG_readname.txt.R1.bed.RNA	3559	2513	0.293903
GC0713012_S12_CATGTGTG_readname.txt.R1.bed.RNA	3554	2451	0.310355
GC0713012_S12_CGATTACA_readname.txt.R1.bed.RNA	1037	830	0.199614
GC0713012_S12_CTAGTGTG_readname.txt.R1.bed.RNA	6577	4101	0.376463
GC0713012_S12_GACTAAGA_readname.txt.R1.bed.RNA	1035	858	0.171014
GC0713012_S12_TCATCGTG_readname.txt.R1.bed.RNA	3796	2656	0.300316
GC0713013_S13_AATCGGAT_readname.txt.R1.bed.RNA	3245	2627	0.190447
GC0713013_S13_ACTGCATG_readname.txt.R1.bed.RNA	3045	1978	0.350411
GC0713013_S13_AGTTGACC_readname.txt.R1.bed.RNA	1654	1317	0.203748
GC0713013_S13_ATTGGCGT_readname.txt.R1.bed.RNA	1414	1173	0.170438
GC0713013_S13_CAAGATAT_readname.txt.R1.bed.RNA	5253	3714	0.292975
GC0713013_S13_CATGTGTG_readname.txt.R1.bed.RNA	1628	955	0.413391
GC0713013_S13_CGAGAATG_readname.txt.R1.bed.RNA	2024	1469	0.274209
GC0713013_S13_CGTAATTA_readname.txt.R1.bed.RNA	1453	1193	0.17894
GC0713013_S13_CTAAGTGT_readname.txt.R1.bed.RNA	4583	3285	0.283221
GC0713013_S13_GTCTCCTA_readname.txt.R1.bed.RNA	1337	1072	0.198205
GC0713013_S13_TACACTGT_readname.txt.R1.bed.RNA	2186	1679	0.23193
GC0713013_S13_TCATCGTG_readname.txt.R1.bed.RNA	5226	3367	0.355721
GC0713013_S13_TCTACTGT_readname.txt.R1.bed.RNA	2337	1790	0.234061
GC0713013_S13_TTCACGAT_readname.txt.R1.bed.RNA	3169	2254	0.288735
GC0713014_S14_AAGAGGTT_readname.txt.R1.bed.RNA	5760	4250	0.262153
GC0713014_S14_AGAATCAG_readname.txt.R1.bed.RNA	3472	2810	0.190668
GC0713014_S14_ATCTGATG_readname.txt.R1.bed.RNA	2624	1824	0.304878
GC0713014_S14_ATTGGCGT_readname.txt.R1.bed.RNA	1760	1338	0.239773
GC0713014_S14_CAAGATAT_readname.txt.R1.bed.RNA	1893	1381	0.27047
GC0713014_S14_CAATGTGT_readname.txt.R1.bed.RNA	1573	1183	0.247934
GC0713014_S14_CAATTCGT_readname.txt.R1.bed.RNA	2042	1532	0.249755
GC0713014_S14_CATAACTT_readname.txt.R1.bed.RNA	1995	1456	0.270175
GC0713014_S14_CGATTACA_readname.txt.R1.bed.RNA	1759	1401	0.203525
GC0713014_S14_GTACCGAT_readname.txt.R1.bed.RNA	3286	2538	0.227632
GC0713014_S14_TCTACTGT_readname.txt.R1.bed.RNA	1855	1415	0.237197
GC0713015_S15_ACACACGT_readname.txt.R1.bed.RNA	1264	1079	0.146361
GC0713015_S15_AGAGTTGT_readname.txt.R1.bed.RNA	2691	2116	0.213675
GC0713015_S15_CATGGTGT_readname.txt.R1.bed.RNA	2640	2056	0.221212
GC0713015_S15_CTCTGATT_readname.txt.R1.bed.RNA	1475	1200	0.186441
GC0713015_S15_GGAACTGT_readname.txt.R1.bed.RNA	2355	1810	0.231423
GC0713015_S15_GTCTCCTA_readname.txt.R1.bed.RNA	2993	2387	0.202472
GC0713015_S15_GTGAACGT_readname.txt.R1.bed.RNA	1087	938	0.137075
GC0713015_S15_TACGCGTT_readname.txt.R1.bed.RNA	1107	893	0.193315
GC0713015_S15_TAGACGGA_readname.txt.R1.bed.RNA	1283	1058	0.17537
GC0713015_S15_TCATCGTG_readname.txt.R1.bed.RNA	5793	3867	0.33247
GC0713015_S15_TCTACTGT_readname.txt.R1.bed.RNA	1097	844	0.230629
GC0713015_S15_TGATGCGA_readname.txt.R1.bed.RNA	1479	1234	0.165652
GC0713015_S15_TGGCGTAT_readname.txt.R1.bed.RNA	2154	1739	0.192665
GC0713015_S15_TTCACTAG_readname.txt.R1.bed.RNA	1879	1488	0.208089
GC0713016_S16_CACTCTTG_readname.txt.R1.bed.RNA	2431	1411	0.41958
GC0713016_S16_CATGGTGT_readname.txt.R1.bed.RNA	3596	2727	0.241657
GC0713016_S16_CATGTGTG_readname.txt.R1.bed.RNA	1146	758	0.338569
GC0713016_S16_CTAGTGTG_readname.txt.R1.bed.RNA	7060	5192	0.264589
GC0713016_S16_GACTGTGT_readname.txt.R1.bed.RNA	5050	3601	0.286931
GC0713016_S16_GAGACCTT_readname.txt.R1.bed.RNA	1875	1426	0.239467
GC0713016_S16_GGTCAATG_readname.txt.R1.bed.RNA	5100	2906	0.430196
GC0713016_S16_TGAGCGAA_readname.txt.R1.bed.RNA	1820	1488	0.182418
GC0713017_S17_AAGAATCT_readname.txt.R1.bed.RNA	1005	805	0.199005
GC0713017_S17_ATGGACTG_readname.txt.R1.bed.RNA	1918	1259	0.343587
GC0713017_S17_ATTAAGCG_readname.txt.R1.bed.RNA	3675	3075	0.163265
GC0713017_S17_CCTCATGT_readname.txt.R1.bed.RNA	1855	1508	0.187062
GC0713017_S17_CGAGAATG_readname.txt.R1.bed.RNA	3096	2217	0.283915
GC0713017_S17_CTGACGTT_readname.txt.R1.bed.RNA	1652	1368	0.171913
GC0713017_S17_GGAACTGT_readname.txt.R1.bed.RNA	5017	3740	0.254535
GC0713017_S17_TACAGTGT_readname.txt.R1.bed.RNA	2602	1910	0.265949
GC0713017_S17_TAGTTCTG_readname.txt.R1.bed.RNA	5119	3425	0.330924
GC0713017_S17_TCAAGTTG_readname.txt.R1.bed.RNA	2200	1594	0.275455
GC0713018_S18_ACACACGT_readname.txt.R1.bed.RNA	1800	1477	0.179444
GC0713018_S18_ATCTGATG_readname.txt.R1.bed.RNA	2377	1718	0.27724
GC0713018_S18_ATGACACC_readname.txt.R1.bed.RNA	1616	1363	0.156559
GC0713018_S18_CATGGTGT_readname.txt.R1.bed.RNA	1436	1199	0.165042
GC0713018_S18_CATGTGTG_readname.txt.R1.bed.RNA	3126	2218	0.290467
GC0713018_S18_CTTCGTTG_readname.txt.R1.bed.RNA	9887	6310	0.361788
GC0713018_S18_GAGACCTT_readname.txt.R1.bed.RNA	1363	1069	0.215701
GC0713018_S18_GAGCGATA_readname.txt.R1.bed.RNA	1211	999	0.175062
GC0713018_S18_GATATTGT_readname.txt.R1.bed.RNA	1396	1046	0.250716
GC0713018_S18_TAACGTGT_readname.txt.R1.bed.RNA	1243	1021	0.1786
GC0713018_S18_TAAGGTGT_readname.txt.R1.bed.RNA	2464	1900	0.228896
GC0713018_S18_TACACTGT_readname.txt.R1.bed.RNA	1117	858	0.231871
GC0713018_S18_TAGTTCTG_readname.txt.R1.bed.RNA	4293	3197	0.255299
GC0713019_S19_AAGAGGTT_readname.txt.R1.bed.RNA	2756	1977	0.282656
GC0713019_S19_AGTTGACC_readname.txt.R1.bed.RNA	1108	891	0.195848
GC0713019_S19_ATTGGCGT_readname.txt.R1.bed.RNA	5185	3818	0.263645
GC0713019_S19_CATAACTT_readname.txt.R1.bed.RNA	3124	2272	0.272727
GC0713019_S19_CATATGCT_readname.txt.R1.bed.RNA	1633	1272	0.221066
GC0713019_S19_CATGTGTG_readname.txt.R1.bed.RNA	3561	2622	0.26369
GC0713019_S19_CTGACGTT_readname.txt.R1.bed.RNA	2212	1742	0.212477
GC0713019_S19_CTTCGTTG_readname.txt.R1.bed.RNA	8742	5731	0.344429
GC0713019_S19_GATATTGT_readname.txt.R1.bed.RNA	1108	907	0.181408
GC0713019_S19_TACAGTGT_readname.txt.R1.bed.RNA	2171	1645	0.242285
GC0713019_S19_TCCGGTAT_readname.txt.R1.bed.RNA	1958	1414	0.277835
GC0713020_S20_ATAGATAC_readname.txt.R1.bed.RNA	1105	958	0.133032
GC0713020_S20_CAATTCGT_readname.txt.R1.bed.RNA	1621	1252	0.227637
GC0713020_S20_CAGTGATG_readname.txt.R1.bed.RNA	5167	3577	0.307722
GC0713020_S20_CATGGTGT_readname.txt.R1.bed.RNA	1138	922	0.189807
GC0713020_S20_CGATTACA_readname.txt.R1.bed.RNA	1332	1049	0.212462
GC0713020_S20_TAAGGTGT_readname.txt.R1.bed.RNA	1401	1127	0.195575
GC0713020_S20_TCAAGTTG_readname.txt.R1.bed.RNA	3743	2326	0.378573
GC0713020_S20_TCTACTGT_readname.txt.R1.bed.RNA	2655	2003	0.245574
GC0713021_S21_AAGAATCT_readname.txt.R1.bed.RNA	3388	2544	0.249115
GC0713021_S21_AAGAGGTT_readname.txt.R1.bed.RNA	1447	1063	0.265377
GC0713021_S21_ATGACACC_readname.txt.R1.bed.RNA	1502	1198	0.202397
GC0713021_S21_ATGGCTGT_readname.txt.R1.bed.RNA	1146	922	0.195462
GC0713021_S21_CAAGTCAC_readname.txt.R1.bed.RNA	2235	1872	0.162416
GC0713021_S21_CACAGTTG_readname.txt.R1.bed.RNA	4000	2621	0.34475
GC0713021_S21_CAGTGATG_readname.txt.R1.bed.RNA	7295	4867	0.332831
GC0713021_S21_CGAACTAC_readname.txt.R1.bed.RNA	1115	943	0.15426
GC0713021_S21_CGATTACA_readname.txt.R1.bed.RNA	1246	977	0.215891
GC0713021_S21_CGTAATTA_readname.txt.R1.bed.RNA	1293	1003	0.224285
GC0713021_S21_CTTCGTTG_readname.txt.R1.bed.RNA	1681	1138	0.323022
GC0713021_S21_GATAACCA_readname.txt.R1.bed.RNA	1124	925	0.177046
GC0713021_S21_GATGGCTT_readname.txt.R1.bed.RNA	1062	893	0.159134
GC0713021_S21_TAGCAGTT_readname.txt.R1.bed.RNA	1733	1197	0.30929
GC0713021_S21_TCTACTGT_readname.txt.R1.bed.RNA	1985	1602	0.192947
GC0713022_S22_AGGCTTGA_readname.txt.R1.bed.RNA	1617	1279	0.209029
GC0713022_S22_ATACGACT_readname.txt.R1.bed.RNA	1945	1584	0.185604
GC0713022_S22_ATGGCTGT_readname.txt.R1.bed.RNA	1237	929	0.248989
GC0713022_S22_CATAACTT_readname.txt.R1.bed.RNA	1193	877	0.264878
GC0713022_S22_CATGTAGA_readname.txt.R1.bed.RNA	2903	2261	0.221151
GC0713022_S22_CGAGAATG_readname.txt.R1.bed.RNA	3758	2410	0.358701
GC0713022_S22_GCGTAATT_readname.txt.R1.bed.RNA	1241	999	0.195004
GC0713022_S22_GTTATATC_readname.txt.R1.bed.RNA	1766	1445	0.181767
GC0713022_S22_TAACGTGT_readname.txt.R1.bed.RNA	2791	2169	0.222859
GC0713022_S22_TACACTGT_readname.txt.R1.bed.RNA	2461	1805	0.266558
GC0713022_S22_TCAAGTTG_readname.txt.R1.bed.RNA	2268	1466	0.353616
GC0713022_S22_TCCTGCTG_readname.txt.R1.bed.RNA	4307	2719	0.368702
GC0713022_S22_TCGATTAA_readname.txt.R1.bed.RNA	1199	1007	0.160133
GC0713023_S23_ACACACGT_readname.txt.R1.bed.RNA	1630	1327	0.18589
GC0713023_S23_ACTGCATG_readname.txt.R1.bed.RNA	1380	890	0.355072
GC0713023_S23_AGGCTTGA_readname.txt.R1.bed.RNA	1256	989	0.21258
GC0713023_S23_AGTTGACC_readname.txt.R1.bed.RNA	1266	971	0.233017
GC0713023_S23_CAATTCGT_readname.txt.R1.bed.RNA	1039	782	0.247353
GC0713023_S23_CACAGTTG_readname.txt.R1.bed.RNA	7394	4835	0.346091
GC0713023_S23_CGATTACA_readname.txt.R1.bed.RNA	1525	1247	0.182295
GC0713023_S23_CTGACGTT_readname.txt.R1.bed.RNA	1352	1097	0.188609
GC0713023_S23_GAGACCTT_readname.txt.R1.bed.RNA	1881	1528	0.187666
GC0713023_S23_GGAACTGT_readname.txt.R1.bed.RNA	2151	1596	0.25802
GC0713023_S23_TAAGGTGT_readname.txt.R1.bed.RNA	2609	1982	0.240322
GC0713023_S23_TACACTGT_readname.txt.R1.bed.RNA	1939	1467	0.243424
GC0713023_S23_TAGTTCTG_readname.txt.R1.bed.RNA	1949	1229	0.36942
GC0713023_S23_TCGATTAA_readname.txt.R1.bed.RNA	3007	2423	0.194214
GC0713023_S23_TGCAGACA_readname.txt.R1.bed.RNA	1061	808	0.238454
GC0713024_S24_AGGTTGCT_readname.txt.R1.bed.RNA	1563	1276	0.183621
GC0713024_S24_CAGCTCTT_readname.txt.R1.bed.RNA	1879	1536	0.182544
GC0713024_S24_CAGTGATG_readname.txt.R1.bed.RNA	1374	883	0.357351
GC0713024_S24_CATAACTT_readname.txt.R1.bed.RNA	2436	1847	0.24179
GC0713024_S24_CATGTGTG_readname.txt.R1.bed.RNA	10712	7181	0.32963
GC0713024_S24_CGAGAATG_readname.txt.R1.bed.RNA	3546	2588	0.270164
GC0713024_S24_GAGACCTT_readname.txt.R1.bed.RNA	1311	1112	0.151793
GC0713024_S24_TACACTGT_readname.txt.R1.bed.RNA	1232	992	0.194805
GC0713024_S24_TCAAGTTG_readname.txt.R1.bed.RNA	1413	887	0.372258
GC0713024_S24_TCCGGTAT_readname.txt.R1.bed.RNA	1898	1425	0.24921
GC0713025_S25_AATCGGAT_readname.txt.R1.bed.RNA	1736	1370	0.210829
GC0713025_S25_ATGACTGT_readname.txt.R1.bed.RNA	1115	898	0.194619
GC0713025_S25_ATGGACTG_readname.txt.R1.bed.RNA	5976	3825	0.35994
GC0713025_S25_CATGTGTG_readname.txt.R1.bed.RNA	2081	1407	0.323883
GC0713025_S25_CCTAGTAG_readname.txt.R1.bed.RNA	1096	912	0.167883
GC0713025_S25_CGAGAATG_readname.txt.R1.bed.RNA	5874	3771	0.358018
GC0713025_S25_TAGACGGA_readname.txt.R1.bed.RNA	1244	984	0.209003
GC0713025_S25_TAGCAGTT_readname.txt.R1.bed.RNA	1107	841	0.240289
GC0713025_S25_TCGATTAA_readname.txt.R1.bed.RNA	1903	1544	0.18865
GC0713025_S25_TCTGTTGT_readname.txt.R1.bed.RNA	1235	999	0.191093
GC0713025_S25_TGGACATG_readname.txt.R1.bed.RNA	1201	961	0.199833
GC0713026_S26_ACTGCATG_readname.txt.R1.bed.RNA	1677	1066	0.364341
GC0713026_S26_ATGGACTG_readname.txt.R1.bed.RNA	2955	2215	0.250423
GC0713026_S26_CACAGTTG_readname.txt.R1.bed.RNA	1927	1384	0.281785
GC0713026_S26_CATGTATT_readname.txt.R1.bed.RNA	2194	1635	0.254786
GC0713026_S26_CATGTGTG_readname.txt.R1.bed.RNA	5900	3879	0.342542
GC0713026_S26_CCTAGTAG_readname.txt.R1.bed.RNA	2245	1806	0.195546
GC0713026_S26_CTGCAATC_readname.txt.R1.bed.RNA	2127	1744	0.180066
GC0713026_S26_CTTCGTTG_readname.txt.R1.bed.RNA	6001	4111	0.314948
GC0713026_S26_GTCTCCTA_readname.txt.R1.bed.RNA	1584	1276	0.194444
GC0713026_S26_TAAGGTGT_readname.txt.R1.bed.RNA	1558	1232	0.209243
GC0713026_S26_TCTACTGT_readname.txt.R1.bed.RNA	1083	911	0.158818
GC0713027_S27_ACTGCATG_readname.txt.R1.bed.RNA	2064	1241	0.39874
GC0713027_S27_AGGTTGCT_readname.txt.R1.bed.RNA	1050	868	0.173333
GC0713027_S27_CACAGTTG_readname.txt.R1.bed.RNA	1732	1247	0.280023
GC0713027_S27_CAGTGATG_readname.txt.R1.bed.RNA	4970	3517	0.292354
GC0713027_S27_CATGTAGA_readname.txt.R1.bed.RNA	1497	1141	0.237809
GC0713027_S27_CTTCGTTG_readname.txt.R1.bed.RNA	3136	2334	0.25574
GC0713027_S27_GACTGTGT_readname.txt.R1.bed.RNA	2699	2148	0.20415
GC0713027_S27_GAGACCTT_readname.txt.R1.bed.RNA	1089	870	0.201102
GC0713027_S27_TACACTGT_readname.txt.R1.bed.RNA	2353	1896	0.19422
GC0713027_S27_TAGACGGA_readname.txt.R1.bed.RNA	3078	2431	0.210201
GC0713027_S27_TCAAGTTG_readname.txt.R1.bed.RNA	3741	2455	0.343758
GC0713027_S27_TGAGCGAA_readname.txt.R1.bed.RNA	1128	907	0.195922
GC0713028_S28_AAGAATCT_readname.txt.R1.bed.RNA	1587	1241	0.218021
GC0713028_S28_AAGAGGTT_readname.txt.R1.bed.RNA	1137	846	0.255937
GC0713028_S28_AGAGTTGT_readname.txt.R1.bed.RNA	1530	1142	0.253595
GC0713028_S28_ATTGGCGT_readname.txt.R1.bed.RNA	1847	1482	0.197618
GC0713028_S28_CATGTAGA_readname.txt.R1.bed.RNA	2116	1670	0.210775
GC0713028_S28_TAAGGTGT_readname.txt.R1.bed.RNA	1038	851	0.180154
GC0713028_S28_TCATCGTG_readname.txt.R1.bed.RNA	8626	5753	0.333063
GC0713028_S28_TCCTGCTG_readname.txt.R1.bed.RNA	2344	1625	0.306741
GC0713028_S28_TCTGTTGT_readname.txt.R1.bed.RNA	2760	2135	0.226449
GC0713029_S29_AATCGGAT_readname.txt.R1.bed.RNA	1127	936	0.169476
GC0713029_S29_ACGTACTC_readname.txt.R1.bed.RNA	2121	1638	0.227723
GC0713029_S29_AGAGTTGT_readname.txt.R1.bed.RNA	1255	970	0.227092
GC0713029_S29_ATGGACTG_readname.txt.R1.bed.RNA	3307	2254	0.318415
GC0713029_S29_CAAGATAT_readname.txt.R1.bed.RNA	1215	893	0.265021
GC0713029_S29_CAAGGTCA_readname.txt.R1.bed.RNA	1391	1146	0.176132
GC0713029_S29_CAGTGATG_readname.txt.R1.bed.RNA	1953	1335	0.316436
GC0713029_S29_CATAACTT_readname.txt.R1.bed.RNA	7004	5072	0.275842
GC0713029_S29_CATATGCT_readname.txt.R1.bed.RNA	2037	1585	0.221895
GC0713029_S29_CATGTAGA_readname.txt.R1.bed.RNA	1373	1139	0.17043
GC0713029_S29_TACACTGT_readname.txt.R1.bed.RNA	2105	1602	0.238955
GC0713029_S29_TAGACGGA_readname.txt.R1.bed.RNA	1818	1454	0.20022
GC0713029_S29_TAGTTCTG_readname.txt.R1.bed.RNA	3828	2580	0.326019
GC0713029_S29_TCTGTTGT_readname.txt.R1.bed.RNA	1542	1258	0.184176
GC0713029_S29_TGCAGACA_readname.txt.R1.bed.RNA	1959	1314	0.32925
GC0713029_S29_TTCACTAG_readname.txt.R1.bed.RNA	1111	930	0.162916
GC0713030_S30_AAGAATCT_readname.txt.R1.bed.RNA	6796	5009	0.262949
GC0713030_S30_AAGAGGTT_readname.txt.R1.bed.RNA	2181	1500	0.312242
GC0713030_S30_ACACACGT_readname.txt.R1.bed.RNA	1422	1135	0.201828
GC0713030_S30_AGGTTGCT_readname.txt.R1.bed.RNA	2045	1673	0.181907
GC0713030_S30_CAAGATAT_readname.txt.R1.bed.RNA	2180	1611	0.261009
GC0713030_S30_CAATTCGT_readname.txt.R1.bed.RNA	1707	1354	0.206796
GC0713030_S30_CAGTGATG_readname.txt.R1.bed.RNA	5164	3206	0.379163
GC0713030_S30_CTAAGTGT_readname.txt.R1.bed.RNA	1199	899	0.250209
GC0713030_S30_GAGACCTT_readname.txt.R1.bed.RNA	2958	2171	0.266058
GC0713030_S30_GAGCGATA_readname.txt.R1.bed.RNA	1637	1273	0.222358
GC0713030_S30_GGAACTGT_readname.txt.R1.bed.RNA	1240	972	0.216129
GC0713030_S30_GGTCAATG_readname.txt.R1.bed.RNA	16674	10813	0.351505
GC0713030_S30_GTCTCCTA_readname.txt.R1.bed.RNA	1529	1243	0.18705
GC0713030_S30_TCAAGTTG_readname.txt.R1.bed.RNA	2404	1588	0.339434
GC0713030_S30_TGATGCGA_readname.txt.R1.bed.RNA	1547	1214	0.215255
GC0713031_S31_AGGTTGCT_readname.txt.R1.bed.RNA	1439	1210	0.159138
GC0713031_S31_CATAACTT_readname.txt.R1.bed.RNA	1777	1346	0.242544
GC0713031_S31_CATGTATT_readname.txt.R1.bed.RNA	1189	876	0.263246
GC0713031_S31_CCTCATGT_readname.txt.R1.bed.RNA	1313	1058	0.194212
GC0713031_S31_CTGACGTT_readname.txt.R1.bed.RNA	1520	1218	0.198684
GC0713031_S31_CTTCGTTG_readname.txt.R1.bed.RNA	9775	6281	0.357442
GC0713031_S31_TAGTTCTG_readname.txt.R1.bed.RNA	7989	5669	0.290399
GC0713031_S31_TCAGCTTG_readname.txt.R1.bed.RNA	1605	1236	0.229907
GC0713031_S31_TCATCGTG_readname.txt.R1.bed.RNA	6746	4464	0.338275
GC0713031_S31_TCTACTGT_readname.txt.R1.bed.RNA	1795	1489	0.170474
GC0713031_S31_TTAAGCAT_readname.txt.R1.bed.RNA	1355	1108	0.182288
GC0713032_S32_ACACACGT_readname.txt.R1.bed.RNA	1088	922	0.152574
GC0713032_S32_ACGTACGT_readname.txt.R1.bed.RNA	2040	1475	0.276961
GC0713032_S32_ACGTACTC_readname.txt.R1.bed.RNA	2072	1584	0.235521
GC0713032_S32_AGGTTGCT_readname.txt.R1.bed.RNA	1417	1167	0.176429
GC0713032_S32_ATAGATAC_readname.txt.R1.bed.RNA	1356	1085	0.199853
GC0713032_S32_ATCTGATG_readname.txt.R1.bed.RNA	4244	3092	0.271442
GC0713032_S32_ATGGCTGT_readname.txt.R1.bed.RNA	3229	2560	0.207185
GC0713032_S32_ATTGGCGT_readname.txt.R1.bed.RNA	3289	2591	0.212223
GC0713032_S32_CAATTCGT_readname.txt.R1.bed.RNA	1730	1409	0.185549
GC0713032_S32_CACTCTTG_readname.txt.R1.bed.RNA	2338	1458	0.37639
GC0713032_S32_CAGTGATG_readname.txt.R1.bed.RNA	2299	1397	0.392344
GC0713032_S32_CATGGTGT_readname.txt.R1.bed.RNA	3353	2470	0.263346
GC0713032_S32_CATGTGTG_readname.txt.R1.bed.RNA	3956	2937	0.257583
GC0713032_S32_CTAAGTGT_readname.txt.R1.bed.RNA	1696	1283	0.243514
GC0713032_S32_CTAGTGTG_readname.txt.R1.bed.RNA	4701	3168	0.326101
GC0713032_S32_GAGACCTT_readname.txt.R1.bed.RNA	2926	2164	0.260424
GC0713032_S32_TCATCGTG_readname.txt.R1.bed.RNA	9575	6109	0.361984
GC0713032_S32_TCGATTAA_readname.txt.R1.bed.RNA	2482	1964	0.208703
GC0713033_S33_AAGAGGTT_readname.txt.R1.bed.RNA	2235	1777	0.204922
GC0713033_S33_ACGTACGT_readname.txt.R1.bed.RNA	1310	951	0.274046
GC0713033_S33_ATACGACT_readname.txt.R1.bed.RNA	1749	1460	0.165237
GC0713033_S33_ATATGCTG_readname.txt.R1.bed.RNA	1105	906	0.18009
GC0713033_S33_CAATTCGT_readname.txt.R1.bed.RNA	5852	4161	0.288961
GC0713033_S33_CACAGTTG_readname.txt.R1.bed.RNA	4186	2767	0.338987
GC0713033_S33_CATGTATT_readname.txt.R1.bed.RNA	4245	3119	0.265253
GC0713033_S33_CGAGAATG_readname.txt.R1.bed.RNA	3054	2260	0.259987
GC0713033_S33_CGATTACA_readname.txt.R1.bed.RNA	1918	1595	0.168405
GC0713033_S33_GAGACCTT_readname.txt.R1.bed.RNA	1411	1065	0.245216
GC0713033_S33_GATAACCA_readname.txt.R1.bed.RNA	1630	1313	0.194479
GC0713033_S33_TACAGTGT_readname.txt.R1.bed.RNA	1191	905	0.240134
GC0713033_S33_TCCTGCTG_readname.txt.R1.bed.RNA	2316	1432	0.381693
GC0713033_S33_TCGTCGAT_readname.txt.R1.bed.RNA	1059	869	0.179415
GC0713033_S33_TGGCGTAT_readname.txt.R1.bed.RNA	1304	1144	0.122699
GC0713034_S34_AAGAATCT_readname.txt.R1.bed.RNA	1851	1474	0.203674
GC0713034_S34_ATGACTGT_readname.txt.R1.bed.RNA	2146	1734	0.191985
GC0713034_S34_CCTCATGT_readname.txt.R1.bed.RNA	2157	1707	0.208623
GC0713034_S34_CGAGAATG_readname.txt.R1.bed.RNA	1953	1196	0.387609
GC0713034_S34_GACTGTGT_readname.txt.R1.bed.RNA	1150	799	0.305217
GC0713034_S34_TACACTGT_readname.txt.R1.bed.RNA	3317	2501	0.246005
GC0713034_S34_TACAGTGT_readname.txt.R1.bed.RNA	2414	1775	0.264706
GC0713034_S34_TCCGGTAT_readname.txt.R1.bed.RNA	1300	929	0.285385
GC0713034_S34_TCGTTAGC_readname.txt.R1.bed.RNA	2542	2078	0.182533
GC0713035_S35_AGAATCAG_readname.txt.R1.bed.RNA	1296	1051	0.189043
GC0713035_S35_AGCAATCC_readname.txt.R1.bed.RNA	1465	1239	0.154266
GC0713035_S35_ATCTGATG_readname.txt.R1.bed.RNA	2941	2144	0.270996
GC0713035_S35_CAAGTCAC_readname.txt.R1.bed.RNA	1309	1099	0.160428
GC0713035_S35_CATGGTGT_readname.txt.R1.bed.RNA	1352	1050	0.223373
GC0713035_S35_CCTAGTAG_readname.txt.R1.bed.RNA	1027	857	0.165531
GC0713035_S35_CGTAATTA_readname.txt.R1.bed.RNA	1273	1011	0.205813
GC0713035_S35_CTAGTGTG_readname.txt.R1.bed.RNA	1915	1331	0.304961
GC0713035_S35_GATAACCA_readname.txt.R1.bed.RNA	1704	1373	0.194249
GC0713035_S35_TCAGCTTG_readname.txt.R1.bed.RNA	1268	1039	0.180599
GC0713035_S35_TCCTGCTG_readname.txt.R1.bed.RNA	6945	4476	0.355508
GC0713035_S35_TTCACGAT_readname.txt.R1.bed.RNA	3791	2782	0.266157
GC0713036_S36_ACACACGT_readname.txt.R1.bed.RNA	1055	857	0.187678
GC0713036_S36_AGAGTTGT_readname.txt.R1.bed.RNA	1485	1224	0.175758
GC0713036_S36_ATATGCTG_readname.txt.R1.bed.RNA	2102	1600	0.23882
GC0713036_S36_ATTAAGCG_readname.txt.R1.bed.RNA	2796	2142	0.233906
GC0713036_S36_CATATGCT_readname.txt.R1.bed.RNA	2021	1582	0.217219
GC0713036_S36_CATGTGTG_readname.txt.R1.bed.RNA	9280	5443	0.41347
GC0713036_S36_CGAACTAC_readname.txt.R1.bed.RNA	1000	819	0.181
GC0713036_S36_CTAGTGTG_readname.txt.R1.bed.RNA	3459	2457	0.289679
GC0713036_S36_GACTGTGT_readname.txt.R1.bed.RNA	1228	846	0.311075
GC0713036_S36_GGAACTGT_readname.txt.R1.bed.RNA	4669	3591	0.230885
GC0713036_S36_GTGAACGT_readname.txt.R1.bed.RNA	1141	931	0.184049
GC0713036_S36_GTTATATC_readname.txt.R1.bed.RNA	4350	3338	0.232644
GC0713036_S36_TGGACATG_readname.txt.R1.bed.RNA	1391	1123	0.192667
GC0713036_S36_TGGCGTAT_readname.txt.R1.bed.RNA	1063	837	0.212606
GC0713041_S41_AAGAGGTT_readname.txt.R1.bed.RNA	4885	3686	0.245445
GC0713041_S41_AGAGTTGT_readname.txt.R1.bed.RNA	2642	2155	0.18433
GC0713041_S41_AGCAATCC_readname.txt.R1.bed.RNA	1125	954	0.152
GC0713041_S41_ATGACACC_readname.txt.R1.bed.RNA	1310	1116	0.148092
GC0713041_S41_ATGGCTGT_readname.txt.R1.bed.RNA	1841	1503	0.183596
GC0713041_S41_CAATGTGT_readname.txt.R1.bed.RNA	1072	851	0.206157
GC0713041_S41_CATGTGTG_readname.txt.R1.bed.RNA	2318	1832	0.209664
GC0713041_S41_CGAGAATG_readname.txt.R1.bed.RNA	1685	1146	0.319881
GC0713041_S41_CTAGTGTG_readname.txt.R1.bed.RNA	2698	1962	0.272795
GC0713041_S41_CTGACGTT_readname.txt.R1.bed.RNA	1204	1031	0.143688
GC0713041_S41_TCCGGTAT_readname.txt.R1.bed.RNA	1103	926	0.160471
GC0713044_S44_AAGAGGTT_readname.txt.R1.bed.RNA	1411	1010	0.284196
GC0713044_S44_AATCGGAT_readname.txt.R1.bed.RNA	1654	1301	0.213422
GC0713044_S44_ATTGGCGT_readname.txt.R1.bed.RNA	3206	2405	0.249844
GC0713044_S44_CGAGAATG_readname.txt.R1.bed.RNA	2520	1821	0.277381
GC0713044_S44_CGTAATTA_readname.txt.R1.bed.RNA	2022	1557	0.22997
GC0713044_S44_GACGTTAA_readname.txt.R1.bed.RNA	2002	1681	0.16034
GC0713044_S44_GAGCGATA_readname.txt.R1.bed.RNA	1305	1085	0.168582
GC0713044_S44_GATATTGT_readname.txt.R1.bed.RNA	2034	1644	0.19174
GC0713044_S44_GTACCGAT_readname.txt.R1.bed.RNA	7533	5540	0.264569
GC0713044_S44_TCAAGTTG_readname.txt.R1.bed.RNA	4186	2741	0.345198
GC0713044_S44_TCCGGTAT_readname.txt.R1.bed.RNA	1203	913	0.241064
GC0713049_S49_ATCTGATG_readname.txt.R1.bed.RNA	2270	1651	0.272687
GC0713049_S49_ATTAAGCG_readname.txt.R1.bed.RNA	2224	1733	0.220773
GC0713049_S49_CAAGGTCA_readname.txt.R1.bed.RNA	1107	932	0.158085
GC0713049_S49_CATAACTT_readname.txt.R1.bed.RNA	2301	1701	0.260756
GC0713049_S49_GAGCGATA_readname.txt.R1.bed.RNA	1301	1083	0.167563
GC0713049_S49_GGTCAATG_readname.txt.R1.bed.RNA	1657	1175	0.290887
GC0713049_S49_TAAGGTGT_readname.txt.R1.bed.RNA	1514	1182	0.219287
GC0713049_S49_TCAAGTTG_readname.txt.R1.bed.RNA	1860	1169	0.371505
GC0713050_S50_CAATTCGT_readname.txt.R1.bed.RNA	2825	2198	0.221947
GC0713050_S50_CACTCTTG_readname.txt.R1.bed.RNA	1737	1267	0.270581
GC0713050_S50_CATGGTGT_readname.txt.R1.bed.RNA	1995	1459	0.268672
GC0713050_S50_CATGTGTG_readname.txt.R1.bed.RNA	2253	1604	0.28806
GC0713050_S50_GATATTGT_readname.txt.R1.bed.RNA	3577	2762	0.227845
GC0713050_S50_TCAAGTTG_readname.txt.R1.bed.RNA	4870	3473	0.286858
GC0713050_S50_TCCGGTAT_readname.txt.R1.bed.RNA	1514	1117	0.262219
GC0713050_S50_TCTACTGT_readname.txt.R1.bed.RNA	1842	1476	0.198697
GC0713050_S50_TCTGTTGT_readname.txt.R1.bed.RNA	1446	1161	0.197095
GC0713051_S51_AAGAATCT_readname.txt.R1.bed.RNA	1557	1216	0.219011
GC0713051_S51_ATAGATAC_readname.txt.R1.bed.RNA	1870	1558	0.166845
GC0713051_S51_ATATGCTG_readname.txt.R1.bed.RNA	1328	1070	0.194277
GC0713051_S51_ATCTGATG_readname.txt.R1.bed.RNA	2712	2025	0.253319
GC0713051_S51_ATGGACTG_readname.txt.R1.bed.RNA	2599	1652	0.364371
GC0713051_S51_CAATTCGT_readname.txt.R1.bed.RNA	2213	1606	0.274288
GC0713051_S51_CACAGTTG_readname.txt.R1.bed.RNA	4007	2540	0.366109
GC0713051_S51_CACTCTTG_readname.txt.R1.bed.RNA	8525	5873	0.311085
GC0713051_S51_CATGTGTG_readname.txt.R1.bed.RNA	1522	1056	0.306176
GC0713051_S51_CGAACTAC_readname.txt.R1.bed.RNA	3680	2866	0.221196
GC0713051_S51_CGAGAATG_readname.txt.R1.bed.RNA	4902	3391	0.308242
GC0713051_S51_CGATTACA_readname.txt.R1.bed.RNA	1181	989	0.162574
GC0713051_S51_TCAAGTTG_readname.txt.R1.bed.RNA	5346	3503	0.344744
GC0713051_S51_TCATCGTG_readname.txt.R1.bed.RNA	2959	2040	0.310578
GC0713051_S51_TCTACTGT_readname.txt.R1.bed.RNA	1444	1163	0.194598
GC0713052_S52_ACGTACGT_readname.txt.R1.bed.RNA	1415	1008	0.287633
GC0713052_S52_AGAGTTGT_readname.txt.R1.bed.RNA	1168	934	0.200342
GC0713052_S52_ATGACTGT_readname.txt.R1.bed.RNA	3000	2324	0.225333
GC0713052_S52_ATGGCTGT_readname.txt.R1.bed.RNA	1717	1362	0.206756
GC0713052_S52_CAGCTCTT_readname.txt.R1.bed.RNA	1339	1111	0.170276
GC0713052_S52_CGAGAATG_readname.txt.R1.bed.RNA	6036	4081	0.32389
GC0713052_S52_GATAACCA_readname.txt.R1.bed.RNA	2404	1893	0.212562
GC0713052_S52_GGATCATC_readname.txt.R1.bed.RNA	1086	882	0.187845
GC0713052_S52_TACACTGT_readname.txt.R1.bed.RNA	1138	895	0.213533
GC0713052_S52_TAGTTCTG_readname.txt.R1.bed.RNA	11995	7833	0.346978
GC0713053_S53_AACTGCCA_readname.txt.R1.bed.RNA	1045	864	0.173206
GC0713053_S53_AAGAGGTT_readname.txt.R1.bed.RNA	2317	1705	0.264135
GC0713053_S53_ATGACACC_readname.txt.R1.bed.RNA	2574	2092	0.187257
GC0713053_S53_ATGGACTG_readname.txt.R1.bed.RNA	3199	2150	0.327915
GC0713053_S53_CAATTCGT_readname.txt.R1.bed.RNA	1075	853	0.206512
GC0713053_S53_CAGTGATG_readname.txt.R1.bed.RNA	3377	2208	0.346165
GC0713053_S53_CATGGTGT_readname.txt.R1.bed.RNA	5796	4347	0.25
GC0713053_S53_CATGTGTG_readname.txt.R1.bed.RNA	1728	1278	0.260417
GC0713053_S53_GACGTTAA_readname.txt.R1.bed.RNA	1745	1441	0.174212
GC0713053_S53_GACTGTGT_readname.txt.R1.bed.RNA	1035	825	0.202899
GC0713053_S53_TCATCGTG_readname.txt.R1.bed.RNA	6083	4136	0.320072
GC0713053_S53_TGGACATG_readname.txt.R1.bed.RNA	1217	1019	0.162695
GC0713054_S54_ATCTGATG_readname.txt.R1.bed.RNA	3591	2654	0.26093
GC0713054_S54_CAATTCGT_readname.txt.R1.bed.RNA	1218	981	0.194581
GC0713054_S54_CACAGTTG_readname.txt.R1.bed.RNA	2618	1835	0.299083
GC0713054_S54_GAGACCTT_readname.txt.R1.bed.RNA	1635	1343	0.178593
GC0713055_S55_AAGAGGTT_readname.txt.R1.bed.RNA	1377	1104	0.198257
GC0713055_S55_ACACACGT_readname.txt.R1.bed.RNA	1391	1143	0.178289
GC0713055_S55_AGGTTGCT_readname.txt.R1.bed.RNA	1102	918	0.166969
GC0713055_S55_CATAACTT_readname.txt.R1.bed.RNA	1739	1406	0.191489
GC0713055_S55_CATGTGTG_readname.txt.R1.bed.RNA	9598	5924	0.382788
GC0713055_S55_CGTAATTA_readname.txt.R1.bed.RNA	1012	833	0.176877
GC0713055_S55_GCGTAATT_readname.txt.R1.bed.RNA	1060	759	0.283962
GC0713055_S55_TACACTGT_readname.txt.R1.bed.RNA	2299	1743	0.241844
GC0713055_S55_TACAGTGT_readname.txt.R1.bed.RNA	1848	1502	0.187229
GC0713055_S55_TCGTCGAT_readname.txt.R1.bed.RNA	3690	3152	0.145799
GC0713056_S56_CATATGCT_readname.txt.R1.bed.RNA	1123	931	0.170971
GC0713056_S56_CGAGAATG_readname.txt.R1.bed.RNA	2141	1466	0.315273
GC0713056_S56_GACTGTGT_readname.txt.R1.bed.RNA	4510	3514	0.220843
GC0713056_S56_TAACGTGT_readname.txt.R1.bed.RNA	1203	936	0.221945
GC0713056_S56_TCCTGCTG_readname.txt.R1.bed.RNA	4711	3036	0.355551
GC0713057_S57_AAGAGGTT_readname.txt.R1.bed.RNA	1096	843	0.230839
GC0713057_S57_ACTGCATG_readname.txt.R1.bed.RNA	3179	2252	0.291601
GC0713057_S57_AGAGTTGT_readname.txt.R1.bed.RNA	1272	1027	0.19261
GC0713057_S57_CACTCTTG_readname.txt.R1.bed.RNA	2174	1646	0.24287
GC0713057_S57_CAGTGATG_readname.txt.R1.bed.RNA	3552	2670	0.248311
GC0713057_S57_CTTCGTTG_readname.txt.R1.bed.RNA	2395	1850	0.227557
GC0713057_S57_TAACGTGT_readname.txt.R1.bed.RNA	1388	1170	0.157061
GC0713057_S57_TAGCAGTT_readname.txt.R1.bed.RNA	2261	1702	0.247236
GC0713057_S57_TAGTTCTG_readname.txt.R1.bed.RNA	2937	2209	0.247872
GC0713057_S57_TCCTGCTG_readname.txt.R1.bed.RNA	1835	1188	0.352589
GC0713057_S57_TGATGCGA_readname.txt.R1.bed.RNA	1002	822	0.179641
GC0713057_S57_TGGCGTAT_readname.txt.R1.bed.RNA	1629	1350	0.171271
GC0713058_S58_AAGAGGTT_readname.txt.R1.bed.RNA	6067	4542	0.25136
GC0713058_S58_AATCGGAT_readname.txt.R1.bed.RNA	1694	1308	0.227863
GC0713058_S58_AATGACAG_readname.txt.R1.bed.RNA	1339	1087	0.1882
GC0713058_S58_ACTGCATG_readname.txt.R1.bed.RNA	4855	3146	0.352008
GC0713058_S58_ATGGACTG_readname.txt.R1.bed.RNA	2571	1859	0.276935
GC0713058_S58_CACAGTTG_readname.txt.R1.bed.RNA	2866	1925	0.328332
GC0713058_S58_CACTCTTG_readname.txt.R1.bed.RNA	1049	659	0.371783
GC0713058_S58_CAGTGATG_readname.txt.R1.bed.RNA	2617	1718	0.343523
GC0713058_S58_CATGTAGA_readname.txt.R1.bed.RNA	2136	1687	0.210206
GC0713058_S58_CTAAGTGT_readname.txt.R1.bed.RNA	1518	1225	0.193017
GC0713058_S58_GAGACCTT_readname.txt.R1.bed.RNA	1858	1407	0.242734
GC0713058_S58_TCAAGTTG_readname.txt.R1.bed.RNA	10640	6354	0.40282
GC0713058_S58_TGATGCGA_readname.txt.R1.bed.RNA	2163	1655	0.234859
GC0713059_S59_ACGTACGT_readname.txt.R1.bed.RNA	2065	1478	0.284262
GC0713059_S59_ATACGACT_readname.txt.R1.bed.RNA	1522	1195	0.214849
GC0713059_S59_ATGACACC_readname.txt.R1.bed.RNA	2051	1618	0.211117
GC0713059_S59_CACAGTTG_readname.txt.R1.bed.RNA	1208	819	0.32202
GC0713059_S59_CATGGTGT_readname.txt.R1.bed.RNA	1310	1067	0.185496
GC0713059_S59_CATGTGTG_readname.txt.R1.bed.RNA	2289	1648	0.280035
GC0713059_S59_CTGACGTT_readname.txt.R1.bed.RNA	2017	1622	0.195835
GC0713059_S59_GAGACCTT_readname.txt.R1.bed.RNA	1327	1074	0.190656
GC0713059_S59_TAAGGTGT_readname.txt.R1.bed.RNA	2426	1879	0.225474
GC0713060_S60_CAATGTGT_readname.txt.R1.bed.RNA	1030	783	0.239806
GC0713060_S60_CAATTCGT_readname.txt.R1.bed.RNA	1144	837	0.268357
GC0713060_S60_CCTCATGT_readname.txt.R1.bed.RNA	2587	1953	0.245072
GC0713060_S60_GGAACTGT_readname.txt.R1.bed.RNA	1800	1407	0.218333
GC0713061_S61_CATATGCT_readname.txt.R1.bed.RNA	1374	1117	0.187045
GC0713061_S61_CCTAGTAG_readname.txt.R1.bed.RNA	2154	1727	0.198236
GC0713061_S61_CGAGAATG_readname.txt.R1.bed.RNA	1535	1041	0.321824
GC0713061_S61_CGTAATTA_readname.txt.R1.bed.RNA	1112	944	0.151079
GC0713061_S61_CTAGTGTG_readname.txt.R1.bed.RNA	1955	1304	0.332992
GC0713061_S61_CTTCGTTG_readname.txt.R1.bed.RNA	4099	3043	0.257624
GC0713061_S61_GACTGTGT_readname.txt.R1.bed.RNA	1349	1150	0.147517
GC0713061_S61_GCGTAATT_readname.txt.R1.bed.RNA	3531	2742	0.223449
GC0713061_S61_GCTTAGTA_readname.txt.R1.bed.RNA	1250	1049	0.1608
GC0713061_S61_TACAGTGT_readname.txt.R1.bed.RNA	2785	2166	0.222262
GC0713061_S61_TAGACGGA_readname.txt.R1.bed.RNA	1731	1402	0.190064
GC0713061_S61_TCAAGTTG_readname.txt.R1.bed.RNA	2374	1652	0.304128
GC0713062_S62_AAGAATCT_readname.txt.R1.bed.RNA	1725	1343	0.221449
GC0713062_S62_ATCTGATG_readname.txt.R1.bed.RNA	1289	820	0.363848
GC0713062_S62_CTTCGTTG_readname.txt.R1.bed.RNA	4805	2914	0.393548
GC0713062_S62_GACTAAGA_readname.txt.R1.bed.RNA	1825	1400	0.232877
GC0713062_S62_GAGACCTT_readname.txt.R1.bed.RNA	3142	2324	0.260344
GC0713062_S62_GGAACTGT_readname.txt.R1.bed.RNA	2402	1819	0.242714
GC0713062_S62_TAACCAAG_readname.txt.R1.bed.RNA	1246	1013	0.186998
GC0713062_S62_TAGTTCTG_readname.txt.R1.bed.RNA	2674	1665	0.377337
GC0713064_S64_CATAACTT_readname.txt.R1.bed.RNA	3919	2978	0.240112
GC0713064_S64_TCATCGTG_readname.txt.R1.bed.RNA	1000	594	0.406
GC0713064_S64_TGGCGTAT_readname.txt.R1.bed.RNA	2298	1832	0.202785
GC0713065_S65_ACGTACTC_readname.txt.R1.bed.RNA	1079	842	0.219648
GC0713065_S65_ATAGATAC_readname.txt.R1.bed.RNA	1291	1068	0.172734
GC0713065_S65_ATCTGATG_readname.txt.R1.bed.RNA	4060	2626	0.353202
GC0713065_S65_GATAACCA_readname.txt.R1.bed.RNA	2508	1980	0.210526
GC0713065_S65_TTCACTAG_readname.txt.R1.bed.RNA	3511	2867	0.183424
GC0713066_S66_AAGAGGTT_readname.txt.R1.bed.RNA	1375	1085	0.210909
GC0713066_S66_ATGGACTG_readname.txt.R1.bed.RNA	1091	670	0.385885
GC0713066_S66_ATTGGCGT_readname.txt.R1.bed.RNA	5559	4039	0.27343
GC0713066_S66_CAATGTGT_readname.txt.R1.bed.RNA	1096	844	0.229927
GC0713066_S66_CTAAGTGT_readname.txt.R1.bed.RNA	2972	2311	0.222409
GC0713066_S66_GCGTAATT_readname.txt.R1.bed.RNA	1249	968	0.22498
GC0713066_S66_TACACTGT_readname.txt.R1.bed.RNA	3052	2255	0.26114
GC0713066_S66_TACAGTGT_readname.txt.R1.bed.RNA	1309	968	0.260504
GC0713066_S66_TCAGCTTG_readname.txt.R1.bed.RNA	1659	1361	0.179626
GC0713066_S66_TGGCGTAT_readname.txt.R1.bed.RNA	1227	1009	0.177669
GC0713067_S67_ACACACGT_readname.txt.R1.bed.RNA	1078	840	0.220779
GC0713067_S67_ATATGCTG_readname.txt.R1.bed.RNA	1125	893	0.206222
GC0713067_S67_CAGTGATG_readname.txt.R1.bed.RNA	3070	1995	0.350163
GC0713067_S67_CATGGTGT_readname.txt.R1.bed.RNA	3009	2349	0.219342
GC0713067_S67_CCTCATGT_readname.txt.R1.bed.RNA	1039	822	0.208855
GC0713067_S67_GGTCAATG_readname.txt.R1.bed.RNA	2826	1946	0.311394
GC0713067_S67_TAACGTGT_readname.txt.R1.bed.RNA	1205	990	0.178423
GC0713067_S67_TAGTTCTG_readname.txt.R1.bed.RNA	1987	1345	0.3231
GC0713067_S67_TCAAGTTG_readname.txt.R1.bed.RNA	2881	1753	0.391531
GC0713067_S67_TCCGGTAT_readname.txt.R1.bed.RNA	3922	2969	0.242988
GC0713067_S67_TCCTGCTG_readname.txt.R1.bed.RNA	2580	1745	0.323643
GC0713067_S67_TCTGTTGT_readname.txt.R1.bed.RNA	2466	1825	0.259935
GC0713067_S67_TGATGCGA_readname.txt.R1.bed.RNA	1329	1057	0.204665
GC0713068_S68_ACGTACGT_readname.txt.R1.bed.RNA	7434	5404	0.27307
GC0713068_S68_AGAGTTGT_readname.txt.R1.bed.RNA	1700	1286	0.243529
GC0713068_S68_ATGACACC_readname.txt.R1.bed.RNA	1712	1374	0.19743
GC0713068_S68_ATGACTGT_readname.txt.R1.bed.RNA	2355	1859	0.210616
GC0713068_S68_CAATGTGT_readname.txt.R1.bed.RNA	1257	972	0.22673
GC0713068_S68_CAGTGATG_readname.txt.R1.bed.RNA	2737	1877	0.314213
GC0713068_S68_CATGTGTG_readname.txt.R1.bed.RNA	3954	2665	0.325999
GC0713068_S68_TCCTGCTG_readname.txt.R1.bed.RNA	3738	2446	0.345639
GC0713068_S68_TCTGTTGT_readname.txt.R1.bed.RNA	2372	1836	0.22597
GC0713069_S69_AACTGCCA_readname.txt.R1.bed.RNA	1063	879	0.173095
GC0713069_S69_ATGACACC_readname.txt.R1.bed.RNA	1544	1273	0.175518
GC0713069_S69_ATGGACTG_readname.txt.R1.bed.RNA	17496	10854	0.37963
GC0713069_S69_CAATGTGT_readname.txt.R1.bed.RNA	2920	2253	0.228425
GC0713069_S69_CATGTATT_readname.txt.R1.bed.RNA	1718	1277	0.256694
GC0713069_S69_CGAACTAC_readname.txt.R1.bed.RNA	1289	1058	0.179209
GC0713069_S69_GACTAAGA_readname.txt.R1.bed.RNA	1450	1108	0.235862
GC0713069_S69_GAGACCTT_readname.txt.R1.bed.RNA	6072	4550	0.250659
GC0713069_S69_GGTCAATG_readname.txt.R1.bed.RNA	2909	1856	0.36198
GC0713069_S69_GTGAACGT_readname.txt.R1.bed.RNA	3226	2528	0.216367
GC0713069_S69_TAACCAAG_readname.txt.R1.bed.RNA	4875	3770	0.226667
GC0713069_S69_TACACTGT_readname.txt.R1.bed.RNA	1073	809	0.246039
GC0713069_S69_TACAGTGT_readname.txt.R1.bed.RNA	1628	1217	0.252457
GC0713069_S69_TCATCGTG_readname.txt.R1.bed.RNA	4295	3075	0.284051
GC0713069_S69_TGAGCGAA_readname.txt.R1.bed.RNA	1247	986	0.209302
GC0713069_S69_TGGACATG_readname.txt.R1.bed.RNA	2759	2200	0.20261
GC0713070_S70_CAAGATAT_readname.txt.R1.bed.RNA	1049	797	0.240229
GC0713070_S70_CATGGTGT_readname.txt.R1.bed.RNA	1343	1068	0.204765
GC0713070_S70_CGATTACA_readname.txt.R1.bed.RNA	1644	1350	0.178832
GC0713070_S70_TAGCAGTT_readname.txt.R1.bed.RNA	1252	914	0.269968
GC0713070_S70_TCAAGTTG_readname.txt.R1.bed.RNA	3677	2647	0.28012
GC0713072_S72_ACGTACGT_readname.txt.R1.bed.RNA	1317	997	0.242976
GC0713072_S72_ATGACTGT_readname.txt.R1.bed.RNA	2102	1557	0.259277
GC0713072_S72_ATGGACTG_readname.txt.R1.bed.RNA	3963	2385	0.398183
GC0713072_S72_ATTGGCGT_readname.txt.R1.bed.RNA	1214	941	0.224876
GC0713072_S72_CATAACTT_readname.txt.R1.bed.RNA	1968	1374	0.301829
GC0713072_S72_TACACTGT_readname.txt.R1.bed.RNA	1984	1538	0.224798
GC0713073_S73_ACGTACGT_readname.txt.R1.bed.RNA	1916	1427	0.255219
GC0713073_S73_ATCTGATG_readname.txt.R1.bed.RNA	14973	9831	0.343418
GC0713073_S73_CTTCGTTG_readname.txt.R1.bed.RNA	2812	1918	0.317923
GC0713073_S73_GGAACTGT_readname.txt.R1.bed.RNA	3472	2677	0.228975
GC0713073_S73_TACACTGT_readname.txt.R1.bed.RNA	1332	1022	0.232733
GC0713073_S73_TACAGTGT_readname.txt.R1.bed.RNA	1664	1272	0.235577
GC0713073_S73_TTCACTAG_readname.txt.R1.bed.RNA	1222	976	0.201309
GC0713074_S74_AGCAATCC_readname.txt.R1.bed.RNA	1262	1027	0.186212
GC0713074_S74_AGGCTTGA_readname.txt.R1.bed.RNA	1009	849	0.158573
GC0713074_S74_ATACGACT_readname.txt.R1.bed.RNA	2606	2026	0.222563
GC0713074_S74_CAGTGATG_readname.txt.R1.bed.RNA	1277	826	0.353171
GC0713074_S74_CATGGTGT_readname.txt.R1.bed.RNA	3489	2578	0.261106
GC0713074_S74_CATGTGTG_readname.txt.R1.bed.RNA	1892	1234	0.34778
GC0713074_S74_CTAAGTGT_readname.txt.R1.bed.RNA	2315	1794	0.225054
GC0713074_S74_CTGACGTT_readname.txt.R1.bed.RNA	1033	776	0.24879
GC0713074_S74_GGTCAATG_readname.txt.R1.bed.RNA	3659	2680	0.267559
GC0713074_S74_TAACCAAG_readname.txt.R1.bed.RNA	1113	896	0.194969
GC0713075_S75_ATATGCTG_readname.txt.R1.bed.RNA	1040	813	0.218269
GC0713075_S75_CACTCTTG_readname.txt.R1.bed.RNA	2871	1661	0.421456
GC0713075_S75_CATGTAGA_readname.txt.R1.bed.RNA	2372	1840	0.224283
GC0713075_S75_CGAGAATG_readname.txt.R1.bed.RNA	4879	3304	0.322812
GC0713075_S75_CGATTACA_readname.txt.R1.bed.RNA	1143	950	0.168854
GC0713075_S75_CTAAGTGT_readname.txt.R1.bed.RNA	1209	1000	0.17287
GC0713075_S75_GACTGTGT_readname.txt.R1.bed.RNA	2361	1760	0.254553
GC0713075_S75_GATAACCA_readname.txt.R1.bed.RNA	2343	1866	0.203585
GC0713075_S75_GCTTAGTA_readname.txt.R1.bed.RNA	1264	1017	0.195411
GC0713075_S75_GGAACTGT_readname.txt.R1.bed.RNA	1942	1581	0.185891
GC0713075_S75_TCCGGTAT_readname.txt.R1.bed.RNA	1036	763	0.263514
GC0713075_S75_TTCACGAT_readname.txt.R1.bed.RNA	1055	836	0.207583
GC0713076_S76_AACTGCCA_readname.txt.R1.bed.RNA	1836	1437	0.21732
GC0713076_S76_ACTGCATG_readname.txt.R1.bed.RNA	2404	1688	0.297837
GC0713076_S76_CAATTCGT_readname.txt.R1.bed.RNA	1004	790	0.213147
GC0713076_S76_CACAGTTG_readname.txt.R1.bed.RNA	2839	1829	0.355759
GC0713076_S76_TACACTGT_readname.txt.R1.bed.RNA	1255	1033	0.176892
GC0713076_S76_TAGTTCTG_readname.txt.R1.bed.RNA	4617	2939	0.363439
GC0713076_S76_TCATCGTG_readname.txt.R1.bed.RNA	3304	2052	0.378935
GC0713076_S76_TCTGTTGT_readname.txt.R1.bed.RNA	1003	775	0.227318
GC0713076_S76_TGAGCGAA_readname.txt.R1.bed.RNA	1142	917	0.197023
GC0713076_S76_TGCAGACA_readname.txt.R1.bed.RNA	1643	1282	0.21972
GC0713077_S77_AAGAATCT_readname.txt.R1.bed.RNA	1048	802	0.234733
GC0713077_S77_AGGTTGCT_readname.txt.R1.bed.RNA	1480	1195	0.192568
GC0713077_S77_ATGACTGT_readname.txt.R1.bed.RNA	2593	1938	0.252603
GC0713077_S77_CATATGCT_readname.txt.R1.bed.RNA	1421	1140	0.197748
GC0713077_S77_GACTGTGT_readname.txt.R1.bed.RNA	2546	1966	0.227808
GC0713077_S77_GATATTGT_readname.txt.R1.bed.RNA	3346	2549	0.238195
GC0713077_S77_TCCTGCTG_readname.txt.R1.bed.RNA	4502	3037	0.325411
GC0713077_S77_TCGTTAGC_readname.txt.R1.bed.RNA	1136	956	0.158451
GC0713077_S77_TGGACATG_readname.txt.R1.bed.RNA	2297	1900	0.172834
GC0713078_S78_AATGACAG_readname.txt.R1.bed.RNA	1439	1181	0.179291
GC0713078_S78_ACGTACTC_readname.txt.R1.bed.RNA	3758	2986	0.205428
GC0713078_S78_ACTGCATG_readname.txt.R1.bed.RNA	4156	2873	0.30871
GC0713078_S78_CAAGATAT_readname.txt.R1.bed.RNA	1602	1252	0.218477
GC0713078_S78_CATATGCT_readname.txt.R1.bed.RNA	1518	1177	0.224638
GC0713078_S78_CATGGTGT_readname.txt.R1.bed.RNA	1738	1317	0.242232
GC0713078_S78_CGAGAATG_readname.txt.R1.bed.RNA	3730	2393	0.358445
GC0713078_S78_CGATTACA_readname.txt.R1.bed.RNA	2337	1854	0.206675
GC0713078_S78_CTCTGATT_readname.txt.R1.bed.RNA	2351	1850	0.213101
GC0713078_S78_GGTCAATG_readname.txt.R1.bed.RNA	1358	871	0.358616
GC0713078_S78_TACACTGT_readname.txt.R1.bed.RNA	1472	1185	0.194973
GC0713078_S78_TAGCAGTT_readname.txt.R1.bed.RNA	1252	996	0.204473
GC0713078_S78_TCATCGTG_readname.txt.R1.bed.RNA	4402	2577	0.414584
GC0713078_S78_TCGTCGAT_readname.txt.R1.bed.RNA	1277	1060	0.16993
GC0713078_S78_TGGACATG_readname.txt.R1.bed.RNA	1189	957	0.195122
GC0713080_S80_AAGAATCT_readname.txt.R1.bed.RNA	2304	1771	0.231337
GC0713080_S80_ACTGCATG_readname.txt.R1.bed.RNA	4140	2412	0.417391
GC0713080_S80_CACTCTTG_readname.txt.R1.bed.RNA	1267	858	0.32281
GC0713080_S80_GAGACCTT_readname.txt.R1.bed.RNA	1337	994	0.256545
GC0713080_S80_GGAACTGT_readname.txt.R1.bed.RNA	1185	941	0.205907
GC0713080_S80_TGATGCGA_readname.txt.R1.bed.RNA	2041	1585	0.22342
GC0713080_S80_TTCACGAT_readname.txt.R1.bed.RNA	4103	2921	0.288082
GC0713081_S81_ATGGCTGT_readname.txt.R1.bed.RNA	1127	895	0.205856
GC0713081_S81_GACGTTAA_readname.txt.R1.bed.RNA	1129	929	0.177148
GC0713081_S81_GAGACCTT_readname.txt.R1.bed.RNA	2896	2168	0.251381
GC0713081_S81_TAACGTGT_readname.txt.R1.bed.RNA	1497	1190	0.205077
GC0713081_S81_TCATCGTG_readname.txt.R1.bed.RNA	2693	1856	0.310806
GC0713081_S81_TCGTTAGC_readname.txt.R1.bed.RNA	1255	1045	0.167331
GC0713082_S82_ACACACGT_readname.txt.R1.bed.RNA	1776	1437	0.190878
GC0713082_S82_CAGCTCTT_readname.txt.R1.bed.RNA	2999	2334	0.221741
GC0713082_S82_CCTAGTAG_readname.txt.R1.bed.RNA	1936	1498	0.22624
GC0713082_S82_CGAGAATG_readname.txt.R1.bed.RNA	2761	1893	0.314379
GC0713082_S82_GCGTAATT_readname.txt.R1.bed.RNA	2107	1641	0.221168
GC0713082_S82_GCTTAGTA_readname.txt.R1.bed.RNA	2784	2142	0.230603
GC0713082_S82_TACACTGT_readname.txt.R1.bed.RNA	2344	1809	0.228242
GC0713082_S82_TAGTTCTG_readname.txt.R1.bed.RNA	1840	1160	0.369565
GC0713082_S82_TCATCGTG_readname.txt.R1.bed.RNA	1904	1318	0.307773
GC0713082_S82_TCCGGTAT_readname.txt.R1.bed.RNA	1460	1059	0.274658
GC0713082_S82_TTCACGAT_readname.txt.R1.bed.RNA	3464	2638	0.238453
GC0713083_S83_AAGAATCT_readname.txt.R1.bed.RNA	1028	751	0.269455
GC0713083_S83_AATGACAG_readname.txt.R1.bed.RNA	2189	1754	0.198721
GC0713083_S83_ATACGACT_readname.txt.R1.bed.RNA	1487	1207	0.188299
GC0713083_S83_ATCTGATG_readname.txt.R1.bed.RNA	3022	1987	0.342488
GC0713083_S83_ATGACTGT_readname.txt.R1.bed.RNA	2739	2096	0.234757
GC0713083_S83_CAAGGTCA_readname.txt.R1.bed.RNA	1034	862	0.166344
GC0713083_S83_CTTCGTTG_readname.txt.R1.bed.RNA	2656	1956	0.263554
GC0713083_S83_GGTCAATG_readname.txt.R1.bed.RNA	2879	2094	0.272664
GC0713083_S83_GTACCGAT_readname.txt.R1.bed.RNA	1524	1176	0.228346
GC0713083_S83_TCAAGTTG_readname.txt.R1.bed.RNA	1224	904	0.261438
GC0713084_S84_AGGCTTGA_readname.txt.R1.bed.RNA	1736	1387	0.201037
GC0713084_S84_AGGTTGCT_readname.txt.R1.bed.RNA	1153	938	0.18647
GC0713084_S84_CGAGAATG_readname.txt.R1.bed.RNA	1352	762	0.436391
GC0713084_S84_GACTGTGT_readname.txt.R1.bed.RNA	2232	1683	0.245968
GC0713084_S84_TAGCAGTT_readname.txt.R1.bed.RNA	2750	2039	0.258545
GC0713084_S84_TCAGCTTG_readname.txt.R1.bed.RNA	1313	1074	0.182026
GC0713084_S84_TTCACTAG_readname.txt.R1.bed.RNA	1162	931	0.198795
GC0713085_S85_AAGAGGTT_readname.txt.R1.bed.RNA	2162	1453	0.327937
GC0713085_S85_AATGACAG_readname.txt.R1.bed.RNA	1406	1145	0.185633
GC0713085_S85_ACACACGT_readname.txt.R1.bed.RNA	1496	1196	0.200535
GC0713085_S85_ATGACTGT_readname.txt.R1.bed.RNA	1444	1033	0.284626
GC0713085_S85_ATTGGCGT_readname.txt.R1.bed.RNA	1785	1305	0.268908
GC0713085_S85_GAGCGATA_readname.txt.R1.bed.RNA	1128	910	0.193262
GC0713085_S85_TAACGTGT_readname.txt.R1.bed.RNA	1521	1061	0.302433
GC0713085_S85_TACACTGT_readname.txt.R1.bed.RNA	1719	1240	0.27865
GC0713085_S85_TAGCAGTT_readname.txt.R1.bed.RNA	1493	1138	0.237776
GC0713085_S85_TCCTGCTG_readname.txt.R1.bed.RNA	1651	1041	0.369473
GC0713085_S85_TTCACGAT_readname.txt.R1.bed.RNA	2036	1490	0.268173
GC0713086_S86_ACACACGT_readname.txt.R1.bed.RNA	1097	888	0.19052
GC0713086_S86_ACTGCATG_readname.txt.R1.bed.RNA	4612	2893	0.372723
GC0713086_S86_CACAGTTG_readname.txt.R1.bed.RNA	3527	2440	0.308194
GC0713086_S86_CATAACTT_readname.txt.R1.bed.RNA	1300	1054	0.189231
GC0713086_S86_GCGTAATT_readname.txt.R1.bed.RNA	2100	1562	0.25619
GC0713086_S86_TGGCGTAT_readname.txt.R1.bed.RNA	2120	1801	0.150472
GC0713088_S88_ACACACGT_readname.txt.R1.bed.RNA	2103	1661	0.210176
GC0713088_S88_CTAAGTGT_readname.txt.R1.bed.RNA	1088	858	0.211397
GC0713088_S88_GAGACCTT_readname.txt.R1.bed.RNA	1473	1050	0.287169
GC0713088_S88_GATAACCA_readname.txt.R1.bed.RNA	1172	1000	0.146758
GC0713088_S88_TAACGTGT_readname.txt.R1.bed.RNA	3380	2509	0.257692
GC0713088_S88_TACGCGTT_readname.txt.R1.bed.RNA	1367	1143	0.163862
GC0713088_S88_TCTACTGT_readname.txt.R1.bed.RNA	1090	844	0.225688
GC0713089_S89_ACACACGT_readname.txt.R1.bed.RNA	1669	1339	0.197723
GC0713089_S89_AGAGTTGT_readname.txt.R1.bed.RNA	1022	827	0.190802
GC0713089_S89_CAAGTCAC_readname.txt.R1.bed.RNA	1064	898	0.156015
GC0713089_S89_CTAAGTGT_readname.txt.R1.bed.RNA	1526	1249	0.18152
GC0713089_S89_GAGACCTT_readname.txt.R1.bed.RNA	1334	1008	0.244378
GC0713089_S89_TAGCAGTT_readname.txt.R1.bed.RNA	2069	1555	0.248429
GC0713090_S90_AATCGGAT_readname.txt.R1.bed.RNA	1115	935	0.161435
GC0713090_S90_ACTGCATG_readname.txt.R1.bed.RNA	1857	1258	0.322563
GC0713090_S90_AGAGTTGT_readname.txt.R1.bed.RNA	2291	1776	0.224793
GC0713090_S90_ATATGCTG_readname.txt.R1.bed.RNA	1037	824	0.2054
GC0713090_S90_ATGACACC_readname.txt.R1.bed.RNA	1598	1222	0.235294
GC0713090_S90_CATGTGTG_readname.txt.R1.bed.RNA	1663	1067	0.358388
GC0713090_S90_CGAGAATG_readname.txt.R1.bed.RNA	3827	2395	0.374183
GC0713090_S90_GAGACCTT_readname.txt.R1.bed.RNA	1261	1034	0.180016
GC0713090_S90_GAGCGATA_readname.txt.R1.bed.RNA	1206	958	0.205638
GC0713090_S90_GCTTAGTA_readname.txt.R1.bed.RNA	1596	1288	0.192982
GC0713090_S90_TAACGTGT_readname.txt.R1.bed.RNA	1901	1376	0.27617
GC0713090_S90_TCATCGTG_readname.txt.R1.bed.RNA	1233	769	0.376318
GC0713091_S91_CAATTCGT_readname.txt.R1.bed.RNA	1276	1011	0.20768
GC0713091_S91_GTACCGAT_readname.txt.R1.bed.RNA	1193	896	0.248952
GC0713091_S91_TAACGTGT_readname.txt.R1.bed.RNA	1514	1145	0.243725
GC0713091_S91_TAGACGGA_readname.txt.R1.bed.RNA	2965	2400	0.190556
GC0713091_S91_TCTGTTGT_readname.txt.R1.bed.RNA	3207	2343	0.269411
GC0713092_S92_AATGACAG_readname.txt.R1.bed.RNA	1989	1619	0.186023
GC0713092_S92_AGGTTGCT_readname.txt.R1.bed.RNA	1252	1067	0.147764
GC0713092_S92_ATAGATAC_readname.txt.R1.bed.RNA	1376	1127	0.180959
GC0713092_S92_CAAGTCAC_readname.txt.R1.bed.RNA	1603	1360	0.151591
GC0713092_S92_CCTAGTAG_readname.txt.R1.bed.RNA	1304	977	0.250767
GC0713092_S92_CTAGTGTG_readname.txt.R1.bed.RNA	1958	1388	0.291113
GC0713092_S92_CTGACGTT_readname.txt.R1.bed.RNA	1420	1050	0.260563
GC0713092_S92_TCAGCTTG_readname.txt.R1.bed.RNA	1703	1380	0.189665
GC0713093_S93_CTGACGTT_readname.txt.R1.bed.RNA	1095	879	0.19726
GC0713093_S93_GTACCGAT_readname.txt.R1.bed.RNA	1068	814	0.237828
GC0713093_S93_TAAGGTGT_readname.txt.R1.bed.RNA	3312	2493	0.247283
GC0713094_S94_AAGAATCT_readname.txt.R1.bed.RNA	1179	947	0.196777
GC0713094_S94_ATAGATAC_readname.txt.R1.bed.RNA	3309	2591	0.216984
GC0713094_S94_CAATTCGT_readname.txt.R1.bed.RNA	2334	1670	0.28449
GC0713094_S94_CTGCAATC_readname.txt.R1.bed.RNA	1425	1109	0.221754
GC0713094_S94_GATGGCTT_readname.txt.R1.bed.RNA	1000	768	0.232
GC0713094_S94_GCGTAATT_readname.txt.R1.bed.RNA	1065	820	0.230047
GC0713094_S94_GGTCAATG_readname.txt.R1.bed.RNA	1995	1294	0.351378
GC0713094_S94_TTAAGCAT_readname.txt.R1.bed.RNA	4056	3200	0.211045
GC0713094_S94_TTCACGAT_readname.txt.R1.bed.RNA	1710	1353	0.208772
GC0713097_S97_AACTGCCA_readname.txt.R1.bed.RNA	1273	824	0.35271
GC0713097_S97_ACTGCATG_readname.txt.R1.bed.RNA	3598	1606	0.553641
GC0713097_S97_ATGACTGT_readname.txt.R1.bed.RNA	3841	1911	0.502473
GC0713097_S97_ATGGACTG_readname.txt.R1.bed.RNA	8926	4283	0.520166
GC0713097_S97_CAATGTGT_readname.txt.R1.bed.RNA	1084	530	0.51107
GC0713097_S97_CATAACTT_readname.txt.R1.bed.RNA	1786	809	0.547032
GC0713097_S97_CATGTATT_readname.txt.R1.bed.RNA	2217	1223	0.448354
GC0713097_S97_CCTCATGT_readname.txt.R1.bed.RNA	5791	3066	0.470558
GC0713097_S97_CTGCAATC_readname.txt.R1.bed.RNA	1056	680	0.356061
GC0713097_S97_GATGGCTT_readname.txt.R1.bed.RNA	1173	791	0.325661
GC0713097_S97_GCGTAATT_readname.txt.R1.bed.RNA	2134	1134	0.468604
GC0713097_S97_GGTCAATG_readname.txt.R1.bed.RNA	7141	2584	0.638146
GC0713097_S97_GTCTCCTA_readname.txt.R1.bed.RNA	3389	2073	0.388315
GC0713097_S97_TCATCGTG_readname.txt.R1.bed.RNA	5666	2663	0.530004
GC0713097_S97_TCCTGCTG_readname.txt.R1.bed.RNA	3290	1624	0.506383
GC0713097_S97_TTAAGCAT_readname.txt.R1.bed.RNA	2236	1261	0.436047
GC0713097_S97_TTCACTAG_readname.txt.R1.bed.RNA	4401	2391	0.456714
GC0713098_S98_AACTGCCA_readname.txt.R1.bed.RNA	1119	666	0.404826
GC0713098_S98_AAGAATCT_readname.txt.R1.bed.RNA	4338	1954	0.549562
GC0713098_S98_AGGTTGCT_readname.txt.R1.bed.RNA	1029	509	0.505345
GC0713098_S98_ATACGACT_readname.txt.R1.bed.RNA	1760	993	0.435795
GC0713098_S98_ATGGCTGT_readname.txt.R1.bed.RNA	3545	2050	0.421721
GC0713098_S98_ATTGGCGT_readname.txt.R1.bed.RNA	4991	2465	0.506111
GC0713098_S98_CAAGGTCA_readname.txt.R1.bed.RNA	3015	1650	0.452736
GC0713098_S98_CACAGTTG_readname.txt.R1.bed.RNA	4451	1747	0.607504
GC0713098_S98_CAGCTCTT_readname.txt.R1.bed.RNA	1919	1153	0.399166
GC0713098_S98_CAGTGATG_readname.txt.R1.bed.RNA	3535	1797	0.491655
GC0713098_S98_CATATGCT_readname.txt.R1.bed.RNA	1041	618	0.40634
GC0713098_S98_CATGTATT_readname.txt.R1.bed.RNA	2836	1543	0.455924
GC0713098_S98_CCTCATGT_readname.txt.R1.bed.RNA	1621	1019	0.371376
GC0713098_S98_CGATTACA_readname.txt.R1.bed.RNA	1021	589	0.423115
GC0713098_S98_CTTCGTTG_readname.txt.R1.bed.RNA	16959	6386	0.623445
GC0713098_S98_GAGACCTT_readname.txt.R1.bed.RNA	4443	2372	0.466126
GC0713098_S98_TAGCAGTT_readname.txt.R1.bed.RNA	3277	1338	0.5917
GC0713098_S98_TCCTGCTG_readname.txt.R1.bed.RNA	7306	3457	0.526827
GC0713098_S98_TGGCGTAT_readname.txt.R1.bed.RNA	1893	1231	0.349709
GC0713098_S98_TTCACTAG_readname.txt.R1.bed.RNA	2474	1482	0.40097
GC0713099_S99_AAGAGGTT_readname.txt.R1.bed.RNA	2380	1341	0.436555
GC0713099_S99_ATTGGCGT_readname.txt.R1.bed.RNA	6848	3032	0.557243
GC0713099_S99_CACAGTTG_readname.txt.R1.bed.RNA	4027	1908	0.526198
GC0713099_S99_CACTCTTG_readname.txt.R1.bed.RNA	13836	5405	0.609352
GC0713099_S99_CATGGTGT_readname.txt.R1.bed.RNA	3506	1905	0.456646
GC0713099_S99_CATGTAGA_readname.txt.R1.bed.RNA	2181	1165	0.465841
GC0713099_S99_CGAGAATG_readname.txt.R1.bed.RNA	7551	3168	0.580453
GC0713099_S99_CGTAATTA_readname.txt.R1.bed.RNA	2733	1464	0.464325
GC0713099_S99_GATGGCTT_readname.txt.R1.bed.RNA	1038	677	0.347784
GC0713099_S99_GGAACTGT_readname.txt.R1.bed.RNA	1685	870	0.48368
GC0713099_S99_TCAAGTTG_readname.txt.R1.bed.RNA	6527	2405	0.631531
GC0713099_S99_TCGATTAA_readname.txt.R1.bed.RNA	1643	881	0.463786
GC0713099_S99_TTCACTAG_readname.txt.R1.bed.RNA	1263	829	0.343626
GC0713100_S100_AAGAGGTT_readname.txt.R1.bed.RNA	3118	1776	0.430404
GC0713100_S100_AATGACAG_readname.txt.R1.bed.RNA	4598	2763	0.399087
GC0713100_S100_ACTGCATG_readname.txt.R1.bed.RNA	3569	1745	0.511068
GC0713100_S100_AGGTTGCT_readname.txt.R1.bed.RNA	1494	916	0.386881
GC0713100_S100_AGTTGACC_readname.txt.R1.bed.RNA	1825	969	0.469041
GC0713100_S100_ATAGATAC_readname.txt.R1.bed.RNA	1545	940	0.391586
GC0713100_S100_ATATGCTG_readname.txt.R1.bed.RNA	1337	832	0.377711
GC0713100_S100_CAAGTCAC_readname.txt.R1.bed.RNA	1260	858	0.319048
GC0713100_S100_CATGTAGA_readname.txt.R1.bed.RNA	1788	1022	0.428412
GC0713100_S100_CTCTGATT_readname.txt.R1.bed.RNA	2729	1518	0.443752
GC0713100_S100_GACTGTGT_readname.txt.R1.bed.RNA	3216	1518	0.527985
GC0713100_S100_GGATCATC_readname.txt.R1.bed.RNA	1936	1281	0.338326
GC0713100_S100_TAACCAAG_readname.txt.R1.bed.RNA	1137	611	0.462621
GC0713100_S100_TACACTGT_readname.txt.R1.bed.RNA	1684	823	0.511283
GC0713100_S100_TAGTTCTG_readname.txt.R1.bed.RNA	3686	1736	0.529029
GC0713100_S100_TCATCGTG_readname.txt.R1.bed.RNA	8623	3607	0.5817
GC0713100_S100_TCGATTAA_readname.txt.R1.bed.RNA	2185	1362	0.376659
GC0713100_S100_TGAGCGAA_readname.txt.R1.bed.RNA	3870	2238	0.421705
GC0713101_S101_ACGTACTC_readname.txt.R1.bed.RNA	4980	2747	0.448394
GC0713101_S101_AGGCTTGA_readname.txt.R1.bed.RNA	1434	877	0.388424
GC0713101_S101_ATGGCTGT_readname.txt.R1.bed.RNA	3151	1484	0.529038
GC0713101_S101_CAGTGATG_readname.txt.R1.bed.RNA	5484	2547	0.535558
GC0713101_S101_CATGGTGT_readname.txt.R1.bed.RNA	1666	946	0.432173
GC0713101_S101_CATGTAGA_readname.txt.R1.bed.RNA	1700	992	0.416471
GC0713101_S101_CATGTGTG_readname.txt.R1.bed.RNA	7860	3092	0.606616
GC0713101_S101_CGAGAATG_readname.txt.R1.bed.RNA	6603	2501	0.621233
GC0713101_S101_CGATTACA_readname.txt.R1.bed.RNA	2753	1676	0.39121
GC0713101_S101_CGTAATTA_readname.txt.R1.bed.RNA	1927	1180	0.387649
GC0713101_S101_GATGGCTT_readname.txt.R1.bed.RNA	1835	985	0.463215
GC0713101_S101_GCTTAGTA_readname.txt.R1.bed.RNA	1495	1007	0.326421
GC0713101_S101_GGAACTGT_readname.txt.R1.bed.RNA	2221	1175	0.470959
GC0713101_S101_TAACGTGT_readname.txt.R1.bed.RNA	3061	1552	0.492976
GC0713101_S101_TACAGTGT_readname.txt.R1.bed.RNA	5068	2181	0.569653
GC0713101_S101_TAGACGGA_readname.txt.R1.bed.RNA	1802	985	0.453385
GC0713102_S102_AGGTTGCT_readname.txt.R1.bed.RNA	1379	858	0.37781
GC0713102_S102_AGTTGACC_readname.txt.R1.bed.RNA	1219	692	0.432322
GC0713102_S102_ATCTGATG_readname.txt.R1.bed.RNA	8564	3795	0.556866
GC0713102_S102_CAATGTGT_readname.txt.R1.bed.RNA	2591	1306	0.495948
GC0713102_S102_CATGTGTG_readname.txt.R1.bed.RNA	4590	1718	0.625708
GC0713102_S102_CCTAGTAG_readname.txt.R1.bed.RNA	2369	1406	0.406501
GC0713102_S102_CGAGAATG_readname.txt.R1.bed.RNA	3453	1528	0.557486
GC0713102_S102_CTTCGTTG_readname.txt.R1.bed.RNA	5249	2337	0.554772
GC0713102_S102_GAGCGATA_readname.txt.R1.bed.RNA	1164	648	0.443299
GC0713102_S102_TAAGGTGT_readname.txt.R1.bed.RNA	1461	941	0.355921
GC0713102_S102_TACAGTGT_readname.txt.R1.bed.RNA	1229	607	0.506103
GC0713102_S102_TAGCAGTT_readname.txt.R1.bed.RNA	2016	1043	0.482639
GC0713102_S102_TCATCGTG_readname.txt.R1.bed.RNA	9450	4198	0.555767
GC0713102_S102_TCTGTTGT_readname.txt.R1.bed.RNA	3714	2180	0.413032
GC0713103_S103_AAGAGGTT_readname.txt.R1.bed.RNA	15511	7312	0.528593
GC0713103_S103_AGCAATCC_readname.txt.R1.bed.RNA	2165	1147	0.470208
GC0713103_S103_ATGGACTG_readname.txt.R1.bed.RNA	1241	543	0.56245
GC0713103_S103_CAGCTCTT_readname.txt.R1.bed.RNA	2250	1186	0.472889
GC0713103_S103_CAGTGATG_readname.txt.R1.bed.RNA	2876	909	0.683936
GC0713103_S103_CGTAATTA_readname.txt.R1.bed.RNA	1304	774	0.406442
GC0713103_S103_GACTGTGT_readname.txt.R1.bed.RNA	1217	586	0.518488
GC0713103_S103_GAGACCTT_readname.txt.R1.bed.RNA	4452	2194	0.507188
GC0713103_S103_GGATCATC_readname.txt.R1.bed.RNA	1886	1109	0.411983
GC0713103_S103_GGTCAATG_readname.txt.R1.bed.RNA	2987	1245	0.583194
GC0713103_S103_GTACCGAT_readname.txt.R1.bed.RNA	1278	663	0.481221
GC0713103_S103_GTCTCCTA_readname.txt.R1.bed.RNA	1489	863	0.420416
GC0713103_S103_TAACCAAG_readname.txt.R1.bed.RNA	2037	985	0.516446
GC0713103_S103_TACACTGT_readname.txt.R1.bed.RNA	6260	2914	0.534505
GC0713103_S103_TACGCGTT_readname.txt.R1.bed.RNA	1882	1154	0.386823
GC0713103_S103_TCAAGTTG_readname.txt.R1.bed.RNA	5365	2628	0.510158
GC0713103_S103_TCCGGTAT_readname.txt.R1.bed.RNA	7753	3867	0.501225
GC0713103_S103_TCGTCGAT_readname.txt.R1.bed.RNA	1037	679	0.345227
GC0713104_S104_ACGTACGT_readname.txt.R1.bed.RNA	6469	3219	0.502396
GC0713104_S104_ATATGCTG_readname.txt.R1.bed.RNA	1446	967	0.331259
GC0713104_S104_CACTCTTG_readname.txt.R1.bed.RNA	8229	3080	0.625714
GC0713104_S104_CAGTGATG_readname.txt.R1.bed.RNA	8641	3669	0.575396
GC0713104_S104_CATGTGTG_readname.txt.R1.bed.RNA	10641	4600	0.56771
GC0713104_S104_CGAGAATG_readname.txt.R1.bed.RNA	12809	5595	0.563198
GC0713104_S104_CTTCGTTG_readname.txt.R1.bed.RNA	3979	1547	0.611209
GC0713104_S104_GACTGTGT_readname.txt.R1.bed.RNA	1774	1036	0.416009
GC0713104_S104_GATATTGT_readname.txt.R1.bed.RNA	2526	1592	0.369755
GC0713104_S104_GCGTAATT_readname.txt.R1.bed.RNA	1624	755	0.535099
GC0713104_S104_GGAACTGT_readname.txt.R1.bed.RNA	1695	1084	0.360472
GC0713104_S104_TACACTGT_readname.txt.R1.bed.RNA	1305	785	0.398467
GC0713104_S104_TACGCGTT_readname.txt.R1.bed.RNA	2265	1302	0.425166
GC0713104_S104_TAGCAGTT_readname.txt.R1.bed.RNA	2141	1204	0.437646
GC0713104_S104_TCAAGTTG_readname.txt.R1.bed.RNA	6899	2629	0.61893
GC0713104_S104_TCCGGTAT_readname.txt.R1.bed.RNA	3256	2030	0.376536
GC0713104_S104_TCTACTGT_readname.txt.R1.bed.RNA	1327	823	0.379804
GC0713104_S104_TGGCGTAT_readname.txt.R1.bed.RNA	1251	825	0.340528
GC0713105_S105_AATCGGAT_readname.txt.R1.bed.RNA	2601	1550	0.404075
GC0713105_S105_ACACACGT_readname.txt.R1.bed.RNA	3771	2203	0.415805
GC0713105_S105_ACTGCATG_readname.txt.R1.bed.RNA	5485	2298	0.581039
GC0713105_S105_AGTTGACC_readname.txt.R1.bed.RNA	1098	727	0.337887
GC0713105_S105_ATGACTGT_readname.txt.R1.bed.RNA	4598	2416	0.474554
GC0713105_S105_CAAGATAT_readname.txt.R1.bed.RNA	6374	2988	0.531221
GC0713105_S105_CAAGTCAC_readname.txt.R1.bed.RNA	1230	750	0.390244
GC0713105_S105_CACAGTTG_readname.txt.R1.bed.RNA	3597	1503	0.582152
GC0713105_S105_CATAACTT_readname.txt.R1.bed.RNA	4805	2241	0.533611
GC0713105_S105_CTGACGTT_readname.txt.R1.bed.RNA	1848	985	0.466991
GC0713105_S105_GACTAAGA_readname.txt.R1.bed.RNA	2544	1610	0.367138
GC0713105_S105_TACACTGT_readname.txt.R1.bed.RNA	2625	1397	0.46781
GC0713105_S105_TACAGTGT_readname.txt.R1.bed.RNA	5606	2709	0.516768
GC0713105_S105_TCATCGTG_readname.txt.R1.bed.RNA	8524	3500	0.589395
GC0713105_S105_TGATGCGA_readname.txt.R1.bed.RNA	3351	2071	0.381976
GC0713105_S105_TTCACGAT_readname.txt.R1.bed.RNA	1865	1119	0.4
GC0713105_S105_TTCACTAG_readname.txt.R1.bed.RNA	2777	1610	0.420238
GC0713106_S106_AACTGCCA_readname.txt.R1.bed.RNA	3080	1810	0.412338
GC0713106_S106_ACGTACGT_readname.txt.R1.bed.RNA	1924	909	0.527547
GC0713106_S106_AGGTTGCT_readname.txt.R1.bed.RNA	6715	3810	0.432614
GC0713106_S106_AGTTGACC_readname.txt.R1.bed.RNA	6412	3373	0.473955
GC0713106_S106_ATACGACT_readname.txt.R1.bed.RNA	3278	1931	0.410921
GC0713106_S106_CAAGGTCA_readname.txt.R1.bed.RNA	1422	864	0.392405
GC0713106_S106_CACTCTTG_readname.txt.R1.bed.RNA	3624	1283	0.645971
GC0713106_S106_CATGTAGA_readname.txt.R1.bed.RNA	1676	973	0.419451
GC0713106_S106_CATGTGTG_readname.txt.R1.bed.RNA	7783	3014	0.612746
GC0713106_S106_CCTCATGT_readname.txt.R1.bed.RNA	2453	1457	0.406033
GC0713106_S106_CGAGAATG_readname.txt.R1.bed.RNA	6356	3236	0.490875
GC0713106_S106_CGTAATTA_readname.txt.R1.bed.RNA	2021	1101	0.45522
GC0713106_S106_GACTGTGT_readname.txt.R1.bed.RNA	2938	1634	0.443839
GC0713106_S106_GATAACCA_readname.txt.R1.bed.RNA	7975	4231	0.469467
GC0713106_S106_GCGTAATT_readname.txt.R1.bed.RNA	1936	1132	0.415289
GC0713106_S106_GTACCGAT_readname.txt.R1.bed.RNA	1952	1072	0.45082
GC0713106_S106_TACAGTGT_readname.txt.R1.bed.RNA	3919	2138	0.454453
GC0713106_S106_TAGACGGA_readname.txt.R1.bed.RNA	2673	1362	0.49046
GC0713106_S106_TCAGCTTG_readname.txt.R1.bed.RNA	1060	605	0.429245
GC0713106_S106_TCATCGTG_readname.txt.R1.bed.RNA	10367	4068	0.607601
GC0713107_S107_AGAATCAG_readname.txt.R1.bed.RNA	2123	1193	0.438059
GC0713107_S107_AGAGTTGT_readname.txt.R1.bed.RNA	1248	632	0.49359
GC0713107_S107_ATACGACT_readname.txt.R1.bed.RNA	1416	835	0.410311
GC0713107_S107_ATGACTGT_readname.txt.R1.bed.RNA	4391	2218	0.494876
GC0713107_S107_ATTGGCGT_readname.txt.R1.bed.RNA	1343	840	0.374535
GC0713107_S107_CACTCTTG_readname.txt.R1.bed.RNA	12755	6093	0.522305
GC0713107_S107_CATAACTT_readname.txt.R1.bed.RNA	2377	1261	0.469499
GC0713107_S107_GACTGTGT_readname.txt.R1.bed.RNA	1280	652	0.490625
GC0713107_S107_GAGACCTT_readname.txt.R1.bed.RNA	4448	2274	0.488759
GC0713107_S107_GCGTAATT_readname.txt.R1.bed.RNA	2217	1086	0.510149
GC0713107_S107_GTACCGAT_readname.txt.R1.bed.RNA	2025	1036	0.488395
GC0713107_S107_GTTATATC_readname.txt.R1.bed.RNA	2008	1270	0.36753
GC0713107_S107_TACAGTGT_readname.txt.R1.bed.RNA	7428	3626	0.511847
GC0713107_S107_TCAAGTTG_readname.txt.R1.bed.RNA	7488	3133	0.581597
GC0713107_S107_TCATCGTG_readname.txt.R1.bed.RNA	7312	3162	0.56756
GC0713107_S107_TGCAGACA_readname.txt.R1.bed.RNA	1728	1002	0.420139
GC0713107_S107_TGGCGTAT_readname.txt.R1.bed.RNA	1985	1287	0.351637
GC0713107_S107_TTCACTAG_readname.txt.R1.bed.RNA	2316	1371	0.408031
GC0713108_S108_ACGTACTC_readname.txt.R1.bed.RNA	1450	994	0.314483
GC0713108_S108_ATGGCTGT_readname.txt.R1.bed.RNA	2623	1386	0.471597
GC0713108_S108_CAAGATAT_readname.txt.R1.bed.RNA	2299	1297	0.435842
GC0713108_S108_CAAGGTCA_readname.txt.R1.bed.RNA	2179	1439	0.339605
GC0713108_S108_CAATGTGT_readname.txt.R1.bed.RNA	3122	1684	0.460602
GC0713108_S108_CACAGTTG_readname.txt.R1.bed.RNA	3993	1960	0.509141
GC0713108_S108_CATGTATT_readname.txt.R1.bed.RNA	3170	1435	0.547319
GC0713108_S108_CATGTGTG_readname.txt.R1.bed.RNA	3768	1691	0.551221
GC0713108_S108_CCTAGTAG_readname.txt.R1.bed.RNA	1704	985	0.421948
GC0713108_S108_GAGCGATA_readname.txt.R1.bed.RNA	1685	1052	0.375668
GC0713108_S108_GCGTAATT_readname.txt.R1.bed.RNA	2066	1144	0.446273
GC0713108_S108_TACGCGTT_readname.txt.R1.bed.RNA	1086	627	0.422652
GC0713108_S108_TCCGGTAT_readname.txt.R1.bed.RNA	2147	1302	0.393572
GC0713108_S108_TCGATTAA_readname.txt.R1.bed.RNA	1358	808	0.405007
GC0713109_S109_AAGAGGTT_readname.txt.R1.bed.RNA	1833	1116	0.391162
GC0713109_S109_AATCGGAT_readname.txt.R1.bed.RNA	1639	871	0.468578
GC0713109_S109_AGGTTGCT_readname.txt.R1.bed.RNA	4059	2409	0.406504
GC0713109_S109_ATTGGCGT_readname.txt.R1.bed.RNA	7852	3833	0.511844
GC0713109_S109_CACTCTTG_readname.txt.R1.bed.RNA	8348	3491	0.581816
GC0713109_S109_CATGTGTG_readname.txt.R1.bed.RNA	1266	445	0.648499
GC0713109_S109_CGTAATTA_readname.txt.R1.bed.RNA	3347	1638	0.510607
GC0713109_S109_GACTAAGA_readname.txt.R1.bed.RNA	6926	3850	0.444124
GC0713109_S109_GATAACCA_readname.txt.R1.bed.RNA	4179	2418	0.421393
GC0713109_S109_GCTTAGTA_readname.txt.R1.bed.RNA	1011	541	0.464886
GC0713109_S109_GTCTCCTA_readname.txt.R1.bed.RNA	1137	641	0.436236
GC0713109_S109_GTTATATC_readname.txt.R1.bed.RNA	1473	937	0.363883
GC0713109_S109_TAAGGTGT_readname.txt.R1.bed.RNA	2321	1227	0.471349
GC0713109_S109_TACAGTGT_readname.txt.R1.bed.RNA	1109	641	0.422002
GC0713109_S109_TAGCAGTT_readname.txt.R1.bed.RNA	2286	1331	0.41776
GC0713109_S109_TAGTTCTG_readname.txt.R1.bed.RNA	3052	1345	0.559305
GC0713109_S109_TCCGGTAT_readname.txt.R1.bed.RNA	1589	860	0.458779
GC0713109_S109_TCTACTGT_readname.txt.R1.bed.RNA	3407	2034	0.402994
GC0713110_S110_AAGAGGTT_readname.txt.R1.bed.RNA	2568	1054	0.589564
GC0713110_S110_ACACACGT_readname.txt.R1.bed.RNA	1551	921	0.40619
GC0713110_S110_ACGTACGT_readname.txt.R1.bed.RNA	3577	1606	0.55102
GC0713110_S110_ATCTGATG_readname.txt.R1.bed.RNA	12985	5408	0.583519
GC0713110_S110_ATGGCTGT_readname.txt.R1.bed.RNA	3176	1672	0.473552
GC0713110_S110_CGAGAATG_readname.txt.R1.bed.RNA	4669	2085	0.553438
GC0713110_S110_CTCTGATT_readname.txt.R1.bed.RNA	2556	1444	0.435055
GC0713110_S110_CTGCAATC_readname.txt.R1.bed.RNA	1193	728	0.389774
GC0713110_S110_GACTGTGT_readname.txt.R1.bed.RNA	2545	1373	0.460511
GC0713110_S110_GAGACCTT_readname.txt.R1.bed.RNA	1733	855	0.506636
GC0713110_S110_GCGTAATT_readname.txt.R1.bed.RNA	2391	1169	0.511083
GC0713110_S110_GGTCAATG_readname.txt.R1.bed.RNA	12752	5476	0.570577
GC0713110_S110_GTCTCCTA_readname.txt.R1.bed.RNA	1659	1015	0.388186
GC0713110_S110_TCCGGTAT_readname.txt.R1.bed.RNA	5122	2316	0.547833
GC0713110_S110_TCCTGCTG_readname.txt.R1.bed.RNA	5600	2726	0.513214
GC0713110_S110_TGCAGACA_readname.txt.R1.bed.RNA	1843	1071	0.418882
GC0713111_S111_AAGAATCT_readname.txt.R1.bed.RNA	2124	1332	0.372881
GC0713111_S111_AATCGGAT_readname.txt.R1.bed.RNA	2673	1419	0.469136
GC0713111_S111_ACGTACGT_readname.txt.R1.bed.RNA	4669	2095	0.551296
GC0713111_S111_ACTGCATG_readname.txt.R1.bed.RNA	4075	1985	0.512883
GC0713111_S111_ATACGACT_readname.txt.R1.bed.RNA	1033	640	0.380445
GC0713111_S111_ATGACACC_readname.txt.R1.bed.RNA	1004	670	0.332669
GC0713111_S111_ATGACTGT_readname.txt.R1.bed.RNA	1386	573	0.58658
GC0713111_S111_CAATGTGT_readname.txt.R1.bed.RNA	8141	4210	0.482865
GC0713111_S111_CAATTCGT_readname.txt.R1.bed.RNA	4063	2102	0.482648
GC0713111_S111_CACTCTTG_readname.txt.R1.bed.RNA	3997	1799	0.549912
GC0713111_S111_CATGTATT_readname.txt.R1.bed.RNA	1976	929	0.529858
GC0713111_S111_CATGTGTG_readname.txt.R1.bed.RNA	9259	4015	0.566368
GC0713111_S111_CGAGAATG_readname.txt.R1.bed.RNA	8377	3572	0.573594
GC0713111_S111_GTCTCCTA_readname.txt.R1.bed.RNA	1024	663	0.352539
GC0713111_S111_GTGAACGT_readname.txt.R1.bed.RNA	3692	2139	0.420639
GC0713111_S111_TACACTGT_readname.txt.R1.bed.RNA	1602	945	0.410112
GC0713111_S111_TAGACGGA_readname.txt.R1.bed.RNA	1288	771	0.401398
GC0713111_S111_TCCTGCTG_readname.txt.R1.bed.RNA	9354	4983	0.467287
GC0713111_S111_TCGTTAGC_readname.txt.R1.bed.RNA	1258	761	0.395072
GC0713111_S111_TCTGTTGT_readname.txt.R1.bed.RNA	2027	1085	0.464726
GC0713112_S112_AAGAATCT_readname.txt.R1.bed.RNA	3172	1588	0.499369
GC0713112_S112_AAGAGGTT_readname.txt.R1.bed.RNA	3574	1584	0.556799
GC0713112_S112_ATCTGATG_readname.txt.R1.bed.RNA	9016	3454	0.616903
GC0713112_S112_ATGGCTGT_readname.txt.R1.bed.RNA	3987	2132	0.465262
GC0713112_S112_CAATTCGT_readname.txt.R1.bed.RNA	2193	1246	0.431829
GC0713112_S112_CATAACTT_readname.txt.R1.bed.RNA	10726	5883	0.45152
GC0713112_S112_CGAGAATG_readname.txt.R1.bed.RNA	3663	1974	0.461097
GC0713112_S112_CGATTACA_readname.txt.R1.bed.RNA	5099	2628	0.484605
GC0713112_S112_CTAGTGTG_readname.txt.R1.bed.RNA	9661	3694	0.617638
GC0713112_S112_CTGCAATC_readname.txt.R1.bed.RNA	2818	1806	0.35912
GC0713112_S112_GACTGTGT_readname.txt.R1.bed.RNA	2599	1223	0.529434
GC0713112_S112_GAGACCTT_readname.txt.R1.bed.RNA	3081	1448	0.530023
GC0713112_S112_GATGGCTT_readname.txt.R1.bed.RNA	1442	910	0.368932
GC0713112_S112_GGATCATC_readname.txt.R1.bed.RNA	1195	764	0.360669
GC0713112_S112_TAACCAAG_readname.txt.R1.bed.RNA	1916	1095	0.428497
GC0713112_S112_TCCTGCTG_readname.txt.R1.bed.RNA	5852	2319	0.603725
GC0713112_S112_TCTGTTGT_readname.txt.R1.bed.RNA	1794	1123	0.374025
GC0713112_S112_TTCACTAG_readname.txt.R1.bed.RNA	2274	1294	0.430959
GC0713113_S113_AAGAATCT_readname.txt.R1.bed.RNA	1712	835	0.512266
GC0713113_S113_AAGAGGTT_readname.txt.R1.bed.RNA	2302	1087	0.527802
GC0713113_S113_AGGTTGCT_readname.txt.R1.bed.RNA	2047	1266	0.381534
GC0713113_S113_ATACGACT_readname.txt.R1.bed.RNA	1064	634	0.404135
GC0713113_S113_ATCTGATG_readname.txt.R1.bed.RNA	8089	3275	0.595129
GC0713113_S113_ATGACTGT_readname.txt.R1.bed.RNA	5391	3194	0.407531
GC0713113_S113_CATGTGTG_readname.txt.R1.bed.RNA	3913	1968	0.497061
GC0713113_S113_CTAGTGTG_readname.txt.R1.bed.RNA	6682	3360	0.497157
GC0713113_S113_CTGACGTT_readname.txt.R1.bed.RNA	2259	1309	0.42054
GC0713113_S113_GCGTAATT_readname.txt.R1.bed.RNA	1107	485	0.561879
GC0713113_S113_GGAACTGT_readname.txt.R1.bed.RNA	8422	4850	0.424127
GC0713113_S113_GGATCATC_readname.txt.R1.bed.RNA	1699	1112	0.345497
GC0713113_S113_GTGAACGT_readname.txt.R1.bed.RNA	1118	676	0.395349
GC0713113_S113_GTTATATC_readname.txt.R1.bed.RNA	1632	1099	0.326593
GC0713113_S113_TAACGTGT_readname.txt.R1.bed.RNA	2203	1440	0.346346
GC0713113_S113_TACACTGT_readname.txt.R1.bed.RNA	2125	1150	0.458824
GC0713113_S113_TACAGTGT_readname.txt.R1.bed.RNA	2421	1230	0.491945
GC0713113_S113_TGATGCGA_readname.txt.R1.bed.RNA	1581	930	0.411765
GC0713113_S113_TGGCGTAT_readname.txt.R1.bed.RNA	3704	2281	0.384179
GC0713114_S114_ACGTACTC_readname.txt.R1.bed.RNA	2454	1321	0.461695
GC0713114_S114_AGAATCAG_readname.txt.R1.bed.RNA	1975	1254	0.365063
GC0713114_S114_AGCAATCC_readname.txt.R1.bed.RNA	1524	868	0.430446
GC0713114_S114_AGGTTGCT_readname.txt.R1.bed.RNA	1348	909	0.325668
GC0713114_S114_ATGACACC_readname.txt.R1.bed.RNA	1655	939	0.432628
GC0713114_S114_CAAGGTCA_readname.txt.R1.bed.RNA	2483	1637	0.340717
GC0713114_S114_CAAGTCAC_readname.txt.R1.bed.RNA	1602	972	0.393258
GC0713114_S114_CATAACTT_readname.txt.R1.bed.RNA	3527	1637	0.535866
GC0713114_S114_CATATGCT_readname.txt.R1.bed.RNA	2450	1264	0.484082
GC0713114_S114_CGATTACA_readname.txt.R1.bed.RNA	6081	3260	0.463904
GC0713114_S114_GACTGTGT_readname.txt.R1.bed.RNA	1892	1324	0.300211
GC0713114_S114_GATGGCTT_readname.txt.R1.bed.RNA	1553	980	0.368963
GC0713114_S114_GGAACTGT_readname.txt.R1.bed.RNA	1365	876	0.358242
GC0713114_S114_GGATCATC_readname.txt.R1.bed.RNA	1117	759	0.320501
GC0713114_S114_TACGCGTT_readname.txt.R1.bed.RNA	1873	1078	0.424453
GC0713114_S114_TAGCAGTT_readname.txt.R1.bed.RNA	1879	876	0.533795
GC0713114_S114_TCAAGTTG_readname.txt.R1.bed.RNA	4384	1687	0.615192
GC0713114_S114_TCGATTAA_readname.txt.R1.bed.RNA	1510	909	0.398013
GC0713115_S115_AGCAATCC_readname.txt.R1.bed.RNA	1216	820	0.325658
GC0713115_S115_ATAGATAC_readname.txt.R1.bed.RNA	1028	560	0.455253
GC0713115_S115_ATGGACTG_readname.txt.R1.bed.RNA	14955	5749	0.61558
GC0713115_S115_CACTCTTG_readname.txt.R1.bed.RNA	16089	7141	0.556156
GC0713115_S115_CATATGCT_readname.txt.R1.bed.RNA	2011	1038	0.483839
GC0713115_S115_CATGTGTG_readname.txt.R1.bed.RNA	4509	2366	0.475272
GC0713115_S115_CGTAATTA_readname.txt.R1.bed.RNA	1238	806	0.34895
GC0713115_S115_CTTCGTTG_readname.txt.R1.bed.RNA	7090	2534	0.642595
GC0713115_S115_GAGACCTT_readname.txt.R1.bed.RNA	4709	2385	0.493523
GC0713115_S115_GAGCGATA_readname.txt.R1.bed.RNA	7842	4219	0.461999
GC0713115_S115_GCGTAATT_readname.txt.R1.bed.RNA	2992	1318	0.559492
GC0713115_S115_TAACCAAG_readname.txt.R1.bed.RNA	2643	1490	0.436247
GC0713115_S115_TAAGGTGT_readname.txt.R1.bed.RNA	2708	1412	0.478582
GC0713115_S115_TACACTGT_readname.txt.R1.bed.RNA	1399	697	0.501787
GC0713115_S115_TCATCGTG_readname.txt.R1.bed.RNA	1462	542	0.629275
GC0713115_S115_TGATGCGA_readname.txt.R1.bed.RNA	2227	1420	0.362371
GC0713116_S116_ACGTACGT_readname.txt.R1.bed.RNA	5179	2419	0.532921
GC0713116_S116_AGTTGACC_readname.txt.R1.bed.RNA	1688	934	0.446682
GC0713116_S116_ATTGGCGT_readname.txt.R1.bed.RNA	4013	2087	0.47994
GC0713116_S116_CAAGGTCA_readname.txt.R1.bed.RNA	1074	612	0.430168
GC0713116_S116_CACAGTTG_readname.txt.R1.bed.RNA	2791	1401	0.498029
GC0713116_S116_CATAACTT_readname.txt.R1.bed.RNA	3294	1500	0.544627
GC0713116_S116_CATATGCT_readname.txt.R1.bed.RNA	1074	612	0.430168
GC0713116_S116_CATGTAGA_readname.txt.R1.bed.RNA	5130	2991	0.416959
GC0713116_S116_CCTCATGT_readname.txt.R1.bed.RNA	3798	2187	0.424171
GC0713116_S116_CTCTGATT_readname.txt.R1.bed.RNA	1772	1129	0.362867
GC0713116_S116_CTGCAATC_readname.txt.R1.bed.RNA	3251	1862	0.427253
GC0713116_S116_GGATCATC_readname.txt.R1.bed.RNA	2542	1554	0.38867
GC0713116_S116_GTACCGAT_readname.txt.R1.bed.RNA	2744	1614	0.411808
GC0713116_S116_GTGAACGT_readname.txt.R1.bed.RNA	3176	1718	0.459068
GC0713116_S116_TAGTTCTG_readname.txt.R1.bed.RNA	3960	1606	0.594444
GC0713116_S116_TCCGGTAT_readname.txt.R1.bed.RNA	2169	1211	0.441678
GC0713116_S116_TCGATTAA_readname.txt.R1.bed.RNA	1873	1085	0.420715
GC0713117_S117_AACTGCCA_readname.txt.R1.bed.RNA	1088	565	0.480699
GC0713117_S117_AGCAATCC_readname.txt.R1.bed.RNA	7510	4163	0.445672
GC0713117_S117_AGGTTGCT_readname.txt.R1.bed.RNA	4384	2475	0.435447
GC0713117_S117_ATAGATAC_readname.txt.R1.bed.RNA	1839	1022	0.444263
GC0713117_S117_ATGACACC_readname.txt.R1.bed.RNA	1861	968	0.47985
GC0713117_S117_CAATGTGT_readname.txt.R1.bed.RNA	2003	1150	0.425861
GC0713117_S117_CATAACTT_readname.txt.R1.bed.RNA	2545	1346	0.47112
GC0713117_S117_CATGTAGA_readname.txt.R1.bed.RNA	1675	908	0.45791
GC0713117_S117_GACTAAGA_readname.txt.R1.bed.RNA	1209	691	0.428453
GC0713117_S117_GACTGTGT_readname.txt.R1.bed.RNA	2036	966	0.52554
GC0713117_S117_GCTTAGTA_readname.txt.R1.bed.RNA	1140	715	0.372807
GC0713117_S117_GGAACTGT_readname.txt.R1.bed.RNA	2276	1140	0.499121
GC0713117_S117_GTACCGAT_readname.txt.R1.bed.RNA	6506	3183	0.510759
GC0713117_S117_TAACGTGT_readname.txt.R1.bed.RNA	1713	980	0.427904
GC0713117_S117_TCAAGTTG_readname.txt.R1.bed.RNA	4903	1957	0.600857
GC0713117_S117_TCCGGTAT_readname.txt.R1.bed.RNA	3164	1506	0.52402
GC0713117_S117_TGAGCGAA_readname.txt.R1.bed.RNA	1795	1056	0.411699
GC0713118_S118_ACACACGT_readname.txt.R1.bed.RNA	1071	604	0.436041
GC0713118_S118_AGGTTGCT_readname.txt.R1.bed.RNA	1801	1067	0.407551
GC0713118_S118_ATTGGCGT_readname.txt.R1.bed.RNA	2134	1093	0.487816
GC0713118_S118_CGAACTAC_readname.txt.R1.bed.RNA	2978	1450	0.513096
GC0713118_S118_CTCTGATT_readname.txt.R1.bed.RNA	1675	896	0.465075
GC0713118_S118_CTGCAATC_readname.txt.R1.bed.RNA	3232	1845	0.429146
GC0713118_S118_GACTGTGT_readname.txt.R1.bed.RNA	7042	3732	0.470037
GC0713118_S118_GAGACCTT_readname.txt.R1.bed.RNA	3366	1776	0.472371
GC0713118_S118_GATGGCTT_readname.txt.R1.bed.RNA	1051	647	0.384396
GC0713118_S118_GCGTAATT_readname.txt.R1.bed.RNA	1492	801	0.463137
GC0713118_S118_GGAACTGT_readname.txt.R1.bed.RNA	3466	1823	0.474033
GC0713118_S118_GGATCATC_readname.txt.R1.bed.RNA	1312	834	0.364329
GC0713118_S118_GTGAACGT_readname.txt.R1.bed.RNA	1733	966	0.442585
GC0713118_S118_GTTATATC_readname.txt.R1.bed.RNA	1882	1028	0.453773
GC0713118_S118_TAACCAAG_readname.txt.R1.bed.RNA	1325	775	0.415094
GC0713118_S118_TACAGTGT_readname.txt.R1.bed.RNA	3344	1684	0.496411
GC0713118_S118_TCCGGTAT_readname.txt.R1.bed.RNA	6247	3343	0.464863
GC0713118_S118_TCCTGCTG_readname.txt.R1.bed.RNA	3030	1687	0.443234
GC0713118_S118_TGATGCGA_readname.txt.R1.bed.RNA	1148	743	0.352787
GC0713118_S118_TGCAGACA_readname.txt.R1.bed.RNA	1604	855	0.466958
GC0713118_S118_TTAAGCAT_readname.txt.R1.bed.RNA	1460	891	0.389726
GC0713119_S119_AAGAATCT_readname.txt.R1.bed.RNA	1079	511	0.526413
GC0713119_S119_ATACGACT_readname.txt.R1.bed.RNA	1900	1153	0.393158
GC0713119_S119_ATAGATAC_readname.txt.R1.bed.RNA	4907	2969	0.394946
GC0713119_S119_ATCTGATG_readname.txt.R1.bed.RNA	4735	2244	0.526082
GC0713119_S119_ATGGACTG_readname.txt.R1.bed.RNA	24498	9339	0.618785
GC0713119_S119_CAAGTCAC_readname.txt.R1.bed.RNA	1639	1160	0.292251
GC0713119_S119_CATATGCT_readname.txt.R1.bed.RNA	2024	1166	0.423913
GC0713119_S119_CCTAGTAG_readname.txt.R1.bed.RNA	1170	768	0.34359
GC0713119_S119_CGAGAATG_readname.txt.R1.bed.RNA	10015	4253	0.575337
GC0713119_S119_CTGACGTT_readname.txt.R1.bed.RNA	1302	863	0.337174
GC0713119_S119_GACTGTGT_readname.txt.R1.bed.RNA	2186	1083	0.504575
GC0713119_S119_GAGACCTT_readname.txt.R1.bed.RNA	6656	3381	0.492037
GC0713119_S119_GCGTAATT_readname.txt.R1.bed.RNA	3443	1470	0.573047
GC0713119_S119_GGATCATC_readname.txt.R1.bed.RNA	1803	1141	0.367166
GC0713119_S119_TAAGGTGT_readname.txt.R1.bed.RNA	3010	1728	0.425914
GC0713119_S119_TAGCAGTT_readname.txt.R1.bed.RNA	5539	2523	0.544503
GC0713119_S119_TCCGGTAT_readname.txt.R1.bed.RNA	2727	1610	0.409608
GC0713119_S119_TCGTCGAT_readname.txt.R1.bed.RNA	1453	843	0.419821
GC0713119_S119_TGGCGTAT_readname.txt.R1.bed.RNA	1731	1103	0.362796
GC0713119_S119_TTCACGAT_readname.txt.R1.bed.RNA	3137	1668	0.468282
GC0713120_S120_AATGACAG_readname.txt.R1.bed.RNA	3685	2041	0.446133
GC0713120_S120_AGGTTGCT_readname.txt.R1.bed.RNA	1282	770	0.399376
GC0713120_S120_ATGACACC_readname.txt.R1.bed.RNA	2022	1194	0.409496
GC0713120_S120_ATGGCTGT_readname.txt.R1.bed.RNA	1930	1074	0.443523
GC0713120_S120_CAAGATAT_readname.txt.R1.bed.RNA	2264	1185	0.47659
GC0713120_S120_CAATGTGT_readname.txt.R1.bed.RNA	1460	757	0.481507
GC0713120_S120_CAGCTCTT_readname.txt.R1.bed.RNA	1291	825	0.36096
GC0713120_S120_CATATGCT_readname.txt.R1.bed.RNA	3076	1732	0.436931
GC0713120_S120_CCTCATGT_readname.txt.R1.bed.RNA	1235	697	0.435628
GC0713120_S120_CGAGAATG_readname.txt.R1.bed.RNA	9249	4081	0.558763
GC0713120_S120_GAGACCTT_readname.txt.R1.bed.RNA	4055	2102	0.481628
GC0713120_S120_GCTTAGTA_readname.txt.R1.bed.RNA	1546	938	0.393273
GC0713120_S120_TAACCAAG_readname.txt.R1.bed.RNA	1323	861	0.349206
GC0713120_S120_TACACTGT_readname.txt.R1.bed.RNA	1253	617	0.507582
GC0713120_S120_TAGCAGTT_readname.txt.R1.bed.RNA	1839	990	0.461664
GC0713120_S120_TCAAGTTG_readname.txt.R1.bed.RNA	7062	2479	0.648966
GC0713120_S120_TTCACGAT_readname.txt.R1.bed.RNA	4083	2145	0.474651
GC0713120_S120_TTCACTAG_readname.txt.R1.bed.RNA	3669	2318	0.36822
GC0713121_S121_ACACACGT_readname.txt.R1.bed.RNA	1834	1001	0.454198
GC0713121_S121_ACGTACTC_readname.txt.R1.bed.RNA	5475	3115	0.43105
GC0713121_S121_ATCTGATG_readname.txt.R1.bed.RNA	5321	2172	0.591806
GC0713121_S121_CAAGATAT_readname.txt.R1.bed.RNA	3182	1940	0.390321
GC0713121_S121_CAGCTCTT_readname.txt.R1.bed.RNA	7213	4051	0.438375
GC0713121_S121_CATGTAGA_readname.txt.R1.bed.RNA	1147	662	0.422842
GC0713121_S121_CATGTATT_readname.txt.R1.bed.RNA	6059	2701	0.554217
GC0713121_S121_CGATTACA_readname.txt.R1.bed.RNA	3574	2157	0.396475
GC0713121_S121_CTCTGATT_readname.txt.R1.bed.RNA	2277	1251	0.450593
GC0713121_S121_GATATTGT_readname.txt.R1.bed.RNA	4038	2022	0.499257
GC0713121_S121_GTTATATC_readname.txt.R1.bed.RNA	4408	2400	0.455535
GC0713121_S121_TAGTTCTG_readname.txt.R1.bed.RNA	1859	688	0.629909
GC0713121_S121_TCAAGTTG_readname.txt.R1.bed.RNA	9680	3646	0.623347
GC0713121_S121_TCCTGCTG_readname.txt.R1.bed.RNA	5402	2216	0.589782
GC0713122_S122_AGTTGACC_readname.txt.R1.bed.RNA	3625	1951	0.461793
GC0713122_S122_ATGACACC_readname.txt.R1.bed.RNA	1051	601	0.428164
GC0713122_S122_CAAGATAT_readname.txt.R1.bed.RNA	3971	2194	0.447494
GC0713122_S122_CAAGTCAC_readname.txt.R1.bed.RNA	2725	1549	0.43156
GC0713122_S122_CACAGTTG_readname.txt.R1.bed.RNA	3292	1299	0.605407
GC0713122_S122_CACTCTTG_readname.txt.R1.bed.RNA	6018	3175	0.472416
GC0713122_S122_CATGTAGA_readname.txt.R1.bed.RNA	1882	1020	0.458023
GC0713122_S122_GAGACCTT_readname.txt.R1.bed.RNA	3190	1794	0.437618
GC0713122_S122_GGAACTGT_readname.txt.R1.bed.RNA	2185	1439	0.341419
GC0713122_S122_TAACCAAG_readname.txt.R1.bed.RNA	1788	1142	0.361298
GC0713122_S122_TACGCGTT_readname.txt.R1.bed.RNA	3651	2019	0.447001
GC0713122_S122_TCAGCTTG_readname.txt.R1.bed.RNA	1073	672	0.373719
GC0713122_S122_TCGTCGAT_readname.txt.R1.bed.RNA	1628	1114	0.315725
GC0713123_S123_AAGAGGTT_readname.txt.R1.bed.RNA	1907	920	0.517567
GC0713123_S123_AGCAATCC_readname.txt.R1.bed.RNA	3159	1882	0.404242
GC0713123_S123_AGGCTTGA_readname.txt.R1.bed.RNA	1737	1120	0.35521
GC0713123_S123_ATTGGCGT_readname.txt.R1.bed.RNA	1641	1031	0.371725
GC0713123_S123_CAGCTCTT_readname.txt.R1.bed.RNA	3655	2341	0.359508
GC0713123_S123_CATATGCT_readname.txt.R1.bed.RNA	2815	1524	0.458615
GC0713123_S123_CATGGTGT_readname.txt.R1.bed.RNA	3240	1874	0.421605
GC0713123_S123_CGAACTAC_readname.txt.R1.bed.RNA	1627	880	0.459127
GC0713123_S123_CGAGAATG_readname.txt.R1.bed.RNA	1766	973	0.449037
GC0713123_S123_GCGTAATT_readname.txt.R1.bed.RNA	1278	590	0.538341
GC0713123_S123_GGAACTGT_readname.txt.R1.bed.RNA	1134	722	0.363316
GC0713123_S123_GGTCAATG_readname.txt.R1.bed.RNA	1348	721	0.465134
GC0713123_S123_TAACGTGT_readname.txt.R1.bed.RNA	2027	1192	0.411939
GC0713123_S123_TCCGGTAT_readname.txt.R1.bed.RNA	4851	2890	0.404247
GC0713123_S123_TGCAGACA_readname.txt.R1.bed.RNA	1154	743	0.356153
GC0713124_S124_AAGAATCT_readname.txt.R1.bed.RNA	2578	1252	0.514352
GC0713124_S124_AAGAGGTT_readname.txt.R1.bed.RNA	3576	1695	0.526007
GC0713124_S124_ATTAAGCG_readname.txt.R1.bed.RNA	2833	1704	0.398517
GC0713124_S124_CAATTCGT_readname.txt.R1.bed.RNA	2296	1369	0.403746
GC0713124_S124_CATAACTT_readname.txt.R1.bed.RNA	6486	2589	0.600833
GC0713124_S124_CATGTAGA_readname.txt.R1.bed.RNA	1516	893	0.41095
GC0713124_S124_CGAGAATG_readname.txt.R1.bed.RNA	1800	463	0.742778
GC0713124_S124_GACGTTAA_readname.txt.R1.bed.RNA	2681	1549	0.422231
GC0713124_S124_GATAACCA_readname.txt.R1.bed.RNA	2020	1253	0.379703
GC0713124_S124_GCGTAATT_readname.txt.R1.bed.RNA	6279	3180	0.49355
GC0713124_S124_GTCTCCTA_readname.txt.R1.bed.RNA	2179	1243	0.429555
GC0713124_S124_TAACGTGT_readname.txt.R1.bed.RNA	1516	782	0.484169
GC0713124_S124_TAGCAGTT_readname.txt.R1.bed.RNA	2305	1424	0.382213
GC0713124_S124_TAGTTCTG_readname.txt.R1.bed.RNA	5788	2704	0.532827
GC0713124_S124_TCAGCTTG_readname.txt.R1.bed.RNA	1205	790	0.344398
GC0713124_S124_TCATCGTG_readname.txt.R1.bed.RNA	15151	5567	0.632566
GC0713124_S124_TCGTCGAT_readname.txt.R1.bed.RNA	1959	1104	0.436447
GC0713124_S124_TGATGCGA_readname.txt.R1.bed.RNA	5301	2952	0.443124
GC0713124_S124_TGGCGTAT_readname.txt.R1.bed.RNA	3980	2362	0.406533
GC0713125_S125_AATGACAG_readname.txt.R1.bed.RNA	2330	1268	0.455794
GC0713125_S125_ACACACGT_readname.txt.R1.bed.RNA	1122	608	0.458111
GC0713125_S125_ACGTACTC_readname.txt.R1.bed.RNA	5976	3586	0.399933
GC0713125_S125_ATGACTGT_readname.txt.R1.bed.RNA	2243	1369	0.389657
GC0713125_S125_ATGGACTG_readname.txt.R1.bed.RNA	14840	6475	0.563679
GC0713125_S125_CAAGGTCA_readname.txt.R1.bed.RNA	3936	2315	0.411839
GC0713125_S125_CAAGTCAC_readname.txt.R1.bed.RNA	3815	2375	0.377457
GC0713125_S125_CATAACTT_readname.txt.R1.bed.RNA	1900	921	0.515263
GC0713125_S125_CATGTGTG_readname.txt.R1.bed.RNA	6993	2811	0.598027
GC0713125_S125_CCTAGTAG_readname.txt.R1.bed.RNA	2016	1165	0.422123
GC0713125_S125_CGAACTAC_readname.txt.R1.bed.RNA	2724	1688	0.380323
GC0713125_S125_CGTAATTA_readname.txt.R1.bed.RNA	1672	924	0.447368
GC0713125_S125_GAGCGATA_readname.txt.R1.bed.RNA	1978	1162	0.412538
GC0713125_S125_GCGTAATT_readname.txt.R1.bed.RNA	2487	1006	0.595497
GC0713125_S125_GTCTCCTA_readname.txt.R1.bed.RNA	1526	891	0.416121
GC0713125_S125_TACACTGT_readname.txt.R1.bed.RNA	2169	1175	0.458276
GC0713125_S125_TACAGTGT_readname.txt.R1.bed.RNA	6249	2876	0.539766
GC0713125_S125_TCGATTAA_readname.txt.R1.bed.RNA	3140	1879	0.401592
GC0713125_S125_TCGTCGAT_readname.txt.R1.bed.RNA	1172	607	0.482082
GC0713125_S125_TGAGCGAA_readname.txt.R1.bed.RNA	1061	641	0.395853
GC0713125_S125_TGATGCGA_readname.txt.R1.bed.RNA	1725	937	0.456812
GC0713125_S125_TGGCGTAT_readname.txt.R1.bed.RNA	1067	646	0.394564
GC0713125_S125_TTCACGAT_readname.txt.R1.bed.RNA	2132	1123	0.473265
GC0713126_S126_AGAATCAG_readname.txt.R1.bed.RNA	1618	1067	0.340544
GC0713126_S126_ATTAAGCG_readname.txt.R1.bed.RNA	1380	725	0.474638
GC0713126_S126_CATGGTGT_readname.txt.R1.bed.RNA	1548	867	0.439922
GC0713126_S126_CGAGAATG_readname.txt.R1.bed.RNA	5121	2314	0.548135
GC0713126_S126_CGATTACA_readname.txt.R1.bed.RNA	2263	1285	0.43217
GC0713126_S126_CGTAATTA_readname.txt.R1.bed.RNA	1035	601	0.419324
GC0713126_S126_CTAGTGTG_readname.txt.R1.bed.RNA	4871	2520	0.482652
GC0713126_S126_CTCTGATT_readname.txt.R1.bed.RNA	3164	1853	0.414349
GC0713126_S126_GACTAAGA_readname.txt.R1.bed.RNA	1887	1128	0.402226
GC0713126_S126_GATGGCTT_readname.txt.R1.bed.RNA	1549	838	0.459006
GC0713126_S126_GCTTAGTA_readname.txt.R1.bed.RNA	1704	1112	0.347418
GC0713126_S126_TAAGGTGT_readname.txt.R1.bed.RNA	2141	1219	0.43064
GC0713126_S126_TCAGCTTG_readname.txt.R1.bed.RNA	4558	2746	0.397543
GC0713126_S126_TCCTGCTG_readname.txt.R1.bed.RNA	4543	1751	0.614572
GC0713126_S126_TGATGCGA_readname.txt.R1.bed.RNA	6737	3723	0.44738
GC0713126_S126_TGGCGTAT_readname.txt.R1.bed.RNA	1141	628	0.449606
GC0713126_S126_TTAAGCAT_readname.txt.R1.bed.RNA	1374	834	0.393013
GC0713127_S127_ATAGATAC_readname.txt.R1.bed.RNA	1913	1078	0.436487
GC0713127_S127_ATATGCTG_readname.txt.R1.bed.RNA	3865	2330	0.397154
GC0713127_S127_ATCTGATG_readname.txt.R1.bed.RNA	18251	7749	0.575421
GC0713127_S127_ATGACACC_readname.txt.R1.bed.RNA	1062	695	0.345574
GC0713127_S127_CAAGATAT_readname.txt.R1.bed.RNA	4089	2191	0.464172
GC0713127_S127_CAATGTGT_readname.txt.R1.bed.RNA	2502	1291	0.484013
GC0713127_S127_CTGACGTT_readname.txt.R1.bed.RNA	2405	1294	0.461954
GC0713127_S127_GAGACCTT_readname.txt.R1.bed.RNA	3077	1608	0.477413
GC0713127_S127_GTCTCCTA_readname.txt.R1.bed.RNA	1827	1084	0.406678
GC0713127_S127_TAGTTCTG_readname.txt.R1.bed.RNA	6062	3227	0.467667
GC0713127_S127_TCCGGTAT_readname.txt.R1.bed.RNA	3050	1432	0.530492
GC0713127_S127_TGCAGACA_readname.txt.R1.bed.RNA	2458	1458	0.406835
GC0713127_S127_TGGACATG_readname.txt.R1.bed.RNA	1011	586	0.420376
GC0713127_S127_TGGCGTAT_readname.txt.R1.bed.RNA	1248	774	0.379808
GC0713128_S128_AACTGCCA_readname.txt.R1.bed.RNA	1464	901	0.384563
GC0713128_S128_AAGAGGTT_readname.txt.R1.bed.RNA	5419	2393	0.558406
GC0713128_S128_ACTGCATG_readname.txt.R1.bed.RNA	10534	4393	0.582969
GC0713128_S128_AGGTTGCT_readname.txt.R1.bed.RNA	5639	3233	0.426671
GC0713128_S128_CAAGTCAC_readname.txt.R1.bed.RNA	2033	1281	0.369897
GC0713128_S128_CAGTGATG_readname.txt.R1.bed.RNA	12687	5432	0.571845
GC0713128_S128_CATAACTT_readname.txt.R1.bed.RNA	7245	3549	0.510145
GC0713128_S128_CATGGTGT_readname.txt.R1.bed.RNA	2786	1466	0.473798
GC0713128_S128_CCTCATGT_readname.txt.R1.bed.RNA	1241	684	0.448832
GC0713128_S128_CGAGAATG_readname.txt.R1.bed.RNA	6709	3533	0.473394
GC0713128_S128_CTCTGATT_readname.txt.R1.bed.RNA	2480	1501	0.394758
GC0713128_S128_GAGCGATA_readname.txt.R1.bed.RNA	2473	1554	0.371613
GC0713128_S128_GATAACCA_readname.txt.R1.bed.RNA	2135	1203	0.436534
GC0713128_S128_GTACCGAT_readname.txt.R1.bed.RNA	3263	1530	0.531106
GC0713128_S128_GTCTCCTA_readname.txt.R1.bed.RNA	1524	830	0.455381
GC0713128_S128_TAACCAAG_readname.txt.R1.bed.RNA	1811	1007	0.443954
GC0713128_S128_TAAGGTGT_readname.txt.R1.bed.RNA	2572	1353	0.47395
GC0713128_S128_TACGCGTT_readname.txt.R1.bed.RNA	3638	2049	0.436778
GC0713128_S128_TAGCAGTT_readname.txt.R1.bed.RNA	4107	2212	0.461407
GC0713128_S128_TCAGCTTG_readname.txt.R1.bed.RNA	1082	555	0.487061
GC0713128_S128_TCATCGTG_readname.txt.R1.bed.RNA	11602	4788	0.587313
GC0713128_S128_TCGTTAGC_readname.txt.R1.bed.RNA	2331	1356	0.418275
GC0713128_S128_TGAGCGAA_readname.txt.R1.bed.RNA	3190	1933	0.394044
GC0713128_S128_TTCACTAG_readname.txt.R1.bed.RNA	1434	903	0.370293
GC0713129_S129_AAGAGGTT_readname.txt.R1.bed.RNA	1703	802	0.529066
GC0713129_S129_ACACACGT_readname.txt.R1.bed.RNA	5604	2959	0.471984
GC0713129_S129_AGAGTTGT_readname.txt.R1.bed.RNA	2627	1487	0.433955
GC0713129_S129_AGGTTGCT_readname.txt.R1.bed.RNA	1971	1277	0.352106
GC0713129_S129_ATGGCTGT_readname.txt.R1.bed.RNA	4578	2227	0.513543
GC0713129_S129_ATTGGCGT_readname.txt.R1.bed.RNA	1696	942	0.444575
GC0713129_S129_CATATGCT_readname.txt.R1.bed.RNA	2356	1336	0.432937
GC0713129_S129_CCTAGTAG_readname.txt.R1.bed.RNA	1460	770	0.472603
GC0713129_S129_GATATTGT_readname.txt.R1.bed.RNA	1708	941	0.449063
GC0713129_S129_GCGTAATT_readname.txt.R1.bed.RNA	2191	1104	0.49612
GC0713129_S129_GCTTAGTA_readname.txt.R1.bed.RNA	1382	850	0.384949
GC0713129_S129_GGTCAATG_readname.txt.R1.bed.RNA	3379	1698	0.497484
GC0713129_S129_TAACCAAG_readname.txt.R1.bed.RNA	5045	2798	0.445391
GC0713129_S129_TAGACGGA_readname.txt.R1.bed.RNA	4439	2761	0.378013
GC0713129_S129_TCAGCTTG_readname.txt.R1.bed.RNA	1301	694	0.466564
GC0713129_S129_TGGACATG_readname.txt.R1.bed.RNA	1630	990	0.392638
GC0713129_S129_TTCACGAT_readname.txt.R1.bed.RNA	2531	1364	0.461083
GC0713130_S130_AATCGGAT_readname.txt.R1.bed.RNA	13883	7490	0.460491
GC0713130_S130_AATGACAG_readname.txt.R1.bed.RNA	1010	527	0.478218
GC0713130_S130_AGAGTTGT_readname.txt.R1.bed.RNA	1444	708	0.509695
GC0713130_S130_ATCTGATG_readname.txt.R1.bed.RNA	15347	5741	0.62592
GC0713130_S130_CATGTGTG_readname.txt.R1.bed.RNA	2557	1244	0.513492
GC0713130_S130_CGTAATTA_readname.txt.R1.bed.RNA	3120	1710	0.451923
GC0713130_S130_CTAGTGTG_readname.txt.R1.bed.RNA	4296	2326	0.458566
GC0713130_S130_CTGACGTT_readname.txt.R1.bed.RNA	2286	1295	0.433508
GC0713130_S130_GAGACCTT_readname.txt.R1.bed.RNA	4504	2265	0.497114
GC0713130_S130_GCTTAGTA_readname.txt.R1.bed.RNA	1001	527	0.473526
GC0713130_S130_TAAGGTGT_readname.txt.R1.bed.RNA	3593	1983	0.448094
GC0713130_S130_TACGCGTT_readname.txt.R1.bed.RNA	1046	631	0.39675
GC0713130_S130_TAGCAGTT_readname.txt.R1.bed.RNA	2350	1238	0.473191
GC0713130_S130_TGATGCGA_readname.txt.R1.bed.RNA	2647	1438	0.456743
GC0713131_S131_AATCGGAT_readname.txt.R1.bed.RNA	3779	2040	0.460175
GC0713131_S131_ACGTACGT_readname.txt.R1.bed.RNA	2260	1382	0.388496
GC0713131_S131_ATACGACT_readname.txt.R1.bed.RNA	2633	1497	0.431447
GC0713131_S131_ATGACTGT_readname.txt.R1.bed.RNA	4107	2130	0.481373
GC0713131_S131_CAATGTGT_readname.txt.R1.bed.RNA	2506	1564	0.375898
GC0713131_S131_CATGTATT_readname.txt.R1.bed.RNA	4002	2237	0.441029
GC0713131_S131_CATGTGTG_readname.txt.R1.bed.RNA	4060	1691	0.583498
GC0713131_S131_CGAGAATG_readname.txt.R1.bed.RNA	7105	2910	0.590429
GC0713131_S131_GACGTTAA_readname.txt.R1.bed.RNA	2164	1190	0.450092
GC0713131_S131_GAGACCTT_readname.txt.R1.bed.RNA	2396	1374	0.426544
GC0713131_S131_GGAACTGT_readname.txt.R1.bed.RNA	1824	1117	0.38761
GC0713131_S131_GTGAACGT_readname.txt.R1.bed.RNA	3182	1960	0.384035
GC0713131_S131_TACAGTGT_readname.txt.R1.bed.RNA	2508	1291	0.485247
GC0713131_S131_TAGCAGTT_readname.txt.R1.bed.RNA	2998	1714	0.428286
GC0713131_S131_TCCTGCTG_readname.txt.R1.bed.RNA	2450	809	0.669796
GC0713131_S131_TCTACTGT_readname.txt.R1.bed.RNA	4076	2326	0.429342
GC0713131_S131_TTAAGCAT_readname.txt.R1.bed.RNA	1328	720	0.457831
GC0713132_S132_ATGGACTG_readname.txt.R1.bed.RNA	11850	4272	0.639494
GC0713132_S132_ATGGCTGT_readname.txt.R1.bed.RNA	5447	2970	0.454746
GC0713132_S132_ATTGGCGT_readname.txt.R1.bed.RNA	2107	1096	0.479829
GC0713132_S132_CAATGTGT_readname.txt.R1.bed.RNA	2993	1624	0.457401
GC0713132_S132_CAATTCGT_readname.txt.R1.bed.RNA	3511	1864	0.469097
GC0713132_S132_CACTCTTG_readname.txt.R1.bed.RNA	17919	6562	0.633797
GC0713132_S132_CAGCTCTT_readname.txt.R1.bed.RNA	5894	3612	0.387173
GC0713132_S132_CATATGCT_readname.txt.R1.bed.RNA	1830	1178	0.356284
GC0713132_S132_CATGTATT_readname.txt.R1.bed.RNA	4817	2627	0.45464
GC0713132_S132_CCTCATGT_readname.txt.R1.bed.RNA	1927	1063	0.448365
GC0713132_S132_CGTAATTA_readname.txt.R1.bed.RNA	3914	2192	0.439959
GC0713132_S132_GACTAAGA_readname.txt.R1.bed.RNA	1755	1059	0.396581
GC0713132_S132_GAGCGATA_readname.txt.R1.bed.RNA	2173	1159	0.466636
GC0713132_S132_GATAACCA_readname.txt.R1.bed.RNA	5333	2951	0.446653
GC0713132_S132_GCTTAGTA_readname.txt.R1.bed.RNA	2553	1478	0.421073
GC0713132_S132_GTCTCCTA_readname.txt.R1.bed.RNA	3380	2017	0.403254
GC0713132_S132_TAACGTGT_readname.txt.R1.bed.RNA	3555	1805	0.492264
GC0713132_S132_TAGTTCTG_readname.txt.R1.bed.RNA	11385	5273	0.536847
GC0713132_S132_TCAAGTTG_readname.txt.R1.bed.RNA	14524	5391	0.628821
GC0713132_S132_TCCTGCTG_readname.txt.R1.bed.RNA	5008	1758	0.648962
GC0713132_S132_TGAGCGAA_readname.txt.R1.bed.RNA	1713	985	0.424985
GC0713132_S132_TTCACTAG_readname.txt.R1.bed.RNA	1149	723	0.370757
GC0713137_S137_AATGACAG_readname.txt.R1.bed.RNA	1197	781	0.347536
GC0713137_S137_AGTTGACC_readname.txt.R1.bed.RNA	1432	926	0.353352
GC0713137_S137_CAATTCGT_readname.txt.R1.bed.RNA	2121	1388	0.345592
GC0713137_S137_CATATGCT_readname.txt.R1.bed.RNA	2714	1784	0.342668
GC0713137_S137_CATGGTGT_readname.txt.R1.bed.RNA	1167	667	0.428449
GC0713137_S137_CGAACTAC_readname.txt.R1.bed.RNA	1224	818	0.331699
GC0713137_S137_CGTAATTA_readname.txt.R1.bed.RNA	1149	789	0.313316
GC0713137_S137_TAACCAAG_readname.txt.R1.bed.RNA	1368	888	0.350877
GC0713137_S137_TCTACTGT_readname.txt.R1.bed.RNA	1494	902	0.396252
GC0713137_S137_TTCACTAG_readname.txt.R1.bed.RNA	4730	2930	0.38055
GC0713140_S140_AAGAGGTT_readname.txt.R1.bed.RNA	4791	2244	0.531622
GC0713140_S140_ACGTACTC_readname.txt.R1.bed.RNA	1545	860	0.443366
GC0713140_S140_AGGTTGCT_readname.txt.R1.bed.RNA	1009	637	0.368682
GC0713140_S140_AGTTGACC_readname.txt.R1.bed.RNA	3335	1944	0.417091
GC0713140_S140_ATGACACC_readname.txt.R1.bed.RNA	4320	2774	0.35787
GC0713140_S140_ATGACTGT_readname.txt.R1.bed.RNA	3050	1799	0.410164
GC0713140_S140_CAAGGTCA_readname.txt.R1.bed.RNA	1739	950	0.453709
GC0713140_S140_CAATGTGT_readname.txt.R1.bed.RNA	1408	742	0.473011
GC0713140_S140_CAATTCGT_readname.txt.R1.bed.RNA	3239	1417	0.562519
GC0713140_S140_CAGCTCTT_readname.txt.R1.bed.RNA	1063	642	0.396049
GC0713140_S140_CATATGCT_readname.txt.R1.bed.RNA	1251	693	0.446043
GC0713140_S140_CTTCGTTG_readname.txt.R1.bed.RNA	7392	3252	0.560065
GC0713140_S140_TAAGGTGT_readname.txt.R1.bed.RNA	2513	1562	0.378432
GC0713140_S140_TCATCGTG_readname.txt.R1.bed.RNA	9721	4227	0.565168
GC0713140_S140_TCGTTAGC_readname.txt.R1.bed.RNA	1591	987	0.379635
GC0713140_S140_TTCACGAT_readname.txt.R1.bed.RNA	1161	557	0.520241
GC0713145_S145_ACGTACTC_readname.txt.R1.bed.RNA	2264	1339	0.408569
GC0713145_S145_AGAGTTGT_readname.txt.R1.bed.RNA	2614	1346	0.48508
GC0713145_S145_ATTGGCGT_readname.txt.R1.bed.RNA	1090	630	0.422018
GC0713145_S145_CAAGATAT_readname.txt.R1.bed.RNA	1799	778	0.567538
GC0713145_S145_CAAGGTCA_readname.txt.R1.bed.RNA	1200	674	0.438333
GC0713145_S145_CAGCTCTT_readname.txt.R1.bed.RNA	1192	689	0.42198
GC0713145_S145_GACTAAGA_readname.txt.R1.bed.RNA	1065	649	0.39061
GC0713145_S145_GACTGTGT_readname.txt.R1.bed.RNA	3986	2064	0.482188
GC0713145_S145_GAGACCTT_readname.txt.R1.bed.RNA	6256	3566	0.429987
GC0713145_S145_GATATTGT_readname.txt.R1.bed.RNA	6890	3784	0.450798
GC0713145_S145_GGAACTGT_readname.txt.R1.bed.RNA	1054	600	0.43074
GC0713145_S145_TAACGTGT_readname.txt.R1.bed.RNA	2664	1666	0.374625
GC0713145_S145_TCTACTGT_readname.txt.R1.bed.RNA	1625	862	0.469538
GC0713146_S146_AAGAGGTT_readname.txt.R1.bed.RNA	2650	1291	0.51283
GC0713146_S146_AGAGTTGT_readname.txt.R1.bed.RNA	3607	1892	0.475464
GC0713146_S146_ATGGCTGT_readname.txt.R1.bed.RNA	4327	2201	0.491333
GC0713146_S146_CAAGGTCA_readname.txt.R1.bed.RNA	1001	670	0.330669
GC0713146_S146_CAATGTGT_readname.txt.R1.bed.RNA	2491	1369	0.450422
GC0713146_S146_CCTCATGT_readname.txt.R1.bed.RNA	2094	1081	0.483763
GC0713146_S146_CTGACGTT_readname.txt.R1.bed.RNA	2391	1444	0.396069
GC0713146_S146_GACTGTGT_readname.txt.R1.bed.RNA	3722	1956	0.474476
GC0713146_S146_GAGACCTT_readname.txt.R1.bed.RNA	3633	1700	0.532067
GC0713146_S146_GAGCGATA_readname.txt.R1.bed.RNA	1081	697	0.355227
GC0713146_S146_GATAACCA_readname.txt.R1.bed.RNA	1036	591	0.429537
GC0713146_S146_GCGTAATT_readname.txt.R1.bed.RNA	3536	1667	0.528563
GC0713146_S146_GTTATATC_readname.txt.R1.bed.RNA	1628	924	0.432432
GC0713146_S146_TGGACATG_readname.txt.R1.bed.RNA	1140	639	0.439474
GC0713147_S147_ACTGCATG_readname.txt.R1.bed.RNA	11429	4726	0.586491
GC0713147_S147_AGAGTTGT_readname.txt.R1.bed.RNA	1886	1201	0.363203
GC0713147_S147_ATCTGATG_readname.txt.R1.bed.RNA	14786	5889	0.601718
GC0713147_S147_CATGGTGT_readname.txt.R1.bed.RNA	2526	1318	0.478226
GC0713147_S147_CCTAGTAG_readname.txt.R1.bed.RNA	1368	798	0.416667
GC0713147_S147_CGAACTAC_readname.txt.R1.bed.RNA	1136	664	0.415493
GC0713147_S147_CGAGAATG_readname.txt.R1.bed.RNA	5168	1838	0.64435
GC0713147_S147_CTGACGTT_readname.txt.R1.bed.RNA	2228	1315	0.409785
GC0713147_S147_GACTAAGA_readname.txt.R1.bed.RNA	1805	1180	0.34626
GC0713147_S147_GAGCGATA_readname.txt.R1.bed.RNA	1177	750	0.362787
GC0713147_S147_GATGGCTT_readname.txt.R1.bed.RNA	1664	940	0.435096
GC0713147_S147_GCGTAATT_readname.txt.R1.bed.RNA	4441	2586	0.417699
GC0713147_S147_GGAACTGT_readname.txt.R1.bed.RNA	1227	639	0.479218
GC0713147_S147_GTTATATC_readname.txt.R1.bed.RNA	1112	632	0.431655
GC0713147_S147_TACGCGTT_readname.txt.R1.bed.RNA	1740	959	0.448851
GC0713147_S147_TAGCAGTT_readname.txt.R1.bed.RNA	1284	665	0.482087
GC0713147_S147_TCCGGTAT_readname.txt.R1.bed.RNA	1941	912	0.530139
GC0713147_S147_TCGATTAA_readname.txt.R1.bed.RNA	3362	1943	0.42207
GC0713147_S147_TCGTCGAT_readname.txt.R1.bed.RNA	1199	763	0.363636
GC0713147_S147_TGATGCGA_readname.txt.R1.bed.RNA	2170	1243	0.427189
GC0713148_S148_ACGTACTC_readname.txt.R1.bed.RNA	2605	1579	0.393858
GC0713148_S148_AGAATCAG_readname.txt.R1.bed.RNA	1237	662	0.464834
GC0713148_S148_ATGACACC_readname.txt.R1.bed.RNA	2607	1530	0.413119
GC0713148_S148_CATAACTT_readname.txt.R1.bed.RNA	2776	1271	0.542147
GC0713148_S148_CTAGTGTG_readname.txt.R1.bed.RNA	5124	2607	0.491218
GC0713148_S148_CTTCGTTG_readname.txt.R1.bed.RNA	7446	2854	0.616707
GC0713148_S148_GACTGTGT_readname.txt.R1.bed.RNA	1430	870	0.391608
GC0713148_S148_GAGACCTT_readname.txt.R1.bed.RNA	2187	1217	0.44353
GC0713148_S148_GAGCGATA_readname.txt.R1.bed.RNA	1460	840	0.424658
GC0713148_S148_GGTCAATG_readname.txt.R1.bed.RNA	1358	359	0.735641
GC0713148_S148_TGGCGTAT_readname.txt.R1.bed.RNA	2152	1290	0.400558
GC0713148_S148_TTCACTAG_readname.txt.R1.bed.RNA	2113	1295	0.387127
GC0713149_S149_AAGAGGTT_readname.txt.R1.bed.RNA	2618	1412	0.460657
GC0713149_S149_ATGGCTGT_readname.txt.R1.bed.RNA	1761	871	0.505395
GC0713149_S149_CAATGTGT_readname.txt.R1.bed.RNA	2261	1171	0.482088
GC0713149_S149_CATGTAGA_readname.txt.R1.bed.RNA	1376	805	0.414971
GC0713149_S149_CTAAGTGT_readname.txt.R1.bed.RNA	2929	1459	0.501878
GC0713149_S149_CTGACGTT_readname.txt.R1.bed.RNA	1715	821	0.521283
GC0713149_S149_GATGGCTT_readname.txt.R1.bed.RNA	6857	3919	0.428467
GC0713149_S149_TAACGTGT_readname.txt.R1.bed.RNA	1152	646	0.439236
GC0713149_S149_TACGCGTT_readname.txt.R1.bed.RNA	1361	802	0.410727
GC0713149_S149_TGGCGTAT_readname.txt.R1.bed.RNA	1147	670	0.415867
GC0713149_S149_TTCACGAT_readname.txt.R1.bed.RNA	1336	674	0.495509
GC0713150_S150_ATGGACTG_readname.txt.R1.bed.RNA	1964	826	0.57943
GC0713150_S150_CACAGTTG_readname.txt.R1.bed.RNA	2776	1050	0.621758
GC0713150_S150_CTAGTGTG_readname.txt.R1.bed.RNA	1377	756	0.45098
GC0713150_S150_CTCTGATT_readname.txt.R1.bed.RNA	1985	1265	0.36272
GC0713150_S150_GCGTAATT_readname.txt.R1.bed.RNA	1200	681	0.4325
GC0713150_S150_GGAACTGT_readname.txt.R1.bed.RNA	2414	1531	0.365783
GC0713150_S150_TAACCAAG_readname.txt.R1.bed.RNA	1406	973	0.307966
GC0713150_S150_TAAGGTGT_readname.txt.R1.bed.RNA	2951	1932	0.345307
GC0713151_S151_AGAATCAG_readname.txt.R1.bed.RNA	1138	709	0.376977
GC0713151_S151_AGTTGACC_readname.txt.R1.bed.RNA	1049	694	0.338418
GC0713151_S151_ATATGCTG_readname.txt.R1.bed.RNA	1674	873	0.478495
GC0713151_S151_ATCTGATG_readname.txt.R1.bed.RNA	3192	1368	0.571429
GC0713151_S151_ATGGACTG_readname.txt.R1.bed.RNA	2942	1252	0.574439
GC0713151_S151_CAAGATAT_readname.txt.R1.bed.RNA	4793	2143	0.55289
GC0713151_S151_CATATGCT_readname.txt.R1.bed.RNA	4834	2526	0.477451
GC0713151_S151_CATGTAGA_readname.txt.R1.bed.RNA	1020	561	0.45
GC0713151_S151_CTAAGTGT_readname.txt.R1.bed.RNA	1992	1044	0.475904
GC0713151_S151_CTGCAATC_readname.txt.R1.bed.RNA	1211	738	0.390586
GC0713151_S151_GAGACCTT_readname.txt.R1.bed.RNA	1277	770	0.397024
GC0713151_S151_GATAACCA_readname.txt.R1.bed.RNA	1339	739	0.448096
GC0713151_S151_TAAGGTGT_readname.txt.R1.bed.RNA	1825	1144	0.373151
GC0713151_S151_TCCTGCTG_readname.txt.R1.bed.RNA	6718	2864	0.573683
GC0713151_S151_TCTGTTGT_readname.txt.R1.bed.RNA	1341	734	0.452647
GC0713151_S151_TGGACATG_readname.txt.R1.bed.RNA	1158	746	0.355786
GC0713152_S152_AATCGGAT_readname.txt.R1.bed.RNA	4338	2550	0.412172
GC0713152_S152_AATGACAG_readname.txt.R1.bed.RNA	1783	1034	0.420079
GC0713152_S152_AGAGTTGT_readname.txt.R1.bed.RNA	2013	1187	0.410333
GC0713152_S152_ATACGACT_readname.txt.R1.bed.RNA	1278	713	0.442097
GC0713152_S152_ATGGACTG_readname.txt.R1.bed.RNA	4937	2397	0.514482
GC0713152_S152_CATATGCT_readname.txt.R1.bed.RNA	2426	1575	0.350783
GC0713152_S152_CGAGAATG_readname.txt.R1.bed.RNA	7580	3015	0.602243
GC0713152_S152_CGTAATTA_readname.txt.R1.bed.RNA	1718	1040	0.394645
GC0713152_S152_CTCTGATT_readname.txt.R1.bed.RNA	1038	638	0.385356
GC0713152_S152_GGAACTGT_readname.txt.R1.bed.RNA	3888	2299	0.408693
GC0713152_S152_GTCTCCTA_readname.txt.R1.bed.RNA	1888	1045	0.446504
GC0713152_S152_TAGACGGA_readname.txt.R1.bed.RNA	2206	1245	0.43563
GC0713152_S152_TCTACTGT_readname.txt.R1.bed.RNA	3188	1720	0.460477
GC0713152_S152_TTCACGAT_readname.txt.R1.bed.RNA	1818	917	0.4956
GC0713153_S153_AACTGCCA_readname.txt.R1.bed.RNA	1391	831	0.402588
GC0713153_S153_AAGAGGTT_readname.txt.R1.bed.RNA	1157	745	0.356093
GC0713153_S153_AATGACAG_readname.txt.R1.bed.RNA	1534	1013	0.339635
GC0713153_S153_ATGGACTG_readname.txt.R1.bed.RNA	5515	2336	0.576428
GC0713153_S153_CAGTGATG_readname.txt.R1.bed.RNA	3621	1729	0.522508
GC0713153_S153_CATATGCT_readname.txt.R1.bed.RNA	1154	767	0.335355
GC0713153_S153_CTAAGTGT_readname.txt.R1.bed.RNA	2848	1701	0.402739
GC0713153_S153_GATAACCA_readname.txt.R1.bed.RNA	1125	684	0.392
GC0713153_S153_TAACCAAG_readname.txt.R1.bed.RNA	1129	757	0.329495
GC0713153_S153_TAGACGGA_readname.txt.R1.bed.RNA	1307	835	0.361132
GC0713153_S153_TCAAGTTG_readname.txt.R1.bed.RNA	9082	4306	0.525875
GC0713153_S153_TCATCGTG_readname.txt.R1.bed.RNA	3592	1475	0.589365
GC0713153_S153_TGGCGTAT_readname.txt.R1.bed.RNA	1784	1104	0.381166
GC0713154_S154_AACTGCCA_readname.txt.R1.bed.RNA	1073	575	0.464119
GC0713154_S154_AGGTTGCT_readname.txt.R1.bed.RNA	1081	680	0.370953
GC0713154_S154_ATGGACTG_readname.txt.R1.bed.RNA	4529	1818	0.598587
GC0713154_S154_CAATTCGT_readname.txt.R1.bed.RNA	2960	1335	0.548986
GC0713154_S154_CACTCTTG_readname.txt.R1.bed.RNA	3481	1455	0.582017
GC0713154_S154_CGAGAATG_readname.txt.R1.bed.RNA	3182	1432	0.549969
GC0713154_S154_CTAAGTGT_readname.txt.R1.bed.RNA	2934	1829	0.376619
GC0713154_S154_GGAACTGT_readname.txt.R1.bed.RNA	7964	4075	0.488322
GC0713154_S154_GGTCAATG_readname.txt.R1.bed.RNA	7304	3604	0.506572
GC0713154_S154_TACACTGT_readname.txt.R1.bed.RNA	1151	631	0.451781
GC0713154_S154_TACAGTGT_readname.txt.R1.bed.RNA	2214	972	0.560976
GC0713154_S154_TAGCAGTT_readname.txt.R1.bed.RNA	2280	1042	0.542982
GC0713154_S154_TCCGGTAT_readname.txt.R1.bed.RNA	9651	4794	0.503264
GC0713154_S154_TGCAGACA_readname.txt.R1.bed.RNA	2288	1345	0.41215
GC0713155_S155_AAGAATCT_readname.txt.R1.bed.RNA	2673	1296	0.515152
GC0713155_S155_ATATGCTG_readname.txt.R1.bed.RNA	2467	1362	0.447912
GC0713155_S155_ATGGCTGT_readname.txt.R1.bed.RNA	3060	1487	0.514052
GC0713155_S155_ATTAAGCG_readname.txt.R1.bed.RNA	1360	854	0.372059
GC0713155_S155_CAAGTCAC_readname.txt.R1.bed.RNA	2629	1590	0.395207
GC0713155_S155_CAATGTGT_readname.txt.R1.bed.RNA	2454	1418	0.422168
GC0713155_S155_CAATTCGT_readname.txt.R1.bed.RNA	1291	566	0.56158
GC0713155_S155_CATGTAGA_readname.txt.R1.bed.RNA	1385	781	0.436101
GC0713155_S155_CATGTATT_readname.txt.R1.bed.RNA	2300	1040	0.547826
GC0713155_S155_GAGACCTT_readname.txt.R1.bed.RNA	1819	900	0.505223
GC0713155_S155_GCGTAATT_readname.txt.R1.bed.RNA	2047	1051	0.486566
GC0713155_S155_GCTTAGTA_readname.txt.R1.bed.RNA	2291	1372	0.401135
GC0713155_S155_GGAACTGT_readname.txt.R1.bed.RNA	1497	887	0.407482
GC0713155_S155_TACACTGT_readname.txt.R1.bed.RNA	3586	2109	0.41188
GC0713155_S155_TAGTTCTG_readname.txt.R1.bed.RNA	2362	1186	0.497883
GC0713155_S155_TCATCGTG_readname.txt.R1.bed.RNA	7892	3757	0.523948
GC0713155_S155_TCTACTGT_readname.txt.R1.bed.RNA	2875	1489	0.482087
GC0713156_S156_AAGAGGTT_readname.txt.R1.bed.RNA	9782	4943	0.494684
GC0713156_S156_ACACACGT_readname.txt.R1.bed.RNA	3403	1960	0.424038
GC0713156_S156_ATGACTGT_readname.txt.R1.bed.RNA	3033	1719	0.433234
GC0713156_S156_CATGGTGT_readname.txt.R1.bed.RNA	1184	748	0.368243
GC0713156_S156_GACGTTAA_readname.txt.R1.bed.RNA	1444	889	0.384349
GC0713156_S156_GAGCGATA_readname.txt.R1.bed.RNA	1148	727	0.366725
GC0713156_S156_GGTCAATG_readname.txt.R1.bed.RNA	5532	2148	0.611714
GC0713156_S156_TAAGGTGT_readname.txt.R1.bed.RNA	1222	612	0.499182
GC0713156_S156_TACACTGT_readname.txt.R1.bed.RNA	2425	1486	0.387216
GC0713156_S156_TCATCGTG_readname.txt.R1.bed.RNA	3584	1713	0.522042
GC0713156_S156_TCCTGCTG_readname.txt.R1.bed.RNA	3122	1302	0.58296
GC0713156_S156_TGGCGTAT_readname.txt.R1.bed.RNA	2872	1838	0.360028
GC0713157_S157_AGAGTTGT_readname.txt.R1.bed.RNA	2255	1433	0.364523
GC0713157_S157_ATAGATAC_readname.txt.R1.bed.RNA	2353	1421	0.39609
GC0713157_S157_ATGGACTG_readname.txt.R1.bed.RNA	2625	1046	0.601524
GC0713157_S157_CACTCTTG_readname.txt.R1.bed.RNA	3708	1623	0.562298
GC0713157_S157_CATGTAGA_readname.txt.R1.bed.RNA	2502	1418	0.433253
GC0713157_S157_CATGTGTG_readname.txt.R1.bed.RNA	5220	2099	0.597893
GC0713157_S157_CGAACTAC_readname.txt.R1.bed.RNA	1476	840	0.430894
GC0713157_S157_CTAGTGTG_readname.txt.R1.bed.RNA	7108	3350	0.5287
GC0713157_S157_CTTCGTTG_readname.txt.R1.bed.RNA	7728	3002	0.611542
GC0713157_S157_GGAACTGT_readname.txt.R1.bed.RNA	1310	720	0.450382
GC0713157_S157_GGATCATC_readname.txt.R1.bed.RNA	2044	1258	0.38454
GC0713157_S157_TCCGGTAT_readname.txt.R1.bed.RNA	1710	915	0.464912
GC0713157_S157_TGAGCGAA_readname.txt.R1.bed.RNA	1100	687	0.375455
GC0713157_S157_TGATGCGA_readname.txt.R1.bed.RNA	1085	670	0.382488
GC0713158_S158_ACTGCATG_readname.txt.R1.bed.RNA	8691	3821	0.56035
GC0713158_S158_AGGTTGCT_readname.txt.R1.bed.RNA	2984	1694	0.432306
GC0713158_S158_ATGGCTGT_readname.txt.R1.bed.RNA	2674	1601	0.401272
GC0713158_S158_ATTGGCGT_readname.txt.R1.bed.RNA	2793	1515	0.457573
GC0713158_S158_CATGTATT_readname.txt.R1.bed.RNA	3849	1697	0.559106
GC0713158_S158_CATGTGTG_readname.txt.R1.bed.RNA	2308	991	0.570624
GC0713158_S158_CTAAGTGT_readname.txt.R1.bed.RNA	2079	1324	0.363155
GC0713158_S158_CTTCGTTG_readname.txt.R1.bed.RNA	9607	3557	0.629749
GC0713158_S158_GAGACCTT_readname.txt.R1.bed.RNA	2157	1147	0.468243
GC0713158_S158_GATAACCA_readname.txt.R1.bed.RNA	1028	563	0.452335
GC0713158_S158_GCTTAGTA_readname.txt.R1.bed.RNA	1961	1200	0.388067
GC0713158_S158_GTACCGAT_readname.txt.R1.bed.RNA	3464	1758	0.492494
GC0713158_S158_TACAGTGT_readname.txt.R1.bed.RNA	5448	2599	0.522944
GC0713158_S158_TCATCGTG_readname.txt.R1.bed.RNA	3764	1959	0.479543
GC0713158_S158_TCCGGTAT_readname.txt.R1.bed.RNA	1040	391	0.624038
GC0713158_S158_TCCTGCTG_readname.txt.R1.bed.RNA	8237	3485	0.576909
GC0713158_S158_TGGCGTAT_readname.txt.R1.bed.RNA	2963	1686	0.430982
GC0713159_S159_AAGAGGTT_readname.txt.R1.bed.RNA	3567	1937	0.456967
GC0713159_S159_AGAGTTGT_readname.txt.R1.bed.RNA	3002	1483	0.505996
GC0713159_S159_AGTTGACC_readname.txt.R1.bed.RNA	2104	1173	0.44249
GC0713159_S159_ATACGACT_readname.txt.R1.bed.RNA	1473	902	0.387644
GC0713159_S159_ATAGATAC_readname.txt.R1.bed.RNA	2053	1321	0.356551
GC0713159_S159_CAGTGATG_readname.txt.R1.bed.RNA	2409	1198	0.502698
GC0713159_S159_CATAACTT_readname.txt.R1.bed.RNA	1751	861	0.508281
GC0713159_S159_CATGTAGA_readname.txt.R1.bed.RNA	3959	2247	0.432432
GC0713159_S159_CATGTATT_readname.txt.R1.bed.RNA	1755	883	0.496866
GC0713159_S159_CATGTGTG_readname.txt.R1.bed.RNA	5956	2849	0.521659
GC0713159_S159_CGAGAATG_readname.txt.R1.bed.RNA	2378	1094	0.53995
GC0713159_S159_CTAAGTGT_readname.txt.R1.bed.RNA	1181	684	0.42083
GC0713159_S159_CTGACGTT_readname.txt.R1.bed.RNA	1077	620	0.424327
GC0713159_S159_CTGCAATC_readname.txt.R1.bed.RNA	1616	950	0.412129
GC0713159_S159_GGAACTGT_readname.txt.R1.bed.RNA	2049	1238	0.395803
GC0713159_S159_GGATCATC_readname.txt.R1.bed.RNA	1107	655	0.408311
GC0713159_S159_TCATCGTG_readname.txt.R1.bed.RNA	1598	427	0.732791
GC0713160_S160_AACTGCCA_readname.txt.R1.bed.RNA	1173	652	0.44416
GC0713160_S160_AAGAGGTT_readname.txt.R1.bed.RNA	3015	1692	0.438806
GC0713160_S160_ATAGATAC_readname.txt.R1.bed.RNA	1309	740	0.434683
GC0713160_S160_ATCTGATG_readname.txt.R1.bed.RNA	2441	832	0.659156
GC0713160_S160_ATGACACC_readname.txt.R1.bed.RNA	1402	803	0.427247
GC0713160_S160_ATTAAGCG_readname.txt.R1.bed.RNA	3334	2105	0.368626
GC0713160_S160_CAGCTCTT_readname.txt.R1.bed.RNA	1284	833	0.351246
GC0713160_S160_CATGTGTG_readname.txt.R1.bed.RNA	5373	1826	0.660153
GC0713160_S160_GAGCGATA_readname.txt.R1.bed.RNA	1058	719	0.320416
GC0713160_S160_TAAGGTGT_readname.txt.R1.bed.RNA	5733	3210	0.440084
GC0713160_S160_TACAGTGT_readname.txt.R1.bed.RNA	2826	1348	0.523001
GC0713160_S160_TAGACGGA_readname.txt.R1.bed.RNA	2102	1063	0.494291
GC0713161_S161_AACTGCCA_readname.txt.R1.bed.RNA	1460	859	0.411644
GC0713161_S161_AAGAGGTT_readname.txt.R1.bed.RNA	2230	1107	0.503587
GC0713161_S161_AATCGGAT_readname.txt.R1.bed.RNA	2489	1537	0.382483
GC0713161_S161_AATGACAG_readname.txt.R1.bed.RNA	2115	1241	0.413239
GC0713161_S161_ACGTACTC_readname.txt.R1.bed.RNA	3524	1997	0.433314
GC0713161_S161_ATGGACTG_readname.txt.R1.bed.RNA	5322	2019	0.620631
GC0713161_S161_CAAGGTCA_readname.txt.R1.bed.RNA	1737	984	0.433506
GC0713161_S161_CATATGCT_readname.txt.R1.bed.RNA	3678	2035	0.44671
GC0713161_S161_CATGTGTG_readname.txt.R1.bed.RNA	2444	844	0.654664
GC0713161_S161_GACTAAGA_readname.txt.R1.bed.RNA	1508	854	0.433687
GC0713161_S161_GGTCAATG_readname.txt.R1.bed.RNA	3268	1584	0.5153
GC0713161_S161_TAAGGTGT_readname.txt.R1.bed.RNA	3563	2124	0.403873
GC0713161_S161_TACACTGT_readname.txt.R1.bed.RNA	2463	1320	0.464068
GC0713161_S161_TAGACGGA_readname.txt.R1.bed.RNA	1184	785	0.336993
GC0713161_S161_TGGACATG_readname.txt.R1.bed.RNA	3074	1898	0.382563
GC0713161_S161_TGGCGTAT_readname.txt.R1.bed.RNA	2680	1566	0.415672
GC0713162_S162_ACGTACGT_readname.txt.R1.bed.RNA	3323	1915	0.423714
GC0713162_S162_ATGGACTG_readname.txt.R1.bed.RNA	11783	5028	0.573284
GC0713162_S162_ATTAAGCG_readname.txt.R1.bed.RNA	1181	709	0.399661
GC0713162_S162_CAAGGTCA_readname.txt.R1.bed.RNA	2415	1372	0.431884
GC0713162_S162_CAATGTGT_readname.txt.R1.bed.RNA	1673	1083	0.35266
GC0713162_S162_CAATTCGT_readname.txt.R1.bed.RNA	1072	553	0.484142
GC0713162_S162_CAGCTCTT_readname.txt.R1.bed.RNA	1279	712	0.443315
GC0713162_S162_CATAACTT_readname.txt.R1.bed.RNA	3580	1778	0.503352
GC0713162_S162_CATGTGTG_readname.txt.R1.bed.RNA	1708	715	0.581382
GC0713162_S162_GACGTTAA_readname.txt.R1.bed.RNA	1983	1133	0.428643
GC0713162_S162_GATATTGT_readname.txt.R1.bed.RNA	2025	1085	0.464198
GC0713162_S162_TAAGGTGT_readname.txt.R1.bed.RNA	5633	2890	0.486952
GC0713162_S162_TCATCGTG_readname.txt.R1.bed.RNA	8550	3094	0.638129
GC0713163_S163_ATGGACTG_readname.txt.R1.bed.RNA	4267	1713	0.598547
GC0713163_S163_CAAGGTCA_readname.txt.R1.bed.RNA	6178	3234	0.47653
GC0713163_S163_CAATTCGT_readname.txt.R1.bed.RNA	1867	880	0.528656
GC0713163_S163_CATGTAGA_readname.txt.R1.bed.RNA	1086	607	0.441068
GC0713163_S163_CCTAGTAG_readname.txt.R1.bed.RNA	1200	692	0.423333
GC0713163_S163_CGATTACA_readname.txt.R1.bed.RNA	1048	642	0.387405
GC0713163_S163_CTAGTGTG_readname.txt.R1.bed.RNA	12305	5309	0.568549
GC0713163_S163_GCGTAATT_readname.txt.R1.bed.RNA	1166	462	0.603774
GC0713163_S163_GGAACTGT_readname.txt.R1.bed.RNA	2795	1560	0.44186
GC0713163_S163_TACACTGT_readname.txt.R1.bed.RNA	1029	539	0.47619
GC0713163_S163_TACAGTGT_readname.txt.R1.bed.RNA	3752	2060	0.450959
GC0713163_S163_TCGTTAGC_readname.txt.R1.bed.RNA	1216	718	0.409539
GC0713163_S163_TCTGTTGT_readname.txt.R1.bed.RNA	2717	1592	0.41406
GC0713163_S163_TGGCGTAT_readname.txt.R1.bed.RNA	3494	2027	0.419863
GC0713163_S163_TTCACTAG_readname.txt.R1.bed.RNA	3844	2171	0.435224
GC0713164_S164_AAGAATCT_readname.txt.R1.bed.RNA	1388	757	0.454611
GC0713164_S164_AATCGGAT_readname.txt.R1.bed.RNA	1070	682	0.362617
GC0713164_S164_ACTGCATG_readname.txt.R1.bed.RNA	3170	976	0.692114
GC0713164_S164_AGAGTTGT_readname.txt.R1.bed.RNA	3467	1800	0.480819
GC0713164_S164_ATACGACT_readname.txt.R1.bed.RNA	1166	703	0.397084
GC0713164_S164_ATCTGATG_readname.txt.R1.bed.RNA	5744	2647	0.539171
GC0713164_S164_ATGACACC_readname.txt.R1.bed.RNA	1019	654	0.358194
GC0713164_S164_ATGACTGT_readname.txt.R1.bed.RNA	2313	1359	0.412451
GC0713164_S164_CAAGGTCA_readname.txt.R1.bed.RNA	1665	1017	0.389189
GC0713164_S164_CCTCATGT_readname.txt.R1.bed.RNA	1736	837	0.517857
GC0713164_S164_CGAACTAC_readname.txt.R1.bed.RNA	1930	1237	0.359067
GC0713164_S164_CGATTACA_readname.txt.R1.bed.RNA	1840	1074	0.416304
GC0713164_S164_TAGCAGTT_readname.txt.R1.bed.RNA	2922	1402	0.520192
GC0713164_S164_TCGTTAGC_readname.txt.R1.bed.RNA	2422	1514	0.374897
GC0713164_S164_TGGACATG_readname.txt.R1.bed.RNA	2056	1221	0.406128
GC0713165_S165_ACACACGT_readname.txt.R1.bed.RNA	2472	1358	0.450647
GC0713165_S165_AGTTGACC_readname.txt.R1.bed.RNA	4805	2670	0.444329
GC0713165_S165_ATGACTGT_readname.txt.R1.bed.RNA	2133	1042	0.511486
GC0713165_S165_ATGGACTG_readname.txt.R1.bed.RNA	3868	1539	0.60212
GC0713165_S165_ATTGGCGT_readname.txt.R1.bed.RNA	2410	1240	0.485477
GC0713165_S165_CAAGGTCA_readname.txt.R1.bed.RNA	1499	805	0.462975
GC0713165_S165_CTCTGATT_readname.txt.R1.bed.RNA	3982	2450	0.384731
GC0713165_S165_CTGCAATC_readname.txt.R1.bed.RNA	8169	4306	0.472885
GC0713165_S165_GACTGTGT_readname.txt.R1.bed.RNA	5117	2768	0.459058
GC0713165_S165_GATATTGT_readname.txt.R1.bed.RNA	1778	746	0.580427
GC0713165_S165_TCAGCTTG_readname.txt.R1.bed.RNA	1326	742	0.440422
GC0713165_S165_TCCTGCTG_readname.txt.R1.bed.RNA	7981	4086	0.488034
GC0713165_S165_TCGTTAGC_readname.txt.R1.bed.RNA	2024	1089	0.461957
GC0713165_S165_TGGACATG_readname.txt.R1.bed.RNA	4539	2553	0.437541
GC0713165_S165_TTCACTAG_readname.txt.R1.bed.RNA	3727	2190	0.412396
GC0713166_S166_ACGTACGT_readname.txt.R1.bed.RNA	1935	1072	0.445995
GC0713166_S166_AGGTTGCT_readname.txt.R1.bed.RNA	1453	897	0.382657
GC0713166_S166_AGTTGACC_readname.txt.R1.bed.RNA	1628	979	0.398649
GC0713166_S166_ATACGACT_readname.txt.R1.bed.RNA	1505	909	0.396013
GC0713166_S166_ATAGATAC_readname.txt.R1.bed.RNA	1122	659	0.412656
GC0713166_S166_ATGGACTG_readname.txt.R1.bed.RNA	10620	4929	0.535876
GC0713166_S166_CGAGAATG_readname.txt.R1.bed.RNA	3387	1499	0.557425
GC0713166_S166_CTGCAATC_readname.txt.R1.bed.RNA	1407	795	0.434968
GC0713166_S166_CTTCGTTG_readname.txt.R1.bed.RNA	8192	2905	0.645386
GC0713166_S166_GACTGTGT_readname.txt.R1.bed.RNA	1162	547	0.52926
GC0713166_S166_GATAACCA_readname.txt.R1.bed.RNA	3500	1932	0.448
GC0713166_S166_TACACTGT_readname.txt.R1.bed.RNA	1110	729	0.343243
GC0713166_S166_TAGTTCTG_readname.txt.R1.bed.RNA	4271	2025	0.525872
GC0713166_S166_TCATCGTG_readname.txt.R1.bed.RNA	3820	1902	0.502094
GC0713166_S166_TCCGGTAT_readname.txt.R1.bed.RNA	1198	625	0.478297
GC0713166_S166_TCGTCGAT_readname.txt.R1.bed.RNA	1264	772	0.389241
GC0713166_S166_TCTGTTGT_readname.txt.R1.bed.RNA	2213	1169	0.471758
GC0713167_S167_ACGTACGT_readname.txt.R1.bed.RNA	5967	3087	0.482655
GC0713167_S167_ATAGATAC_readname.txt.R1.bed.RNA	3617	1994	0.448714
GC0713167_S167_CAAGATAT_readname.txt.R1.bed.RNA	2323	1228	0.471373
GC0713167_S167_CACAGTTG_readname.txt.R1.bed.RNA	3003	1134	0.622378
GC0713167_S167_CACTCTTG_readname.txt.R1.bed.RNA	7867	3375	0.570993
GC0713167_S167_CATGTGTG_readname.txt.R1.bed.RNA	4316	2289	0.469648
GC0713167_S167_CGAGAATG_readname.txt.R1.bed.RNA	15351	6519	0.575337
GC0713167_S167_CTAAGTGT_readname.txt.R1.bed.RNA	1896	981	0.482595
GC0713167_S167_CTCTGATT_readname.txt.R1.bed.RNA	2248	1310	0.41726
GC0713167_S167_GATAACCA_readname.txt.R1.bed.RNA	2375	1435	0.395789
GC0713167_S167_GGAACTGT_readname.txt.R1.bed.RNA	5736	3026	0.472455
GC0713167_S167_TAAGGTGT_readname.txt.R1.bed.RNA	1484	796	0.463612
GC0713167_S167_TGGCGTAT_readname.txt.R1.bed.RNA	1277	722	0.434612
GC0713168_S168_ATGGCTGT_readname.txt.R1.bed.RNA	4476	2318	0.482127
GC0713168_S168_CAATGTGT_readname.txt.R1.bed.RNA	2545	1419	0.442436
GC0713168_S168_TACACTGT_readname.txt.R1.bed.RNA	3014	1682	0.441938
GC0713168_S168_TCAAGTTG_readname.txt.R1.bed.RNA	1708	637	0.627049
GC0713168_S168_TGATGCGA_readname.txt.R1.bed.RNA	1709	955	0.441194
GC0713169_S169_AACTGCCA_readname.txt.R1.bed.RNA	1608	932	0.420398
GC0713169_S169_AATCGGAT_readname.txt.R1.bed.RNA	2972	1740	0.414536
GC0713169_S169_ACGTACTC_readname.txt.R1.bed.RNA	1382	763	0.447902
GC0713169_S169_AGAATCAG_readname.txt.R1.bed.RNA	1392	897	0.355603
GC0713169_S169_ATAGATAC_readname.txt.R1.bed.RNA	3265	2077	0.363859
GC0713169_S169_ATGGACTG_readname.txt.R1.bed.RNA	4568	2209	0.516419
GC0713169_S169_CACTCTTG_readname.txt.R1.bed.RNA	3809	1610	0.577317
GC0713169_S169_CAGTGATG_readname.txt.R1.bed.RNA	3172	1273	0.598676
GC0713169_S169_CATGGTGT_readname.txt.R1.bed.RNA	6751	3555	0.473411
GC0713169_S169_CATGTATT_readname.txt.R1.bed.RNA	2988	1288	0.568942
GC0713169_S169_CATGTGTG_readname.txt.R1.bed.RNA	8406	3199	0.619438
GC0713169_S169_CGATTACA_readname.txt.R1.bed.RNA	1120	665	0.40625
GC0713169_S169_CGTAATTA_readname.txt.R1.bed.RNA	1108	543	0.509928
GC0713169_S169_TACACTGT_readname.txt.R1.bed.RNA	1385	735	0.469314
GC0713169_S169_TCATCGTG_readname.txt.R1.bed.RNA	6941	3034	0.562887
GC0713169_S169_TCCGGTAT_readname.txt.R1.bed.RNA	4709	2252	0.521767
GC0713169_S169_TGGCGTAT_readname.txt.R1.bed.RNA	1972	1108	0.438134
GC0713170_S170_AACTGCCA_readname.txt.R1.bed.RNA	2661	1522	0.428035
GC0713170_S170_AGAATCAG_readname.txt.R1.bed.RNA	1289	820	0.363848
GC0713170_S170_CAATTCGT_readname.txt.R1.bed.RNA	1943	1132	0.417396
GC0713170_S170_CAGCTCTT_readname.txt.R1.bed.RNA	5260	3013	0.427186
GC0713170_S170_CATGTAGA_readname.txt.R1.bed.RNA	2672	1491	0.441991
GC0713170_S170_CATGTATT_readname.txt.R1.bed.RNA	2110	1089	0.483886
GC0713170_S170_CCTCATGT_readname.txt.R1.bed.RNA	1628	883	0.457617
GC0713170_S170_CGAACTAC_readname.txt.R1.bed.RNA	1970	1161	0.41066
GC0713170_S170_CGATTACA_readname.txt.R1.bed.RNA	7145	3975	0.443667
GC0713170_S170_CGTAATTA_readname.txt.R1.bed.RNA	1470	841	0.427891
GC0713170_S170_CTAAGTGT_readname.txt.R1.bed.RNA	3815	2035	0.466579
GC0713170_S170_GAGACCTT_readname.txt.R1.bed.RNA	3470	1946	0.439193
GC0713170_S170_GTACCGAT_readname.txt.R1.bed.RNA	11084	5670	0.488452
GC0713170_S170_TAGACGGA_readname.txt.R1.bed.RNA	2423	1377	0.431696
GC0713170_S170_TAGCAGTT_readname.txt.R1.bed.RNA	3634	1716	0.527793
GC0713170_S170_TCATCGTG_readname.txt.R1.bed.RNA	5800	2689	0.536379
GC0713170_S170_TCTACTGT_readname.txt.R1.bed.RNA	1479	888	0.399594
GC0713170_S170_TCTGTTGT_readname.txt.R1.bed.RNA	1045	557	0.466986
GC0713170_S170_TTCACGAT_readname.txt.R1.bed.RNA	1060	551	0.480189
GC0713171_S171_ACTGCATG_readname.txt.R1.bed.RNA	3125	1769	0.43392
GC0713171_S171_ATGACACC_readname.txt.R1.bed.RNA	3179	1809	0.430953
GC0713171_S171_ATTGGCGT_readname.txt.R1.bed.RNA	1841	936	0.491581
GC0713171_S171_CAATGTGT_readname.txt.R1.bed.RNA	1962	1102	0.438328
GC0713171_S171_CATGGTGT_readname.txt.R1.bed.RNA	1829	1022	0.441225
GC0713171_S171_CATGTAGA_readname.txt.R1.bed.RNA	2696	1595	0.408383
GC0713171_S171_CGAGAATG_readname.txt.R1.bed.RNA	12029	4739	0.606035
GC0713171_S171_GAGACCTT_readname.txt.R1.bed.RNA	1709	919	0.462259
GC0713171_S171_GCTTAGTA_readname.txt.R1.bed.RNA	1400	885	0.367857
GC0713171_S171_TAGCAGTT_readname.txt.R1.bed.RNA	1537	929	0.395576
GC0713171_S171_TCATCGTG_readname.txt.R1.bed.RNA	3503	1327	0.621182
GC0713172_S172_ACGTACTC_readname.txt.R1.bed.RNA	2735	1474	0.46106
GC0713172_S172_AGGCTTGA_readname.txt.R1.bed.RNA	1683	1024	0.391563
GC0713172_S172_ATACGACT_readname.txt.R1.bed.RNA	2100	1189	0.43381
GC0713172_S172_CAAGGTCA_readname.txt.R1.bed.RNA	1192	772	0.352349
GC0713172_S172_CATGGTGT_readname.txt.R1.bed.RNA	8199	4110	0.498719
GC0713172_S172_CATGTGTG_readname.txt.R1.bed.RNA	5744	2289	0.601497
GC0713172_S172_CGAGAATG_readname.txt.R1.bed.RNA	10563	4869	0.539051
GC0713172_S172_GAGACCTT_readname.txt.R1.bed.RNA	1242	639	0.485507
GC0713172_S172_GATAACCA_readname.txt.R1.bed.RNA	5722	2977	0.479727
GC0713172_S172_GATGGCTT_readname.txt.R1.bed.RNA	1028	590	0.42607
GC0713172_S172_GCTTAGTA_readname.txt.R1.bed.RNA	1265	764	0.396047
GC0713172_S172_TACACTGT_readname.txt.R1.bed.RNA	5793	3143	0.457449
GC0713172_S172_TAGTTCTG_readname.txt.R1.bed.RNA	5855	2016	0.655679
GC0713172_S172_TCCGGTAT_readname.txt.R1.bed.RNA	1915	959	0.499217
GC0713173_S173_ACTGCATG_readname.txt.R1.bed.RNA	5718	2364	0.586569
GC0713173_S173_ATACGACT_readname.txt.R1.bed.RNA	1229	798	0.350692
GC0713173_S173_ATAGATAC_readname.txt.R1.bed.RNA	1314	862	0.343988
GC0713173_S173_ATGACTGT_readname.txt.R1.bed.RNA	2004	1155	0.423653
GC0713173_S173_ATGGACTG_readname.txt.R1.bed.RNA	2863	1136	0.603213
GC0713173_S173_CAGTGATG_readname.txt.R1.bed.RNA	9205	4045	0.560565
GC0713173_S173_GACGTTAA_readname.txt.R1.bed.RNA	1130	620	0.451327
GC0713173_S173_GAGACCTT_readname.txt.R1.bed.RNA	1040	530	0.490385
GC0713173_S173_GGAACTGT_readname.txt.R1.bed.RNA	1754	1051	0.400798
GC0713173_S173_TACACTGT_readname.txt.R1.bed.RNA	3106	1917	0.382807
GC0713173_S173_TACAGTGT_readname.txt.R1.bed.RNA	1853	940	0.492715
GC0713173_S173_TCCTGCTG_readname.txt.R1.bed.RNA	1995	651	0.673684
GC0713173_S173_TTCACGAT_readname.txt.R1.bed.RNA	5869	3073	0.476401
GC0713174_S174_ACTGCATG_readname.txt.R1.bed.RNA	3243	1488	0.541166
GC0713174_S174_ATACGACT_readname.txt.R1.bed.RNA	1348	775	0.425074
GC0713174_S174_ATATGCTG_readname.txt.R1.bed.RNA	5520	3238	0.413406
GC0713174_S174_ATCTGATG_readname.txt.R1.bed.RNA	3672	1364	0.62854
GC0713174_S174_CAAGGTCA_readname.txt.R1.bed.RNA	1490	1043	0.3
GC0713174_S174_CAAGTCAC_readname.txt.R1.bed.RNA	2547	1622	0.363172
GC0713174_S174_CAGCTCTT_readname.txt.R1.bed.RNA	5556	3460	0.37725
GC0713174_S174_CATGTGTG_readname.txt.R1.bed.RNA	25184	9164	0.636118
GC0713174_S174_CCTCATGT_readname.txt.R1.bed.RNA	2127	1083	0.490832
GC0713174_S174_CGTAATTA_readname.txt.R1.bed.RNA	1534	844	0.449804
GC0713174_S174_GACTGTGT_readname.txt.R1.bed.RNA	2433	1456	0.401562
GC0713174_S174_GAGACCTT_readname.txt.R1.bed.RNA	1743	1004	0.423982
GC0713174_S174_GGAACTGT_readname.txt.R1.bed.RNA	1452	801	0.448347
GC0713174_S174_GGATCATC_readname.txt.R1.bed.RNA	1295	830	0.359073
GC0713174_S174_TAACGTGT_readname.txt.R1.bed.RNA	1306	613	0.530628
GC0713174_S174_TAGCAGTT_readname.txt.R1.bed.RNA	1604	712	0.55611
GC0713174_S174_TCAAGTTG_readname.txt.R1.bed.RNA	3815	1797	0.528965
GC0713175_S175_AGAATCAG_readname.txt.R1.bed.RNA	1207	678	0.438277
GC0713175_S175_ATGACTGT_readname.txt.R1.bed.RNA	1082	692	0.360444
GC0713175_S175_ATGGCTGT_readname.txt.R1.bed.RNA	1468	736	0.498638
GC0713175_S175_ATTGGCGT_readname.txt.R1.bed.RNA	2280	1349	0.408333
GC0713175_S175_CGAGAATG_readname.txt.R1.bed.RNA	1849	757	0.59059
GC0713175_S175_GAGACCTT_readname.txt.R1.bed.RNA	2454	1172	0.522412
GC0713175_S175_GATATTGT_readname.txt.R1.bed.RNA	4710	2579	0.452442
GC0713175_S175_TACAGTGT_readname.txt.R1.bed.RNA	3113	1632	0.475747
GC0713175_S175_TAGCAGTT_readname.txt.R1.bed.RNA	1278	671	0.474961
GC0713175_S175_TCCGGTAT_readname.txt.R1.bed.RNA	6578	3194	0.514442
GC0713175_S175_TCCTGCTG_readname.txt.R1.bed.RNA	16530	6283	0.619903
GC0713175_S175_TGCAGACA_readname.txt.R1.bed.RNA	3549	1953	0.449704
GC0713176_S176_ATCTGATG_readname.txt.R1.bed.RNA	6461	2262	0.649899
GC0713176_S176_ATGGCTGT_readname.txt.R1.bed.RNA	2081	1106	0.468525
GC0713176_S176_CAATTCGT_readname.txt.R1.bed.RNA	2613	1410	0.46039
GC0713176_S176_CACAGTTG_readname.txt.R1.bed.RNA	3086	864	0.720026
GC0713176_S176_CCTCATGT_readname.txt.R1.bed.RNA	5850	3072	0.474872
GC0713176_S176_CGAACTAC_readname.txt.R1.bed.RNA	2534	1574	0.378848
GC0713176_S176_CGAGAATG_readname.txt.R1.bed.RNA	5944	2320	0.60969
GC0713176_S176_CTAAGTGT_readname.txt.R1.bed.RNA	1483	604	0.592717
GC0713176_S176_CTAGTGTG_readname.txt.R1.bed.RNA	3529	1896	0.462737
GC0713176_S176_GACTGTGT_readname.txt.R1.bed.RNA	2037	1013	0.5027
GC0713176_S176_GATATTGT_readname.txt.R1.bed.RNA	1124	579	0.484875
GC0713176_S176_GGAACTGT_readname.txt.R1.bed.RNA	5110	2518	0.507241
GC0713176_S176_TACACTGT_readname.txt.R1.bed.RNA	1429	750	0.475157
GC0713176_S176_TCGTTAGC_readname.txt.R1.bed.RNA	1206	661	0.451907
GC0713177_S177_AATCGGAT_readname.txt.R1.bed.RNA	1407	859	0.389481
GC0713177_S177_ACTGCATG_readname.txt.R1.bed.RNA	21111	7644	0.637914
GC0713177_S177_ATATGCTG_readname.txt.R1.bed.RNA	1835	1019	0.444687
GC0713177_S177_ATTAAGCG_readname.txt.R1.bed.RNA	1220	691	0.433607
GC0713177_S177_CAAGTCAC_readname.txt.R1.bed.RNA	1116	639	0.427419
GC0713177_S177_CACAGTTG_readname.txt.R1.bed.RNA	13039	5456	0.581563
GC0713177_S177_CATGTGTG_readname.txt.R1.bed.RNA	7944	3282	0.586858
GC0713177_S177_CGAACTAC_readname.txt.R1.bed.RNA	1262	867	0.312995
GC0713177_S177_CTAAGTGT_readname.txt.R1.bed.RNA	1600	924	0.4225
GC0713177_S177_GAGCGATA_readname.txt.R1.bed.RNA	5052	2970	0.412114
GC0713177_S177_TAACCAAG_readname.txt.R1.bed.RNA	1118	667	0.403399
GC0713177_S177_TAACGTGT_readname.txt.R1.bed.RNA	1623	897	0.44732
GC0713177_S177_TAAGGTGT_readname.txt.R1.bed.RNA	1407	716	0.491116
GC0713177_S177_TACAGTGT_readname.txt.R1.bed.RNA	6020	2714	0.549169
GC0713177_S177_TCAAGTTG_readname.txt.R1.bed.RNA	3467	1250	0.639458
GC0713177_S177_TCGATTAA_readname.txt.R1.bed.RNA	1887	1206	0.36089
GC0713177_S177_TCTACTGT_readname.txt.R1.bed.RNA	2211	1233	0.442334
GC0713178_S178_AAGAATCT_readname.txt.R1.bed.RNA	1633	819	0.498469
GC0713178_S178_AATGACAG_readname.txt.R1.bed.RNA	2782	1729	0.378505
GC0713178_S178_ATGGACTG_readname.txt.R1.bed.RNA	5101	2201	0.568516
GC0713178_S178_CAAGATAT_readname.txt.R1.bed.RNA	2280	1104	0.515789
GC0713178_S178_CAATGTGT_readname.txt.R1.bed.RNA	1908	1037	0.456499
GC0713178_S178_CATGTAGA_readname.txt.R1.bed.RNA	2757	1627	0.409866
GC0713178_S178_CATGTGTG_readname.txt.R1.bed.RNA	1353	353	0.739098
GC0713178_S178_CTAGTGTG_readname.txt.R1.bed.RNA	3999	1564	0.608902
GC0713178_S178_CTTCGTTG_readname.txt.R1.bed.RNA	3987	1809	0.546275
GC0713178_S178_GACGTTAA_readname.txt.R1.bed.RNA	2915	1646	0.435334
GC0713178_S178_GAGACCTT_readname.txt.R1.bed.RNA	3508	1802	0.486317
GC0713178_S178_TACAGTGT_readname.txt.R1.bed.RNA	2654	1240	0.532781
GC0713178_S178_TAGCAGTT_readname.txt.R1.bed.RNA	4893	2262	0.537707
GC0713178_S178_TGGCGTAT_readname.txt.R1.bed.RNA	1005	658	0.345274
GC0713178_S178_TTCACGAT_readname.txt.R1.bed.RNA	2342	1344	0.426132
GC0713178_S178_TTCACTAG_readname.txt.R1.bed.RNA	1187	695	0.41449
GC0713179_S179_AATGACAG_readname.txt.R1.bed.RNA	1763	1103	0.374362
GC0713179_S179_AGGCTTGA_readname.txt.R1.bed.RNA	1010	601	0.40495
GC0713179_S179_CACAGTTG_readname.txt.R1.bed.RNA	3598	1473	0.590606
GC0713179_S179_CCTCATGT_readname.txt.R1.bed.RNA	1961	1096	0.441101
GC0713179_S179_CGATTACA_readname.txt.R1.bed.RNA	1645	977	0.406079
GC0713179_S179_CTAAGTGT_readname.txt.R1.bed.RNA	5471	2827	0.483275
GC0713179_S179_CTAGTGTG_readname.txt.R1.bed.RNA	2463	908	0.631344
GC0713179_S179_GAGACCTT_readname.txt.R1.bed.RNA	1186	627	0.471332
GC0713179_S179_GAGCGATA_readname.txt.R1.bed.RNA	1313	818	0.376999
GC0713179_S179_TACACTGT_readname.txt.R1.bed.RNA	1929	1143	0.407465
GC0713179_S179_TCAAGTTG_readname.txt.R1.bed.RNA	5335	2225	0.582943
GC0713179_S179_TCATCGTG_readname.txt.R1.bed.RNA	3483	1320	0.621016
GC0713180_S180_AATCGGAT_readname.txt.R1.bed.RNA	1709	915	0.464599
GC0713180_S180_AGGTTGCT_readname.txt.R1.bed.RNA	1376	958	0.303779
GC0713180_S180_ATTAAGCG_readname.txt.R1.bed.RNA	3853	2185	0.432909
GC0713180_S180_CAAGGTCA_readname.txt.R1.bed.RNA	4112	2506	0.390564
[truncated: 349 more rows]

## Sheet: scChIC reads
	mapped reads	uniqe reads	redundancy
GC0713001_S1_ACGTACGT_readname.txt.R1.bed.ChIC2	18673	9130	0.511059
GC0713001_S1_AGTTGACC_readname.txt.R1.bed.ChIC2	5300	2897	0.453396
GC0713001_S1_ATAGATAC_readname.txt.R1.bed.ChIC2	8080	4821	0.403342
GC0713001_S1_ATGACTGT_readname.txt.R1.bed.ChIC2	3781	1759	0.534779
GC0713001_S1_CAGTGATG_readname.txt.R1.bed.ChIC2	10965	4266	0.610944
GC0713001_S1_CCTCATGT_readname.txt.R1.bed.ChIC2	7292	3859	0.47079
GC0713001_S1_CTGACGTT_readname.txt.R1.bed.ChIC2	15343	9013	0.412566
GC0713001_S1_GACTGTGT_readname.txt.R1.bed.ChIC2	12452	6609	0.469242
GC0713001_S1_GGAACTGT_readname.txt.R1.bed.ChIC2	18067	10234	0.433553
GC0713001_S1_TAGTTCTG_readname.txt.R1.bed.ChIC2	15138	5991	0.604241
GC0713001_S1_TCGTCGAT_readname.txt.R1.bed.ChIC2	15682	9332	0.404923
GC0713001_S1_TCTGTTGT_readname.txt.R1.bed.ChIC2	4117	2089	0.492592
GC0713002_S2_AAGAGGTT_readname.txt.R1.bed.ChIC2	31111	15043	0.516473
GC0713002_S2_AGAGTTGT_readname.txt.R1.bed.ChIC2	40531	21742	0.463571
GC0713002_S2_CAAGATAT_readname.txt.R1.bed.ChIC2	18613	9659	0.481062
GC0713002_S2_CAAGGTCA_readname.txt.R1.bed.ChIC2	56284	29406	0.477542
GC0713002_S2_CACTCTTG_readname.txt.R1.bed.ChIC2	21454	7739	0.639275
GC0713002_S2_CATGTATT_readname.txt.R1.bed.ChIC2	8104	4134	0.489882
GC0713002_S2_CGTAATTA_readname.txt.R1.bed.ChIC2	12269	6868	0.440215
GC0713002_S2_GAGACCTT_readname.txt.R1.bed.ChIC2	7635	3852	0.495481
GC0713002_S2_GCGTAATT_readname.txt.R1.bed.ChIC2	16959	8701	0.486939
GC0713002_S2_GTGAACGT_readname.txt.R1.bed.ChIC2	6994	4143	0.407635
GC0713002_S2_TAAGGTGT_readname.txt.R1.bed.ChIC2	5075	2711	0.465813
GC0713002_S2_TACAGTGT_readname.txt.R1.bed.ChIC2	24108	12296	0.489962
GC0713003_S3_ATTAAGCG_readname.txt.R1.bed.ChIC2	5141	3145	0.388251
GC0713003_S3_CATGGTGT_readname.txt.R1.bed.ChIC2	9427	5231	0.445104
GC0713003_S3_CATGTATT_readname.txt.R1.bed.ChIC2	8456	4266	0.495506
GC0713003_S3_GTACCGAT_readname.txt.R1.bed.ChIC2	5580	2925	0.475806
GC0713003_S3_TAGTTCTG_readname.txt.R1.bed.ChIC2	43929	16551	0.623233
GC0713003_S3_TGGCGTAT_readname.txt.R1.bed.ChIC2	10841	6704	0.381607
GC0713004_S4_ACGTACGT_readname.txt.R1.bed.ChIC2	16532	8218	0.502903
GC0713004_S4_AGAGTTGT_readname.txt.R1.bed.ChIC2	19656	10418	0.469984
GC0713004_S4_ATCTGATG_readname.txt.R1.bed.ChIC2	40366	15187	0.623768
GC0713004_S4_CACTCTTG_readname.txt.R1.bed.ChIC2	43284	16169	0.626444
GC0713004_S4_CATAACTT_readname.txt.R1.bed.ChIC2	8845	4462	0.495534
GC0713004_S4_CATGTGTG_readname.txt.R1.bed.ChIC2	19065	7349	0.614529
GC0713004_S4_CCTCATGT_readname.txt.R1.bed.ChIC2	18789	9833	0.476662
GC0713004_S4_GATGGCTT_readname.txt.R1.bed.ChIC2	24646	13905	0.435811
GC0713004_S4_GCTTAGTA_readname.txt.R1.bed.ChIC2	5045	3247	0.356392
GC0713004_S4_TAAGGTGT_readname.txt.R1.bed.ChIC2	9484	5040	0.468579
GC0713004_S4_TCAAGTTG_readname.txt.R1.bed.ChIC2	16171	6000	0.628965
GC0713005_S5_AACTGCCA_readname.txt.R1.bed.ChIC2	2493	1496	0.39992
GC0713005_S5_AGCAATCC_readname.txt.R1.bed.ChIC2	3329	1920	0.42325
GC0713005_S5_ATGGACTG_readname.txt.R1.bed.ChIC2	17994	6951	0.613705
GC0713005_S5_CAATTCGT_readname.txt.R1.bed.ChIC2	9496	4878	0.48631
GC0713005_S5_CAGTGATG_readname.txt.R1.bed.ChIC2	28532	11079	0.611699
GC0713005_S5_CATGTATT_readname.txt.R1.bed.ChIC2	16654	8143	0.511048
GC0713005_S5_CATGTGTG_readname.txt.R1.bed.ChIC2	14872	5348	0.640398
GC0713005_S5_CTAGTGTG_readname.txt.R1.bed.ChIC2	7574	2659	0.648931
GC0713005_S5_CTTCGTTG_readname.txt.R1.bed.ChIC2	20021	7454	0.627691
GC0713005_S5_TACAGTGT_readname.txt.R1.bed.ChIC2	14745	7362	0.500712
GC0713005_S5_TAGACGGA_readname.txt.R1.bed.ChIC2	4909	2904	0.408433
GC0713005_S5_TCTGTTGT_readname.txt.R1.bed.ChIC2	10088	5297	0.474921
GC0713005_S5_TTCACTAG_readname.txt.R1.bed.ChIC2	9226	5667	0.385758
GC0713006_S6_ACACACGT_readname.txt.R1.bed.ChIC2	3706	2259	0.390448
GC0713006_S6_ACTGCATG_readname.txt.R1.bed.ChIC2	10775	3871	0.640742
GC0713006_S6_AGGCTTGA_readname.txt.R1.bed.ChIC2	5736	3511	0.387901
GC0713006_S6_ATAGATAC_readname.txt.R1.bed.ChIC2	10836	6447	0.405039
GC0713006_S6_CACAGTTG_readname.txt.R1.bed.ChIC2	10655	4279	0.598405
GC0713006_S6_CATATGCT_readname.txt.R1.bed.ChIC2	8300	4875	0.412651
GC0713006_S6_CATGTGTG_readname.txt.R1.bed.ChIC2	24437	10331	0.577239
GC0713006_S6_CCTAGTAG_readname.txt.R1.bed.ChIC2	5411	3099	0.427278
GC0713006_S6_CTAGTGTG_readname.txt.R1.bed.ChIC2	21046	8438	0.599069
GC0713006_S6_GGTCAATG_readname.txt.R1.bed.ChIC2	19907	8701	0.562918
GC0713006_S6_TACACTGT_readname.txt.R1.bed.ChIC2	304951	151579	0.50294
GC0713006_S6_TCAAGTTG_readname.txt.R1.bed.ChIC2	25816	10750	0.583592
GC0713006_S6_TCATCGTG_readname.txt.R1.bed.ChIC2	17596	7290	0.585701
GC0713006_S6_TCGTTAGC_readname.txt.R1.bed.ChIC2	4804	2815	0.41403
GC0713007_S7_AAGAATCT_readname.txt.R1.bed.ChIC2	10975	5443	0.504055
GC0713007_S7_AAGAGGTT_readname.txt.R1.bed.ChIC2	10709	5150	0.519096
GC0713007_S7_AGAGTTGT_readname.txt.R1.bed.ChIC2	8847	4504	0.490901
GC0713007_S7_ATGACACC_readname.txt.R1.bed.ChIC2	78389	40365	0.485068
GC0713007_S7_ATGACTGT_readname.txt.R1.bed.ChIC2	12166	6214	0.489232
GC0713007_S7_ATGGACTG_readname.txt.R1.bed.ChIC2	25552	9294	0.636271
GC0713007_S7_ATGGCTGT_readname.txt.R1.bed.ChIC2	14634	7473	0.48934
GC0713007_S7_ATTGGCGT_readname.txt.R1.bed.ChIC2	28379	14439	0.491208
GC0713007_S7_CAAGATAT_readname.txt.R1.bed.ChIC2	9301	4647	0.500376
GC0713007_S7_CATGGTGT_readname.txt.R1.bed.ChIC2	12960	6723	0.48125
GC0713007_S7_GCGTAATT_readname.txt.R1.bed.ChIC2	9377	4583	0.511251
GC0713007_S7_TACACTGT_readname.txt.R1.bed.ChIC2	11669	5972	0.488217
GC0713007_S7_TACAGTGT_readname.txt.R1.bed.ChIC2	15473	7366	0.523945
GC0713007_S7_TACGCGTT_readname.txt.R1.bed.ChIC2	3776	2076	0.450212
GC0713007_S7_TCATCGTG_readname.txt.R1.bed.ChIC2	18164	6808	0.625193
GC0713007_S7_TCCGGTAT_readname.txt.R1.bed.ChIC2	16941	8128	0.520217
GC0713007_S7_TCTACTGT_readname.txt.R1.bed.ChIC2	8214	4256	0.48186
GC0713007_S7_TCTGTTGT_readname.txt.R1.bed.ChIC2	13404	6758	0.495822
GC0713007_S7_TTCACGAT_readname.txt.R1.bed.ChIC2	16183	8192	0.49379
GC0713008_S8_AACTGCCA_readname.txt.R1.bed.ChIC2	8519	5105	0.400751
GC0713008_S8_AAGAATCT_readname.txt.R1.bed.ChIC2	9241	4952	0.464127
GC0713008_S8_ACTGCATG_readname.txt.R1.bed.ChIC2	49870	18959	0.619832
GC0713008_S8_AGAATCAG_readname.txt.R1.bed.ChIC2	250355	135282	0.459639
GC0713008_S8_AGAGTTGT_readname.txt.R1.bed.ChIC2	11809	5511	0.533322
GC0713008_S8_AGGCTTGA_readname.txt.R1.bed.ChIC2	22969	14364	0.374635
GC0713008_S8_ATATGCTG_readname.txt.R1.bed.ChIC2	10660	6557	0.384897
GC0713008_S8_CAAGTCAC_readname.txt.R1.bed.ChIC2	13309	8724	0.344504
GC0713008_S8_CACAGTTG_readname.txt.R1.bed.ChIC2	67663	24918	0.631734
GC0713008_S8_CAGCTCTT_readname.txt.R1.bed.ChIC2	18183	10831	0.404334
GC0713008_S8_CATGTAGA_readname.txt.R1.bed.ChIC2	25393	14092	0.445044
GC0713008_S8_CCTAGTAG_readname.txt.R1.bed.ChIC2	16494	9501	0.423972
GC0713008_S8_CGAGAATG_readname.txt.R1.bed.ChIC2	29196	13617	0.5336
GC0713008_S8_CTAAGTGT_readname.txt.R1.bed.ChIC2	9409	5051	0.463174
GC0713008_S8_GATAACCA_readname.txt.R1.bed.ChIC2	30110	17345	0.423946
GC0713008_S8_GTACCGAT_readname.txt.R1.bed.ChIC2	11492	5972	0.480334
GC0713008_S8_GTTATATC_readname.txt.R1.bed.ChIC2	10238	6500	0.36511
GC0713008_S8_TACACTGT_readname.txt.R1.bed.ChIC2	11842	6454	0.454991
GC0713008_S8_TCAGCTTG_readname.txt.R1.bed.ChIC2	11398	7044	0.381997
GC0713008_S8_TCATCGTG_readname.txt.R1.bed.ChIC2	69809	29148	0.582461
GC0713008_S8_TCCGGTAT_readname.txt.R1.bed.ChIC2	45960	24220	0.47302
GC0713008_S8_TCCTGCTG_readname.txt.R1.bed.ChIC2	65531	24401	0.627642
GC0713008_S8_TGATGCGA_readname.txt.R1.bed.ChIC2	26904	15296	0.43146
GC0713009_S9_AAGAATCT_readname.txt.R1.bed.ChIC2	16335	8403	0.485583
GC0713009_S9_AATGACAG_readname.txt.R1.bed.ChIC2	15350	9345	0.391205
GC0713009_S9_ACACACGT_readname.txt.R1.bed.ChIC2	329627	175064	0.468903
GC0713009_S9_ACGTACGT_readname.txt.R1.bed.ChIC2	26672	13787	0.483091
GC0713009_S9_CACTCTTG_readname.txt.R1.bed.ChIC2	16756	6232	0.628074
GC0713009_S9_GTACCGAT_readname.txt.R1.bed.ChIC2	6627	3499	0.472008
GC0713009_S9_TACACTGT_readname.txt.R1.bed.ChIC2	18187	10183	0.440095
GC0713009_S9_TAGTTCTG_readname.txt.R1.bed.ChIC2	22438	8511	0.620688
GC0713009_S9_TCTGTTGT_readname.txt.R1.bed.ChIC2	6359	3204	0.496147
GC0713010_S10_ACTGCATG_readname.txt.R1.bed.ChIC2	20102	7286	0.637549
GC0713010_S10_ATTAAGCG_readname.txt.R1.bed.ChIC2	14705	8852	0.398028
GC0713010_S10_CAAGATAT_readname.txt.R1.bed.ChIC2	12088	6228	0.484778
GC0713010_S10_CAATGTGT_readname.txt.R1.bed.ChIC2	9948	5055	0.491858
GC0713010_S10_CGAGAATG_readname.txt.R1.bed.ChIC2	36641	13414	0.633907
GC0713010_S10_CTAGTGTG_readname.txt.R1.bed.ChIC2	15153	5669	0.625883
GC0713010_S10_CTTCGTTG_readname.txt.R1.bed.ChIC2	13337	5054	0.621054
GC0713010_S10_GATATTGT_readname.txt.R1.bed.ChIC2	10900	5814	0.466606
GC0713010_S10_GGTCAATG_readname.txt.R1.bed.ChIC2	15855	5879	0.629202
GC0713010_S10_TAAGGTGT_readname.txt.R1.bed.ChIC2	17143	9227	0.461763
GC0713010_S10_TACACTGT_readname.txt.R1.bed.ChIC2	13978	7455	0.466662
GC0713010_S10_TACAGTGT_readname.txt.R1.bed.ChIC2	23813	11683	0.509386
GC0713010_S10_TAGTTCTG_readname.txt.R1.bed.ChIC2	16111	6122	0.620011
GC0713010_S10_TCAAGTTG_readname.txt.R1.bed.ChIC2	12396	4709	0.620119
GC0713010_S10_TCCTGCTG_readname.txt.R1.bed.ChIC2	15302	5863	0.616847
GC0713011_S11_AAGAATCT_readname.txt.R1.bed.ChIC2	9905	5315	0.463402
GC0713011_S11_ACACACGT_readname.txt.R1.bed.ChIC2	11767	7270	0.38217
GC0713011_S11_ATGACACC_readname.txt.R1.bed.ChIC2	12404	7736	0.37633
GC0713011_S11_CAATTCGT_readname.txt.R1.bed.ChIC2	7556	4112	0.455797
GC0713011_S11_CACAGTTG_readname.txt.R1.bed.ChIC2	10234	3837	0.625073
GC0713011_S11_CACTCTTG_readname.txt.R1.bed.ChIC2	77007	29684	0.614529
GC0713011_S11_CATAACTT_readname.txt.R1.bed.ChIC2	16584	8435	0.491377
GC0713011_S11_CATGTATT_readname.txt.R1.bed.ChIC2	12436	6383	0.486732
GC0713011_S11_GACTGTGT_readname.txt.R1.bed.ChIC2	10214	5771	0.434991
GC0713011_S11_GGTCAATG_readname.txt.R1.bed.ChIC2	27494	11097	0.596385
GC0713011_S11_TAAGGTGT_readname.txt.R1.bed.ChIC2	9858	5568	0.43518
GC0713011_S11_TAGTTCTG_readname.txt.R1.bed.ChIC2	34237	12904	0.623098
GC0713011_S11_TCAAGTTG_readname.txt.R1.bed.ChIC2	33395	13829	0.585896
GC0713011_S11_TCATCGTG_readname.txt.R1.bed.ChIC2	22558	8693	0.614638
GC0713011_S11_TCCGGTAT_readname.txt.R1.bed.ChIC2	7655	4300	0.438276
GC0713012_S12_ATAGATAC_readname.txt.R1.bed.ChIC2	3567	1995	0.440706
GC0713012_S12_ATGGCTGT_readname.txt.R1.bed.ChIC2	9145	4851	0.469546
GC0713012_S12_CAAGATAT_readname.txt.R1.bed.ChIC2	6602	3088	0.532263
GC0713012_S12_CACAGTTG_readname.txt.R1.bed.ChIC2	21371	8305	0.611389
GC0713012_S12_CATGTGTG_readname.txt.R1.bed.ChIC2	26595	10296	0.61286
GC0713012_S12_CGATTACA_readname.txt.R1.bed.ChIC2	9649	5749	0.404187
GC0713012_S12_CTAGTGTG_readname.txt.R1.bed.ChIC2	16147	5993	0.628847
GC0713012_S12_GACTAAGA_readname.txt.R1.bed.ChIC2	8507	5086	0.402139
GC0713012_S12_TCATCGTG_readname.txt.R1.bed.ChIC2	21488	8633	0.598241
GC0713013_S13_AATCGGAT_readname.txt.R1.bed.ChIC2	23014	13581	0.409881
GC0713013_S13_ACTGCATG_readname.txt.R1.bed.ChIC2	62694	21033	0.664513
GC0713013_S13_AGTTGACC_readname.txt.R1.bed.ChIC2	16700	9128	0.453413
GC0713013_S13_ATTGGCGT_readname.txt.R1.bed.ChIC2	9046	4811	0.468163
GC0713013_S13_CAAGATAT_readname.txt.R1.bed.ChIC2	32649	16819	0.484854
GC0713013_S13_CATGTGTG_readname.txt.R1.bed.ChIC2	8451	3044	0.639806
GC0713013_S13_CGAGAATG_readname.txt.R1.bed.ChIC2	15553	6160	0.603935
GC0713013_S13_CGTAATTA_readname.txt.R1.bed.ChIC2	8101	4658	0.425009
GC0713013_S13_CTAAGTGT_readname.txt.R1.bed.ChIC2	13507	6812	0.495669
GC0713013_S13_GTCTCCTA_readname.txt.R1.bed.ChIC2	4984	2799	0.438403
GC0713013_S13_TACACTGT_readname.txt.R1.bed.ChIC2	17161	9431	0.45044
GC0713013_S13_TCATCGTG_readname.txt.R1.bed.ChIC2	91073	34434	0.621908
GC0713013_S13_TCTACTGT_readname.txt.R1.bed.ChIC2	4863	2552	0.475221
GC0713013_S13_TTCACGAT_readname.txt.R1.bed.ChIC2	7531	3653	0.514938
GC0713014_S14_AAGAGGTT_readname.txt.R1.bed.ChIC2	25698	13362	0.480037
GC0713014_S14_AGAATCAG_readname.txt.R1.bed.ChIC2	12924	7831	0.394073
GC0713014_S14_ATCTGATG_readname.txt.R1.bed.ChIC2	24034	9275	0.614088
GC0713014_S14_ATTGGCGT_readname.txt.R1.bed.ChIC2	13642	6508	0.522944
GC0713014_S14_CAAGATAT_readname.txt.R1.bed.ChIC2	7904	4122	0.478492
GC0713014_S14_CAATGTGT_readname.txt.R1.bed.ChIC2	12814	6734	0.474481
GC0713014_S14_CAATTCGT_readname.txt.R1.bed.ChIC2	21159	10995	0.480363
GC0713014_S14_CATAACTT_readname.txt.R1.bed.ChIC2	9795	4931	0.49658
GC0713014_S14_CGATTACA_readname.txt.R1.bed.ChIC2	16688	9661	0.421081
GC0713014_S14_GTACCGAT_readname.txt.R1.bed.ChIC2	12108	6343	0.476131
GC0713014_S14_TCTACTGT_readname.txt.R1.bed.ChIC2	3838	1916	0.500782
GC0713015_S15_ACACACGT_readname.txt.R1.bed.ChIC2	6334	3925	0.380328
GC0713015_S15_AGAGTTGT_readname.txt.R1.bed.ChIC2	19681	10787	0.451908
GC0713015_S15_CATGGTGT_readname.txt.R1.bed.ChIC2	14182	7887	0.443873
GC0713015_S15_CTCTGATT_readname.txt.R1.bed.ChIC2	3043	1891	0.378574
GC0713015_S15_GGAACTGT_readname.txt.R1.bed.ChIC2	8528	4457	0.477369
GC0713015_S15_GTCTCCTA_readname.txt.R1.bed.ChIC2	15989	8916	0.442367
GC0713015_S15_GTGAACGT_readname.txt.R1.bed.ChIC2	5418	3423	0.368217
GC0713015_S15_TACGCGTT_readname.txt.R1.bed.ChIC2	10057	6103	0.393159
GC0713015_S15_TAGACGGA_readname.txt.R1.bed.ChIC2	7123	4489	0.369788
GC0713015_S15_TCATCGTG_readname.txt.R1.bed.ChIC2	39327	15557	0.604419
GC0713015_S15_TCTACTGT_readname.txt.R1.bed.ChIC2	6304	3387	0.462722
GC0713015_S15_TGATGCGA_readname.txt.R1.bed.ChIC2	127669	65626	0.485968
GC0713015_S15_TGGCGTAT_readname.txt.R1.bed.ChIC2	10369	6367	0.385958
GC0713015_S15_TTCACTAG_readname.txt.R1.bed.ChIC2	5806	3369	0.419738
GC0713016_S16_CACTCTTG_readname.txt.R1.bed.ChIC2	7818	2763	0.646585
GC0713016_S16_CATGGTGT_readname.txt.R1.bed.ChIC2	34552	19457	0.436878
GC0713016_S16_CATGTGTG_readname.txt.R1.bed.ChIC2	9606	3806	0.603789
GC0713016_S16_CTAGTGTG_readname.txt.R1.bed.ChIC2	39755	15147	0.618991
GC0713016_S16_GACTGTGT_readname.txt.R1.bed.ChIC2	21378	11091	0.481196
GC0713016_S16_GAGACCTT_readname.txt.R1.bed.ChIC2	9249	4478	0.51584
GC0713016_S16_GGTCAATG_readname.txt.R1.bed.ChIC2	16924	6294	0.628102
GC0713016_S16_TGAGCGAA_readname.txt.R1.bed.ChIC2	12530	7801	0.377414
GC0713017_S17_AAGAATCT_readname.txt.R1.bed.ChIC2	4818	2607	0.458904
GC0713017_S17_ATGGACTG_readname.txt.R1.bed.ChIC2	14286	5628	0.606048
GC0713017_S17_ATTAAGCG_readname.txt.R1.bed.ChIC2	8025	4727	0.410966
GC0713017_S17_CCTCATGT_readname.txt.R1.bed.ChIC2	12787	6903	0.460155
GC0713017_S17_CGAGAATG_readname.txt.R1.bed.ChIC2	27513	10960	0.601643
GC0713017_S17_CTGACGTT_readname.txt.R1.bed.ChIC2	4647	2909	0.374005
GC0713017_S17_GGAACTGT_readname.txt.R1.bed.ChIC2	45398	24611	0.457884
GC0713017_S17_TACAGTGT_readname.txt.R1.bed.ChIC2	21903	11193	0.488974
GC0713017_S17_TAGTTCTG_readname.txt.R1.bed.ChIC2	8007	2962	0.630074
GC0713017_S17_TCAAGTTG_readname.txt.R1.bed.ChIC2	14340	5714	0.601534
GC0713018_S18_ACACACGT_readname.txt.R1.bed.ChIC2	10823	6582	0.391851
GC0713018_S18_ATCTGATG_readname.txt.R1.bed.ChIC2	13586	5461	0.598042
GC0713018_S18_ATGACACC_readname.txt.R1.bed.ChIC2	10691	6761	0.367599
GC0713018_S18_CATGGTGT_readname.txt.R1.bed.ChIC2	8430	4566	0.458363
GC0713018_S18_CATGTGTG_readname.txt.R1.bed.ChIC2	15941	6203	0.610878
GC0713018_S18_CTTCGTTG_readname.txt.R1.bed.ChIC2	63453	23923	0.622981
GC0713018_S18_GAGACCTT_readname.txt.R1.bed.ChIC2	10933	5817	0.467941
GC0713018_S18_GAGCGATA_readname.txt.R1.bed.ChIC2	11467	6788	0.40804
GC0713018_S18_GATATTGT_readname.txt.R1.bed.ChIC2	10949	5939	0.457576
GC0713018_S18_TAACGTGT_readname.txt.R1.bed.ChIC2	10378	5712	0.449605
GC0713018_S18_TAAGGTGT_readname.txt.R1.bed.ChIC2	9163	5134	0.439703
GC0713018_S18_TACACTGT_readname.txt.R1.bed.ChIC2	4686	2540	0.45796
GC0713018_S18_TAGTTCTG_readname.txt.R1.bed.ChIC2	22557	8966	0.602518
GC0713019_S19_AAGAGGTT_readname.txt.R1.bed.ChIC2	14012	7164	0.488724
GC0713019_S19_AGTTGACC_readname.txt.R1.bed.ChIC2	8586	4712	0.4512
GC0713019_S19_ATTGGCGT_readname.txt.R1.bed.ChIC2	25797	13425	0.479591
GC0713019_S19_CATAACTT_readname.txt.R1.bed.ChIC2	8933	4284	0.52043
GC0713019_S19_CATATGCT_readname.txt.R1.bed.ChIC2	245651	128577	0.476587
GC0713019_S19_CATGTGTG_readname.txt.R1.bed.ChIC2	21816	8437	0.613265
GC0713019_S19_CTGACGTT_readname.txt.R1.bed.ChIC2	11835	7067	0.402873
GC0713019_S19_CTTCGTTG_readname.txt.R1.bed.ChIC2	53873	20154	0.625898
GC0713019_S19_GATATTGT_readname.txt.R1.bed.ChIC2	9739	5203	0.465756
GC0713019_S19_TACAGTGT_readname.txt.R1.bed.ChIC2	11141	5730	0.485684
GC0713019_S19_TCCGGTAT_readname.txt.R1.bed.ChIC2	18625	10131	0.456054
GC0713020_S20_ATAGATAC_readname.txt.R1.bed.ChIC2	7012	4044	0.423274
GC0713020_S20_CAATTCGT_readname.txt.R1.bed.ChIC2	8603	4440	0.483901
GC0713020_S20_CAGTGATG_readname.txt.R1.bed.ChIC2	32488	12354	0.619737
GC0713020_S20_CATGGTGT_readname.txt.R1.bed.ChIC2	6804	3820	0.438566
GC0713020_S20_CGATTACA_readname.txt.R1.bed.ChIC2	19627	11644	0.406736
GC0713020_S20_TAAGGTGT_readname.txt.R1.bed.ChIC2	10349	5815	0.43811
GC0713020_S20_TCAAGTTG_readname.txt.R1.bed.ChIC2	15907	6064	0.618784
GC0713020_S20_TCTACTGT_readname.txt.R1.bed.ChIC2	166276	80982	0.512966
GC0713021_S21_AAGAATCT_readname.txt.R1.bed.ChIC2	16011	8236	0.485604
GC0713021_S21_AAGAGGTT_readname.txt.R1.bed.ChIC2	7530	3864	0.486853
GC0713021_S21_ATGACACC_readname.txt.R1.bed.ChIC2	13011	7974	0.387134
GC0713021_S21_ATGGCTGT_readname.txt.R1.bed.ChIC2	5366	2812	0.47596
GC0713021_S21_CAAGTCAC_readname.txt.R1.bed.ChIC2	16317	10581	0.351535
GC0713021_S21_CACAGTTG_readname.txt.R1.bed.ChIC2	35918	13757	0.616989
GC0713021_S21_CAGTGATG_readname.txt.R1.bed.ChIC2	45744	17069	0.626858
GC0713021_S21_CGAACTAC_readname.txt.R1.bed.ChIC2	7784	4587	0.410714
GC0713021_S21_CGATTACA_readname.txt.R1.bed.ChIC2	8494	4838	0.430421
GC0713021_S21_CGTAATTA_readname.txt.R1.bed.ChIC2	3676	2025	0.449129
GC0713021_S21_CTTCGTTG_readname.txt.R1.bed.ChIC2	15367	5725	0.627448
GC0713021_S21_GATAACCA_readname.txt.R1.bed.ChIC2	6239	3664	0.412726
GC0713021_S21_GATGGCTT_readname.txt.R1.bed.ChIC2	5965	3490	0.41492
GC0713021_S21_TAGCAGTT_readname.txt.R1.bed.ChIC2	55113	23353	0.576271
GC0713021_S21_TCTACTGT_readname.txt.R1.bed.ChIC2	16133	8621	0.465629
GC0713022_S22_AGGCTTGA_readname.txt.R1.bed.ChIC2	9470	5762	0.391552
GC0713022_S22_ATACGACT_readname.txt.R1.bed.ChIC2	6657	3959	0.405288
GC0713022_S22_ATGGCTGT_readname.txt.R1.bed.ChIC2	12920	6757	0.477012
GC0713022_S22_CATAACTT_readname.txt.R1.bed.ChIC2	10802	5376	0.502314
GC0713022_S22_CATGTAGA_readname.txt.R1.bed.ChIC2	12761	6701	0.474884
GC0713022_S22_CGAGAATG_readname.txt.R1.bed.ChIC2	23650	8900	0.623679
GC0713022_S22_GCGTAATT_readname.txt.R1.bed.ChIC2	8906	4458	0.499439
GC0713022_S22_GTTATATC_readname.txt.R1.bed.ChIC2	5959	3809	0.360799
GC0713022_S22_TAACGTGT_readname.txt.R1.bed.ChIC2	19583	10234	0.477404
GC0713022_S22_TACACTGT_readname.txt.R1.bed.ChIC2	8520	4465	0.475939
GC0713022_S22_TCAAGTTG_readname.txt.R1.bed.ChIC2	17137	6438	0.624322
GC0713022_S22_TCCTGCTG_readname.txt.R1.bed.ChIC2	34466	13007	0.622614
GC0713022_S22_TCGATTAA_readname.txt.R1.bed.ChIC2	18098	9404	0.480385
GC0713023_S23_ACACACGT_readname.txt.R1.bed.ChIC2	5156	2995	0.419123
GC0713023_S23_ACTGCATG_readname.txt.R1.bed.ChIC2	15063	5638	0.625705
GC0713023_S23_AGGCTTGA_readname.txt.R1.bed.ChIC2	16017	10133	0.36736
GC0713023_S23_AGTTGACC_readname.txt.R1.bed.ChIC2	4718	2377	0.496185
GC0713023_S23_CAATTCGT_readname.txt.R1.bed.ChIC2	8588	4368	0.491383
GC0713023_S23_CACAGTTG_readname.txt.R1.bed.ChIC2	78630	25301	0.678227
GC0713023_S23_CGATTACA_readname.txt.R1.bed.ChIC2	11829	7007	0.407642
GC0713023_S23_CTGACGTT_readname.txt.R1.bed.ChIC2	10624	6424	0.395331
GC0713023_S23_GAGACCTT_readname.txt.R1.bed.ChIC2	9618	5072	0.472655
GC0713023_S23_GGAACTGT_readname.txt.R1.bed.ChIC2	4757	2403	0.49485
GC0713023_S23_TAAGGTGT_readname.txt.R1.bed.ChIC2	26801	14733	0.450282
GC0713023_S23_TACACTGT_readname.txt.R1.bed.ChIC2	6735	3513	0.478396
GC0713023_S23_TAGTTCTG_readname.txt.R1.bed.ChIC2	22605	8912	0.605751
GC0713023_S23_TCGATTAA_readname.txt.R1.bed.ChIC2	20653	10815	0.476347
GC0713023_S23_TGCAGACA_readname.txt.R1.bed.ChIC2	9239	5018	0.456868
GC0713024_S24_AGGTTGCT_readname.txt.R1.bed.ChIC2	10672	6371	0.403017
GC0713024_S24_CAGCTCTT_readname.txt.R1.bed.ChIC2	6757	3932	0.418085
GC0713024_S24_CAGTGATG_readname.txt.R1.bed.ChIC2	25473	9489	0.627488
GC0713024_S24_CATAACTT_readname.txt.R1.bed.ChIC2	6935	3480	0.498198
GC0713024_S24_CATGTGTG_readname.txt.R1.bed.ChIC2	40895	15094	0.630908
GC0713024_S24_CGAGAATG_readname.txt.R1.bed.ChIC2	20985	8009	0.618346
GC0713024_S24_GAGACCTT_readname.txt.R1.bed.ChIC2	7441	4030	0.458406
GC0713024_S24_TACACTGT_readname.txt.R1.bed.ChIC2	14280	7732	0.458543
GC0713024_S24_TCAAGTTG_readname.txt.R1.bed.ChIC2	8967	3584	0.600312
GC0713024_S24_TCCGGTAT_readname.txt.R1.bed.ChIC2	8368	4373	0.477414
GC0713025_S25_AATCGGAT_readname.txt.R1.bed.ChIC2	6198	3609	0.417715
GC0713025_S25_ATGACTGT_readname.txt.R1.bed.ChIC2	12011	6539	0.455582
GC0713025_S25_ATGGACTG_readname.txt.R1.bed.ChIC2	95451	39303	0.588239
GC0713025_S25_CATGTGTG_readname.txt.R1.bed.ChIC2	18733	7476	0.600918
GC0713025_S25_CCTAGTAG_readname.txt.R1.bed.ChIC2	5022	2990	0.40462
GC0713025_S25_CGAGAATG_readname.txt.R1.bed.ChIC2	19986	7884	0.605524
GC0713025_S25_TAGACGGA_readname.txt.R1.bed.ChIC2	77250	39578	0.487663
GC0713025_S25_TAGCAGTT_readname.txt.R1.bed.ChIC2	7497	3783	0.495398
GC0713025_S25_TCGATTAA_readname.txt.R1.bed.ChIC2	12895	7982	0.381
GC0713025_S25_TCTGTTGT_readname.txt.R1.bed.ChIC2	7976	4226	0.47016
GC0713025_S25_TGGACATG_readname.txt.R1.bed.ChIC2	4605	2924	0.365038
GC0713026_S26_ACTGCATG_readname.txt.R1.bed.ChIC2	13221	5045	0.61841
GC0713026_S26_ATGGACTG_readname.txt.R1.bed.ChIC2	13438	5430	0.595922
GC0713026_S26_CACAGTTG_readname.txt.R1.bed.ChIC2	23507	8981	0.617944
GC0713026_S26_CATGTATT_readname.txt.R1.bed.ChIC2	5417	2803	0.482555
GC0713026_S26_CATGTGTG_readname.txt.R1.bed.ChIC2	36104	14269	0.604781
GC0713026_S26_CCTAGTAG_readname.txt.R1.bed.ChIC2	14608	8508	0.417579
GC0713026_S26_CTGCAATC_readname.txt.R1.bed.ChIC2	9039	5175	0.427481
GC0713026_S26_CTTCGTTG_readname.txt.R1.bed.ChIC2	31478	12283	0.609791
GC0713026_S26_GTCTCCTA_readname.txt.R1.bed.ChIC2	18000	9511	0.471611
GC0713026_S26_TAAGGTGT_readname.txt.R1.bed.ChIC2	10239	5739	0.439496
GC0713026_S26_TCTACTGT_readname.txt.R1.bed.ChIC2	7960	4471	0.438317
GC0713027_S27_ACTGCATG_readname.txt.R1.bed.ChIC2	26057	9189	0.64735
GC0713027_S27_AGGTTGCT_readname.txt.R1.bed.ChIC2	6391	4009	0.372712
GC0713027_S27_CACAGTTG_readname.txt.R1.bed.ChIC2	7906	3199	0.595371
GC0713027_S27_CAGTGATG_readname.txt.R1.bed.ChIC2	21630	8421	0.61068
GC0713027_S27_CATGTAGA_readname.txt.R1.bed.ChIC2	12191	7004	0.425478
GC0713027_S27_CTTCGTTG_readname.txt.R1.bed.ChIC2	8515	3443	0.595655
GC0713027_S27_GACTGTGT_readname.txt.R1.bed.ChIC2	15134	8260	0.454209
GC0713027_S27_GAGACCTT_readname.txt.R1.bed.ChIC2	6105	3285	0.461916
GC0713027_S27_TACACTGT_readname.txt.R1.bed.ChIC2	17861	9809	0.450815
GC0713027_S27_TAGACGGA_readname.txt.R1.bed.ChIC2	15396	9418	0.388283
GC0713027_S27_TCAAGTTG_readname.txt.R1.bed.ChIC2	13551	5311	0.608073
GC0713027_S27_TGAGCGAA_readname.txt.R1.bed.ChIC2	89697	50838	0.433225
GC0713028_S28_AAGAATCT_readname.txt.R1.bed.ChIC2	12209	6531	0.465067
GC0713028_S28_AAGAGGTT_readname.txt.R1.bed.ChIC2	8055	4104	0.490503
GC0713028_S28_AGAGTTGT_readname.txt.R1.bed.ChIC2	26496	15494	0.415232
GC0713028_S28_ATTGGCGT_readname.txt.R1.bed.ChIC2	10314	5558	0.461121
GC0713028_S28_CATGTAGA_readname.txt.R1.bed.ChIC2	12749	7042	0.447643
GC0713028_S28_TAAGGTGT_readname.txt.R1.bed.ChIC2	7677	4330	0.435978
GC0713028_S28_TCATCGTG_readname.txt.R1.bed.ChIC2	16773	6037	0.640076
GC0713028_S28_TCCTGCTG_readname.txt.R1.bed.ChIC2	21012	8166	0.611365
GC0713028_S28_TCTGTTGT_readname.txt.R1.bed.ChIC2	4803	2424	0.495315
GC0713029_S29_AATCGGAT_readname.txt.R1.bed.ChIC2	6068	3664	0.396177
GC0713029_S29_ACGTACTC_readname.txt.R1.bed.ChIC2	9994	5653	0.434361
GC0713029_S29_AGAGTTGT_readname.txt.R1.bed.ChIC2	13443	7421	0.447965
GC0713029_S29_ATGGACTG_readname.txt.R1.bed.ChIC2	20033	7525	0.62437
GC0713029_S29_CAAGATAT_readname.txt.R1.bed.ChIC2	7526	3963	0.473425
GC0713029_S29_CAAGGTCA_readname.txt.R1.bed.ChIC2	9546	6012	0.370207
GC0713029_S29_CAGTGATG_readname.txt.R1.bed.ChIC2	23809	8982	0.622748
GC0713029_S29_CATAACTT_readname.txt.R1.bed.ChIC2	38468	19544	0.491941
GC0713029_S29_CATATGCT_readname.txt.R1.bed.ChIC2	9045	5060	0.440575
GC0713029_S29_CATGTAGA_readname.txt.R1.bed.ChIC2	10165	5712	0.438072
GC0713029_S29_TACACTGT_readname.txt.R1.bed.ChIC2	80085	35253	0.559805
GC0713029_S29_TAGACGGA_readname.txt.R1.bed.ChIC2	8970	5531	0.383389
GC0713029_S29_TAGTTCTG_readname.txt.R1.bed.ChIC2	21601	8104	0.624832
GC0713029_S29_TCTGTTGT_readname.txt.R1.bed.ChIC2	11197	6027	0.461731
GC0713029_S29_TGCAGACA_readname.txt.R1.bed.ChIC2	9677	4905	0.493128
GC0713029_S29_TTCACTAG_readname.txt.R1.bed.ChIC2	7627	4644	0.391111
GC0713030_S30_AAGAATCT_readname.txt.R1.bed.ChIC2	30400	15423	0.492664
GC0713030_S30_AAGAGGTT_readname.txt.R1.bed.ChIC2	5830	2659	0.543911
GC0713030_S30_ACACACGT_readname.txt.R1.bed.ChIC2	8869	5459	0.384485
GC0713030_S30_AGGTTGCT_readname.txt.R1.bed.ChIC2	16829	10411	0.381366
GC0713030_S30_CAAGATAT_readname.txt.R1.bed.ChIC2	30149	15792	0.476202
GC0713030_S30_CAATTCGT_readname.txt.R1.bed.ChIC2	14944	7861	0.473969
GC0713030_S30_CAGTGATG_readname.txt.R1.bed.ChIC2	12000	4248	0.646
GC0713030_S30_CTAAGTGT_readname.txt.R1.bed.ChIC2	9084	4812	0.470277
GC0713030_S30_GAGACCTT_readname.txt.R1.bed.ChIC2	9989	4928	0.506657
GC0713030_S30_GAGCGATA_readname.txt.R1.bed.ChIC2	5454	3413	0.374221
GC0713030_S30_GGAACTGT_readname.txt.R1.bed.ChIC2	17959	10164	0.434044
GC0713030_S30_GGTCAATG_readname.txt.R1.bed.ChIC2	37436	13926	0.628005
GC0713030_S30_GTCTCCTA_readname.txt.R1.bed.ChIC2	9424	5610	0.404711
GC0713030_S30_TCAAGTTG_readname.txt.R1.bed.ChIC2	18145	6898	0.61984
GC0713030_S30_TGATGCGA_readname.txt.R1.bed.ChIC2	59493	29794	0.499202
GC0713031_S31_AGGTTGCT_readname.txt.R1.bed.ChIC2	13123	8265	0.37019
GC0713031_S31_CATAACTT_readname.txt.R1.bed.ChIC2	7586	3820	0.496441
GC0713031_S31_CATGTATT_readname.txt.R1.bed.ChIC2	11139	5838	0.475896
GC0713031_S31_CCTCATGT_readname.txt.R1.bed.ChIC2	12683	6910	0.455176
GC0713031_S31_CTGACGTT_readname.txt.R1.bed.ChIC2	2732	1466	0.463397
GC0713031_S31_CTTCGTTG_readname.txt.R1.bed.ChIC2	49343	18968	0.615589
GC0713031_S31_TAGTTCTG_readname.txt.R1.bed.ChIC2	34928	13859	0.603212
GC0713031_S31_TCAGCTTG_readname.txt.R1.bed.ChIC2	235687	117306	0.502281
GC0713031_S31_TCATCGTG_readname.txt.R1.bed.ChIC2	201717	73646	0.634904
GC0713031_S31_TCTACTGT_readname.txt.R1.bed.ChIC2	12499	6765	0.458757
GC0713031_S31_TTAAGCAT_readname.txt.R1.bed.ChIC2	10056	6364	0.367144
GC0713032_S32_ACACACGT_readname.txt.R1.bed.ChIC2	5839	3514	0.398185
GC0713032_S32_ACGTACGT_readname.txt.R1.bed.ChIC2	21392	11128	0.479806
GC0713032_S32_ACGTACTC_readname.txt.R1.bed.ChIC2	13486	8250	0.388254
GC0713032_S32_AGGTTGCT_readname.txt.R1.bed.ChIC2	6609	4090	0.381147
GC0713032_S32_ATAGATAC_readname.txt.R1.bed.ChIC2	11820	6741	0.429695
GC0713032_S32_ATCTGATG_readname.txt.R1.bed.ChIC2	16678	6441	0.613803
GC0713032_S32_ATGGCTGT_readname.txt.R1.bed.ChIC2	16715	8687	0.480287
GC0713032_S32_ATTGGCGT_readname.txt.R1.bed.ChIC2	22768	12358	0.457221
GC0713032_S32_CAATTCGT_readname.txt.R1.bed.ChIC2	13182	6916	0.475345
GC0713032_S32_CACTCTTG_readname.txt.R1.bed.ChIC2	21170	7992	0.622485
GC0713032_S32_CAGTGATG_readname.txt.R1.bed.ChIC2	28775	10768	0.625786
GC0713032_S32_CATGGTGT_readname.txt.R1.bed.ChIC2	6860	3484	0.492128
GC0713032_S32_CATGTGTG_readname.txt.R1.bed.ChIC2	21936	8676	0.604486
GC0713032_S32_CTAAGTGT_readname.txt.R1.bed.ChIC2	7138	3853	0.460213
GC0713032_S32_CTAGTGTG_readname.txt.R1.bed.ChIC2	30343	11668	0.615463
GC0713032_S32_GAGACCTT_readname.txt.R1.bed.ChIC2	10711	5455	0.49071
GC0713032_S32_TCATCGTG_readname.txt.R1.bed.ChIC2	28170	10470	0.628328
GC0713032_S32_TCGATTAA_readname.txt.R1.bed.ChIC2	20573	12556	0.389686
GC0713033_S33_AAGAGGTT_readname.txt.R1.bed.ChIC2	17188	9127	0.46899
GC0713033_S33_ACGTACGT_readname.txt.R1.bed.ChIC2	6506	3460	0.468183
GC0713033_S33_ATACGACT_readname.txt.R1.bed.ChIC2	3832	2278	0.405532
GC0713033_S33_ATATGCTG_readname.txt.R1.bed.ChIC2	4358	2661	0.389399
GC0713033_S33_CAATTCGT_readname.txt.R1.bed.ChIC2	18472	9466	0.487549
GC0713033_S33_CACAGTTG_readname.txt.R1.bed.ChIC2	15219	5761	0.62146
GC0713033_S33_CATGTATT_readname.txt.R1.bed.ChIC2	6315	2902	0.540459
GC0713033_S33_CGAGAATG_readname.txt.R1.bed.ChIC2	29746	11565	0.611208
GC0713033_S33_CGATTACA_readname.txt.R1.bed.ChIC2	11588	6906	0.404039
GC0713033_S33_GAGACCTT_readname.txt.R1.bed.ChIC2	17125	8975	0.475912
GC0713033_S33_GATAACCA_readname.txt.R1.bed.ChIC2	2858	1604	0.438768
GC0713033_S33_TACAGTGT_readname.txt.R1.bed.ChIC2	8124	4255	0.476243
GC0713033_S33_TCCTGCTG_readname.txt.R1.bed.ChIC2	28359	10937	0.614338
GC0713033_S33_TCGTCGAT_readname.txt.R1.bed.ChIC2	3641	2225	0.388904
GC0713033_S33_TGGCGTAT_readname.txt.R1.bed.ChIC2	7628	4810	0.369428
GC0713034_S34_AAGAATCT_readname.txt.R1.bed.ChIC2	11193	5852	0.477173
GC0713034_S34_ATGACTGT_readname.txt.R1.bed.ChIC2	11391	5975	0.475463
GC0713034_S34_CCTCATGT_readname.txt.R1.bed.ChIC2	23667	12719	0.462585
GC0713034_S34_CGAGAATG_readname.txt.R1.bed.ChIC2	17584	6477	0.631654
GC0713034_S34_GACTGTGT_readname.txt.R1.bed.ChIC2	9920	5206	0.475202
GC0713034_S34_TACACTGT_readname.txt.R1.bed.ChIC2	22297	11185	0.498363
GC0713034_S34_TACAGTGT_readname.txt.R1.bed.ChIC2	4937	2327	0.528661
GC0713034_S34_TCCGGTAT_readname.txt.R1.bed.ChIC2	12100	6488	0.463802
GC0713034_S34_TCGTTAGC_readname.txt.R1.bed.ChIC2	16812	10246	0.390554
GC0713035_S35_AGAATCAG_readname.txt.R1.bed.ChIC2	6642	4070	0.387233
GC0713035_S35_AGCAATCC_readname.txt.R1.bed.ChIC2	11616	7166	0.383092
GC0713035_S35_ATCTGATG_readname.txt.R1.bed.ChIC2	13772	5232	0.620099
GC0713035_S35_CAAGTCAC_readname.txt.R1.bed.ChIC2	9027	6054	0.329345
GC0713035_S35_CATGGTGT_readname.txt.R1.bed.ChIC2	8011	4363	0.455374
GC0713035_S35_CCTAGTAG_readname.txt.R1.bed.ChIC2	7126	4095	0.425344
GC0713035_S35_CGTAATTA_readname.txt.R1.bed.ChIC2	3836	2188	0.429614
GC0713035_S35_CTAGTGTG_readname.txt.R1.bed.ChIC2	15931	6110	0.616471
GC0713035_S35_GATAACCA_readname.txt.R1.bed.ChIC2	8878	5266	0.406848
GC0713035_S35_TCAGCTTG_readname.txt.R1.bed.ChIC2	11183	6640	0.406242
GC0713035_S35_TCCTGCTG_readname.txt.R1.bed.ChIC2	11491	3931	0.657906
GC0713035_S35_TTCACGAT_readname.txt.R1.bed.ChIC2	7489	3567	0.523701
GC0713036_S36_ACACACGT_readname.txt.R1.bed.ChIC2	10156	5855	0.423494
GC0713036_S36_AGAGTTGT_readname.txt.R1.bed.ChIC2	9942	5293	0.467612
GC0713036_S36_ATATGCTG_readname.txt.R1.bed.ChIC2	6682	3807	0.43026
GC0713036_S36_ATTAAGCG_readname.txt.R1.bed.ChIC2	10075	5640	0.440199
GC0713036_S36_CATATGCT_readname.txt.R1.bed.ChIC2	3934	2081	0.471022
GC0713036_S36_CATGTGTG_readname.txt.R1.bed.ChIC2	36666	13434	0.633612
GC0713036_S36_CGAACTAC_readname.txt.R1.bed.ChIC2	10560	6069	0.425284
GC0713036_S36_CTAGTGTG_readname.txt.R1.bed.ChIC2	29244	11111	0.620059
GC0713036_S36_GACTGTGT_readname.txt.R1.bed.ChIC2	6193	3263	0.473115
GC0713036_S36_GGAACTGT_readname.txt.R1.bed.ChIC2	15677	8022	0.488295
GC0713036_S36_GTGAACGT_readname.txt.R1.bed.ChIC2	5146	3265	0.365527
GC0713036_S36_GTTATATC_readname.txt.R1.bed.ChIC2	30384	18008	0.40732
GC0713036_S36_TGGACATG_readname.txt.R1.bed.ChIC2	9129	5474	0.400372
GC0713036_S36_TGGCGTAT_readname.txt.R1.bed.ChIC2	16649	10420	0.374137
GC0713041_S41_AAGAGGTT_readname.txt.R1.bed.ChIC2	30015	17662	0.411561
GC0713041_S41_AGAGTTGT_readname.txt.R1.bed.ChIC2	9694	5949	0.386321
GC0713041_S41_AGCAATCC_readname.txt.R1.bed.ChIC2	28016	16605	0.407303
GC0713041_S41_ATGACACC_readname.txt.R1.bed.ChIC2	6992	4692	0.328947
GC0713041_S41_ATGGCTGT_readname.txt.R1.bed.ChIC2	5071	2862	0.435614
GC0713041_S41_CAATGTGT_readname.txt.R1.bed.ChIC2	6690	3962	0.407773
GC0713041_S41_CATGTGTG_readname.txt.R1.bed.ChIC2	14451	6578	0.544807
GC0713041_S41_CGAGAATG_readname.txt.R1.bed.ChIC2	17012	7448	0.562191
GC0713041_S41_CTAGTGTG_readname.txt.R1.bed.ChIC2	21514	9649	0.551501
GC0713041_S41_CTGACGTT_readname.txt.R1.bed.ChIC2	8932	5648	0.367667
GC0713041_S41_TCCGGTAT_readname.txt.R1.bed.ChIC2	5439	3323	0.389042
GC0713044_S44_AAGAGGTT_readname.txt.R1.bed.ChIC2	8725	4442	0.490888
GC0713044_S44_AATCGGAT_readname.txt.R1.bed.ChIC2	4472	2427	0.45729
GC0713044_S44_ATTGGCGT_readname.txt.R1.bed.ChIC2	16015	8599	0.463066
GC0713044_S44_CGAGAATG_readname.txt.R1.bed.ChIC2	14255	5283	0.629393
GC0713044_S44_CGTAATTA_readname.txt.R1.bed.ChIC2	8755	4845	0.446602
GC0713044_S44_GACGTTAA_readname.txt.R1.bed.ChIC2	8067	4972	0.383662
GC0713044_S44_GAGCGATA_readname.txt.R1.bed.ChIC2	9577	6133	0.359612
GC0713044_S44_GATATTGT_readname.txt.R1.bed.ChIC2	79017	37163	0.529683
GC0713044_S44_GTACCGAT_readname.txt.R1.bed.ChIC2	32549	17153	0.47301
GC0713044_S44_TCAAGTTG_readname.txt.R1.bed.ChIC2	26307	10001	0.619835
GC0713044_S44_TCCGGTAT_readname.txt.R1.bed.ChIC2	9630	5116	0.468744
GC0713049_S49_ATCTGATG_readname.txt.R1.bed.ChIC2	16044	6147	0.616866
GC0713049_S49_ATTAAGCG_readname.txt.R1.bed.ChIC2	20141	12629	0.372971
GC0713049_S49_CAAGGTCA_readname.txt.R1.bed.ChIC2	12623	7762	0.385091
GC0713049_S49_CATAACTT_readname.txt.R1.bed.ChIC2	6662	3347	0.497598
GC0713049_S49_GAGCGATA_readname.txt.R1.bed.ChIC2	8418	5232	0.378475
GC0713049_S49_GGTCAATG_readname.txt.R1.bed.ChIC2	15228	6209	0.592264
GC0713049_S49_TAAGGTGT_readname.txt.R1.bed.ChIC2	6979	3614	0.482161
GC0713049_S49_TCAAGTTG_readname.txt.R1.bed.ChIC2	5110	2020	0.604697
GC0713050_S50_CAATTCGT_readname.txt.R1.bed.ChIC2	18405	9855	0.464548
GC0713050_S50_CACTCTTG_readname.txt.R1.bed.ChIC2	13688	5424	0.603741
GC0713050_S50_CATGGTGT_readname.txt.R1.bed.ChIC2	8232	4136	0.49757
GC0713050_S50_CATGTGTG_readname.txt.R1.bed.ChIC2	15176	6199	0.591526
GC0713050_S50_GATATTGT_readname.txt.R1.bed.ChIC2	120424	62799	0.478518
GC0713050_S50_TCAAGTTG_readname.txt.R1.bed.ChIC2	27018	11148	0.587386
GC0713050_S50_TCCGGTAT_readname.txt.R1.bed.ChIC2	13940	7492	0.462554
GC0713050_S50_TCTACTGT_readname.txt.R1.bed.ChIC2	16973	9200	0.457963
GC0713050_S50_TCTGTTGT_readname.txt.R1.bed.ChIC2	8103	4284	0.471307
GC0713051_S51_AAGAATCT_readname.txt.R1.bed.ChIC2	8845	4599	0.480045
GC0713051_S51_ATAGATAC_readname.txt.R1.bed.ChIC2	5441	3177	0.4161
GC0713051_S51_ATATGCTG_readname.txt.R1.bed.ChIC2	6719	4126	0.385921
GC0713051_S51_ATCTGATG_readname.txt.R1.bed.ChIC2	14709	5761	0.608335
GC0713051_S51_ATGGACTG_readname.txt.R1.bed.ChIC2	15983	6149	0.615279
GC0713051_S51_CAATTCGT_readname.txt.R1.bed.ChIC2	6791	3478	0.487852
GC0713051_S51_CACAGTTG_readname.txt.R1.bed.ChIC2	19376	7214	0.627684
GC0713051_S51_CACTCTTG_readname.txt.R1.bed.ChIC2	25241	9488	0.624104
GC0713051_S51_CATGTGTG_readname.txt.R1.bed.ChIC2	19287	7382	0.617255
GC0713051_S51_CGAACTAC_readname.txt.R1.bed.ChIC2	10099	5505	0.454897
GC0713051_S51_CGAGAATG_readname.txt.R1.bed.ChIC2	24387	8605	0.647148
GC0713051_S51_CGATTACA_readname.txt.R1.bed.ChIC2	7092	4057	0.427947
GC0713051_S51_TCAAGTTG_readname.txt.R1.bed.ChIC2	21942	8617	0.607283
GC0713051_S51_TCATCGTG_readname.txt.R1.bed.ChIC2	13604	5102	0.624963
GC0713051_S51_TCTACTGT_readname.txt.R1.bed.ChIC2	8532	4617	0.458861
GC0713052_S52_ACGTACGT_readname.txt.R1.bed.ChIC2	11561	5975	0.483176
GC0713052_S52_AGAGTTGT_readname.txt.R1.bed.ChIC2	4033	2182	0.458964
GC0713052_S52_ATGACTGT_readname.txt.R1.bed.ChIC2	5943	3036	0.489147
GC0713052_S52_ATGGCTGT_readname.txt.R1.bed.ChIC2	8443	4557	0.460263
GC0713052_S52_CAGCTCTT_readname.txt.R1.bed.ChIC2	7086	4218	0.404742
GC0713052_S52_CGAGAATG_readname.txt.R1.bed.ChIC2	15387	5408	0.648534
GC0713052_S52_GATAACCA_readname.txt.R1.bed.ChIC2	15740	9293	0.409593
GC0713052_S52_GGATCATC_readname.txt.R1.bed.ChIC2	5484	3605	0.342633
GC0713052_S52_TACACTGT_readname.txt.R1.bed.ChIC2	4122	2236	0.457545
GC0713052_S52_TAGTTCTG_readname.txt.R1.bed.ChIC2	26291	9293	0.646533
GC0713053_S53_AACTGCCA_readname.txt.R1.bed.ChIC2	4157	2438	0.413519
GC0713053_S53_AAGAGGTT_readname.txt.R1.bed.ChIC2	4591	2346	0.489
GC0713053_S53_ATGACACC_readname.txt.R1.bed.ChIC2	12939	7966	0.384342
GC0713053_S53_ATGGACTG_readname.txt.R1.bed.ChIC2	26851	10323	0.615545
GC0713053_S53_CAATTCGT_readname.txt.R1.bed.ChIC2	8986	4707	0.476185
GC0713053_S53_CAGTGATG_readname.txt.R1.bed.ChIC2	22348	8509	0.61925
GC0713053_S53_CATGGTGT_readname.txt.R1.bed.ChIC2	31485	16374	0.479943
GC0713053_S53_CATGTGTG_readname.txt.R1.bed.ChIC2	13280	5184	0.609639
GC0713053_S53_GACGTTAA_readname.txt.R1.bed.ChIC2	11574	7118	0.385001
GC0713053_S53_GACTGTGT_readname.txt.R1.bed.ChIC2	8583	4684	0.45427
GC0713053_S53_TCATCGTG_readname.txt.R1.bed.ChIC2	42056	15945	0.620863
GC0713053_S53_TGGACATG_readname.txt.R1.bed.ChIC2	7457	4598	0.383398
GC0713054_S54_ATCTGATG_readname.txt.R1.bed.ChIC2	20917	9641	0.539083
GC0713054_S54_CAATTCGT_readname.txt.R1.bed.ChIC2	7574	4682	0.381833
GC0713054_S54_CACAGTTG_readname.txt.R1.bed.ChIC2	7224	3067	0.575443
GC0713054_S54_GAGACCTT_readname.txt.R1.bed.ChIC2	6221	3710	0.403633
GC0713055_S55_AAGAGGTT_readname.txt.R1.bed.ChIC2	6788	3694	0.455804
GC0713055_S55_ACACACGT_readname.txt.R1.bed.ChIC2	3308	1977	0.402358
GC0713055_S55_AGGTTGCT_readname.txt.R1.bed.ChIC2	9077	5705	0.371488
GC0713055_S55_CATAACTT_readname.txt.R1.bed.ChIC2	10073	5254	0.478408
GC0713055_S55_CATGTGTG_readname.txt.R1.bed.ChIC2	176901	64244	0.636836
GC0713055_S55_CGTAATTA_readname.txt.R1.bed.ChIC2	5013	2896	0.422302
GC0713055_S55_GCGTAATT_readname.txt.R1.bed.ChIC2	7569	4018	0.46915
GC0713055_S55_TACACTGT_readname.txt.R1.bed.ChIC2	10397	5619	0.459556
GC0713055_S55_TACAGTGT_readname.txt.R1.bed.ChIC2	12330	6665	0.459448
GC0713055_S55_TCGTCGAT_readname.txt.R1.bed.ChIC2	15164	9319	0.385452
GC0713056_S56_CATATGCT_readname.txt.R1.bed.ChIC2	12601	7450	0.408777
GC0713056_S56_CGAGAATG_readname.txt.R1.bed.ChIC2	21503	8551	0.602335
GC0713056_S56_GACTGTGT_readname.txt.R1.bed.ChIC2	24799	13705	0.447357
GC0713056_S56_TAACGTGT_readname.txt.R1.bed.ChIC2	14120	8066	0.428754
GC0713056_S56_TCCTGCTG_readname.txt.R1.bed.ChIC2	8839	3364	0.619414
GC0713057_S57_AAGAGGTT_readname.txt.R1.bed.ChIC2	2839	1643	0.421275
GC0713057_S57_ACTGCATG_readname.txt.R1.bed.ChIC2	16262	7461	0.5412
GC0713057_S57_AGAGTTGT_readname.txt.R1.bed.ChIC2	5407	2996	0.445903
GC0713057_S57_CACTCTTG_readname.txt.R1.bed.ChIC2	12776	5398	0.577489
GC0713057_S57_CAGTGATG_readname.txt.R1.bed.ChIC2	23405	10008	0.572399
GC0713057_S57_CTTCGTTG_readname.txt.R1.bed.ChIC2	12412	5399	0.565018
GC0713057_S57_TAACGTGT_readname.txt.R1.bed.ChIC2	7321	4188	0.427947
GC0713057_S57_TAGCAGTT_readname.txt.R1.bed.ChIC2	10544	5907	0.439776
GC0713057_S57_TAGTTCTG_readname.txt.R1.bed.ChIC2	7242	3047	0.57926
GC0713057_S57_TCCTGCTG_readname.txt.R1.bed.ChIC2	16845	7288	0.567349
GC0713057_S57_TGATGCGA_readname.txt.R1.bed.ChIC2	6029	3910	0.351468
GC0713057_S57_TGGCGTAT_readname.txt.R1.bed.ChIC2	8054	5049	0.373107
GC0713058_S58_AAGAGGTT_readname.txt.R1.bed.ChIC2	18526	9525	0.485858
GC0713058_S58_AATCGGAT_readname.txt.R1.bed.ChIC2	8026	4705	0.41378
GC0713058_S58_AATGACAG_readname.txt.R1.bed.ChIC2	11516	7167	0.377648
GC0713058_S58_ACTGCATG_readname.txt.R1.bed.ChIC2	10601	3260	0.692482
GC0713058_S58_ATGGACTG_readname.txt.R1.bed.ChIC2	10807	4274	0.604516
GC0713058_S58_CACAGTTG_readname.txt.R1.bed.ChIC2	20403	7764	0.619468
GC0713058_S58_CACTCTTG_readname.txt.R1.bed.ChIC2	9086	3171	0.651002
GC0713058_S58_CAGTGATG_readname.txt.R1.bed.ChIC2	10306	3400	0.670095
GC0713058_S58_CATGTAGA_readname.txt.R1.bed.ChIC2	18800	10734	0.429043
GC0713058_S58_CTAAGTGT_readname.txt.R1.bed.ChIC2	8675	4605	0.469164
GC0713058_S58_GAGACCTT_readname.txt.R1.bed.ChIC2	8848	4577	0.482708
GC0713058_S58_TCAAGTTG_readname.txt.R1.bed.ChIC2	68844	26757	0.611339
GC0713058_S58_TGATGCGA_readname.txt.R1.bed.ChIC2	17717	10694	0.396399
GC0713059_S59_ACGTACGT_readname.txt.R1.bed.ChIC2	5192	2596	0.5
GC0713059_S59_ATACGACT_readname.txt.R1.bed.ChIC2	19354	12575	0.350264
GC0713059_S59_ATGACACC_readname.txt.R1.bed.ChIC2	9465	5738	0.393767
GC0713059_S59_CACAGTTG_readname.txt.R1.bed.ChIC2	15079	5636	0.626235
GC0713059_S59_CATGGTGT_readname.txt.R1.bed.ChIC2	10715	5726	0.465609
GC0713059_S59_CATGTGTG_readname.txt.R1.bed.ChIC2	20643	7924	0.616141
GC0713059_S59_CTGACGTT_readname.txt.R1.bed.ChIC2	9970	5739	0.424373
GC0713059_S59_GAGACCTT_readname.txt.R1.bed.ChIC2	9531	4899	0.485993
GC0713059_S59_TAAGGTGT_readname.txt.R1.bed.ChIC2	16370	9293	0.432315
GC0713060_S60_CAATGTGT_readname.txt.R1.bed.ChIC2	15089	7692	0.490225
GC0713060_S60_CAATTCGT_readname.txt.R1.bed.ChIC2	18221	8095	0.555732
GC0713060_S60_CCTCATGT_readname.txt.R1.bed.ChIC2	16234	8753	0.460823
GC0713060_S60_GGAACTGT_readname.txt.R1.bed.ChIC2	4520	2423	0.463938
GC0713061_S61_CATATGCT_readname.txt.R1.bed.ChIC2	9769	5678	0.418774
GC0713061_S61_CCTAGTAG_readname.txt.R1.bed.ChIC2	12787	6916	0.459138
GC0713061_S61_CGAGAATG_readname.txt.R1.bed.ChIC2	16445	6891	0.580967
GC0713061_S61_CGTAATTA_readname.txt.R1.bed.ChIC2	10165	6130	0.39695
GC0713061_S61_CTAGTGTG_readname.txt.R1.bed.ChIC2	22488	9567	0.574573
GC0713061_S61_CTTCGTTG_readname.txt.R1.bed.ChIC2	23894	10183	0.573826
GC0713061_S61_GACTGTGT_readname.txt.R1.bed.ChIC2	7129	4118	0.422359
GC0713061_S61_GCGTAATT_readname.txt.R1.bed.ChIC2	23319	12918	0.446031
GC0713061_S61_GCTTAGTA_readname.txt.R1.bed.ChIC2	6361	4123	0.351831
GC0713061_S61_TACAGTGT_readname.txt.R1.bed.ChIC2	12198	6735	0.44786
GC0713061_S61_TAGACGGA_readname.txt.R1.bed.ChIC2	15733	9239	0.412763
GC0713061_S61_TCAAGTTG_readname.txt.R1.bed.ChIC2	31441	12611	0.5989
GC0713062_S62_AAGAATCT_readname.txt.R1.bed.ChIC2	11722	5983	0.489592
GC0713062_S62_ATCTGATG_readname.txt.R1.bed.ChIC2	14707	5352	0.636092
GC0713062_S62_CTTCGTTG_readname.txt.R1.bed.ChIC2	12445	4487	0.639454
GC0713062_S62_GACTAAGA_readname.txt.R1.bed.ChIC2	3977	2316	0.417651
GC0713062_S62_GAGACCTT_readname.txt.R1.bed.ChIC2	20902	10413	0.501818
GC0713062_S62_GGAACTGT_readname.txt.R1.bed.ChIC2	9007	4847	0.461863
GC0713062_S62_TAACCAAG_readname.txt.R1.bed.ChIC2	7763	4690	0.395852
GC0713062_S62_TAGTTCTG_readname.txt.R1.bed.ChIC2	12125	4533	0.626144
GC0713064_S64_CATAACTT_readname.txt.R1.bed.ChIC2	14689	7215	0.508816
GC0713064_S64_TCATCGTG_readname.txt.R1.bed.ChIC2	31002	12900	0.583898
GC0713064_S64_TGGCGTAT_readname.txt.R1.bed.ChIC2	8016	4810	0.39995
GC0713065_S65_ACGTACTC_readname.txt.R1.bed.ChIC2	8212	5024	0.388212
GC0713065_S65_ATAGATAC_readname.txt.R1.bed.ChIC2	6683	3894	0.417328
GC0713065_S65_ATCTGATG_readname.txt.R1.bed.ChIC2	28736	11044	0.615674
GC0713065_S65_GATAACCA_readname.txt.R1.bed.ChIC2	24684	14814	0.399854
GC0713065_S65_TTCACTAG_readname.txt.R1.bed.ChIC2	18951	11688	0.383252
GC0713066_S66_AAGAGGTT_readname.txt.R1.bed.ChIC2	6253	3263	0.47817
GC0713066_S66_ATGGACTG_readname.txt.R1.bed.ChIC2	12473	4792	0.61581
GC0713066_S66_ATTGGCGT_readname.txt.R1.bed.ChIC2	9391	4341	0.537749
GC0713066_S66_CAATGTGT_readname.txt.R1.bed.ChIC2	6333	3238	0.48871
GC0713066_S66_CTAAGTGT_readname.txt.R1.bed.ChIC2	16872	9506	0.436581
GC0713066_S66_GCGTAATT_readname.txt.R1.bed.ChIC2	9000	4572	0.492
GC0713066_S66_TACACTGT_readname.txt.R1.bed.ChIC2	28370	15129	0.466725
GC0713066_S66_TACAGTGT_readname.txt.R1.bed.ChIC2	11068	5774	0.478316
GC0713066_S66_TCAGCTTG_readname.txt.R1.bed.ChIC2	13589	8105	0.403562
GC0713066_S66_TGGCGTAT_readname.txt.R1.bed.ChIC2	2763	1622	0.412957
GC0713067_S67_ACACACGT_readname.txt.R1.bed.ChIC2	3417	1923	0.437226
GC0713067_S67_ATATGCTG_readname.txt.R1.bed.ChIC2	4596	2804	0.389904
GC0713067_S67_CAGTGATG_readname.txt.R1.bed.ChIC2	37558	13801	0.632542
GC0713067_S67_CATGGTGT_readname.txt.R1.bed.ChIC2	16133	8615	0.466001
GC0713067_S67_CCTCATGT_readname.txt.R1.bed.ChIC2	6497	3282	0.494844
GC0713067_S67_GGTCAATG_readname.txt.R1.bed.ChIC2	20561	7895	0.616021
GC0713067_S67_TAACGTGT_readname.txt.R1.bed.ChIC2	8483	4560	0.462454
GC0713067_S67_TAGTTCTG_readname.txt.R1.bed.ChIC2	18491	6900	0.626845
GC0713067_S67_TCAAGTTG_readname.txt.R1.bed.ChIC2	12540	4362	0.652153
GC0713067_S67_TCCGGTAT_readname.txt.R1.bed.ChIC2	21722	11017	0.492818
GC0713067_S67_TCCTGCTG_readname.txt.R1.bed.ChIC2	20085	7358	0.633657
GC0713067_S67_TCTGTTGT_readname.txt.R1.bed.ChIC2	6523	3204	0.508815
GC0713067_S67_TGATGCGA_readname.txt.R1.bed.ChIC2	7717	4734	0.386549
GC0713068_S68_ACGTACGT_readname.txt.R1.bed.ChIC2	31919	16502	0.483004
GC0713068_S68_AGAGTTGT_readname.txt.R1.bed.ChIC2	4594	2471	0.462125
GC0713068_S68_ATGACACC_readname.txt.R1.bed.ChIC2	3235	1951	0.396909
GC0713068_S68_ATGACTGT_readname.txt.R1.bed.ChIC2	7728	4194	0.457298
GC0713068_S68_CAATGTGT_readname.txt.R1.bed.ChIC2	6798	3431	0.495293
GC0713068_S68_CAGTGATG_readname.txt.R1.bed.ChIC2	14472	5729	0.604132
GC0713068_S68_CATGTGTG_readname.txt.R1.bed.ChIC2	22778	8997	0.605014
GC0713068_S68_TCCTGCTG_readname.txt.R1.bed.ChIC2	56278	22311	0.603557
GC0713068_S68_TCTGTTGT_readname.txt.R1.bed.ChIC2	9805	5187	0.470984
GC0713069_S69_AACTGCCA_readname.txt.R1.bed.ChIC2	6669	3973	0.404259
GC0713069_S69_ATGACACC_readname.txt.R1.bed.ChIC2	14040	8769	0.375427
GC0713069_S69_ATGGACTG_readname.txt.R1.bed.ChIC2	45297	15945	0.64799
GC0713069_S69_CAATGTGT_readname.txt.R1.bed.ChIC2	18547	9356	0.495552
GC0713069_S69_CATGTATT_readname.txt.R1.bed.ChIC2	13683	6831	0.500767
GC0713069_S69_CGAACTAC_readname.txt.R1.bed.ChIC2	10414	5982	0.425581
GC0713069_S69_GACTAAGA_readname.txt.R1.bed.ChIC2	6064	3265	0.461577
GC0713069_S69_GAGACCTT_readname.txt.R1.bed.ChIC2	20353	9555	0.530536
GC0713069_S69_GGTCAATG_readname.txt.R1.bed.ChIC2	7169	2659	0.629098
GC0713069_S69_GTGAACGT_readname.txt.R1.bed.ChIC2	12216	7165	0.413474
GC0713069_S69_TAACCAAG_readname.txt.R1.bed.ChIC2	16365	9373	0.427253
GC0713069_S69_TACACTGT_readname.txt.R1.bed.ChIC2	11654	6013	0.48404
GC0713069_S69_TACAGTGT_readname.txt.R1.bed.ChIC2	13000	6562	0.495231
GC0713069_S69_TCATCGTG_readname.txt.R1.bed.ChIC2	23033	8579	0.627534
GC0713069_S69_TGAGCGAA_readname.txt.R1.bed.ChIC2	3246	1906	0.412816
GC0713069_S69_TGGACATG_readname.txt.R1.bed.ChIC2	16131	9552	0.407848
GC0713070_S70_CAAGATAT_readname.txt.R1.bed.ChIC2	9933	5205	0.475989
GC0713070_S70_CATGGTGT_readname.txt.R1.bed.ChIC2	6924	3974	0.426054
GC0713070_S70_CGATTACA_readname.txt.R1.bed.ChIC2	7503	4371	0.417433
GC0713070_S70_TAGCAGTT_readname.txt.R1.bed.ChIC2	9702	5101	0.474232
GC0713070_S70_TCAAGTTG_readname.txt.R1.bed.ChIC2	18918	7547	0.601068
GC0713072_S72_ACGTACGT_readname.txt.R1.bed.ChIC2	7943	4158	0.47652
GC0713072_S72_ATGACTGT_readname.txt.R1.bed.ChIC2	6580	3349	0.491033
GC0713072_S72_ATGGACTG_readname.txt.R1.bed.ChIC2	21541	8136	0.622302
GC0713072_S72_ATTGGCGT_readname.txt.R1.bed.ChIC2	10008	5529	0.447542
GC0713072_S72_CATAACTT_readname.txt.R1.bed.ChIC2	12191	6226	0.489295
GC0713072_S72_TACACTGT_readname.txt.R1.bed.ChIC2	5698	2840	0.50158
GC0713073_S73_ACGTACGT_readname.txt.R1.bed.ChIC2	46349	19188	0.58601
GC0713073_S73_ATCTGATG_readname.txt.R1.bed.ChIC2	78340	28893	0.631185
GC0713073_S73_CTTCGTTG_readname.txt.R1.bed.ChIC2	19440	7136	0.632922
GC0713073_S73_GGAACTGT_readname.txt.R1.bed.ChIC2	23950	12348	0.484426
GC0713073_S73_TACACTGT_readname.txt.R1.bed.ChIC2	14863	8021	0.460338
GC0713073_S73_TACAGTGT_readname.txt.R1.bed.ChIC2	5016	2463	0.508971
GC0713073_S73_TTCACTAG_readname.txt.R1.bed.ChIC2	2671	1545	0.421565
GC0713074_S74_AGCAATCC_readname.txt.R1.bed.ChIC2	7653	4586	0.400758
GC0713074_S74_AGGCTTGA_readname.txt.R1.bed.ChIC2	14127	8706	0.383733
GC0713074_S74_ATACGACT_readname.txt.R1.bed.ChIC2	37235	21709	0.416973
GC0713074_S74_CAGTGATG_readname.txt.R1.bed.ChIC2	13508	5110	0.621706
GC0713074_S74_CATGGTGT_readname.txt.R1.bed.ChIC2	80303	38040	0.526294
GC0713074_S74_CATGTGTG_readname.txt.R1.bed.ChIC2	23872	9091	0.619177
GC0713074_S74_CTAAGTGT_readname.txt.R1.bed.ChIC2	19190	9937	0.482178
GC0713074_S74_CTGACGTT_readname.txt.R1.bed.ChIC2	6164	3717	0.396982
GC0713074_S74_GGTCAATG_readname.txt.R1.bed.ChIC2	21589	8436	0.609245
GC0713074_S74_TAACCAAG_readname.txt.R1.bed.ChIC2	11073	6572	0.406484
GC0713075_S75_ATATGCTG_readname.txt.R1.bed.ChIC2	3400	2030	0.402941
GC0713075_S75_CACTCTTG_readname.txt.R1.bed.ChIC2	8947	3172	0.645468
GC0713075_S75_CATGTAGA_readname.txt.R1.bed.ChIC2	19489	11251	0.4227
GC0713075_S75_CGAGAATG_readname.txt.R1.bed.ChIC2	27596	10252	0.628497
GC0713075_S75_CGATTACA_readname.txt.R1.bed.ChIC2	5965	3526	0.408885
GC0713075_S75_CTAAGTGT_readname.txt.R1.bed.ChIC2	9867	5159	0.477146
GC0713075_S75_GACTGTGT_readname.txt.R1.bed.ChIC2	39716	22681	0.42892
GC0713075_S75_GATAACCA_readname.txt.R1.bed.ChIC2	12462	7287	0.415262
GC0713075_S75_GCTTAGTA_readname.txt.R1.bed.ChIC2	4293	2493	0.419287
GC0713075_S75_GGAACTGT_readname.txt.R1.bed.ChIC2	18835	10370	0.449429
GC0713075_S75_TCCGGTAT_readname.txt.R1.bed.ChIC2	4120	2151	0.477913
GC0713075_S75_TTCACGAT_readname.txt.R1.bed.ChIC2	10493	5625	0.463928
GC0713076_S76_AACTGCCA_readname.txt.R1.bed.ChIC2	3928	2297	0.415224
GC0713076_S76_ACTGCATG_readname.txt.R1.bed.ChIC2	30961	11481	0.629179
GC0713076_S76_CAATTCGT_readname.txt.R1.bed.ChIC2	6425	3341	0.48
GC0713076_S76_CACAGTTG_readname.txt.R1.bed.ChIC2	8485	3061	0.639246
GC0713076_S76_TACACTGT_readname.txt.R1.bed.ChIC2	7671	4058	0.470995
GC0713076_S76_TAGTTCTG_readname.txt.R1.bed.ChIC2	6108	2184	0.642436
GC0713076_S76_TCATCGTG_readname.txt.R1.bed.ChIC2	22557	8457	0.625083
GC0713076_S76_TCTGTTGT_readname.txt.R1.bed.ChIC2	5933	3077	0.481375
GC0713076_S76_TGAGCGAA_readname.txt.R1.bed.ChIC2	2686	1648	0.386448
GC0713076_S76_TGCAGACA_readname.txt.R1.bed.ChIC2	19509	10837	0.444513
GC0713077_S77_AAGAATCT_readname.txt.R1.bed.ChIC2	6276	3332	0.469089
GC0713077_S77_AGGTTGCT_readname.txt.R1.bed.ChIC2	2605	1507	0.421497
GC0713077_S77_ATGACTGT_readname.txt.R1.bed.ChIC2	18450	10024	0.456694
GC0713077_S77_CATATGCT_readname.txt.R1.bed.ChIC2	11318	6594	0.417388
GC0713077_S77_GACTGTGT_readname.txt.R1.bed.ChIC2	25355	13820	0.45494
GC0713077_S77_GATATTGT_readname.txt.R1.bed.ChIC2	5411	2666	0.5073
GC0713077_S77_TCCTGCTG_readname.txt.R1.bed.ChIC2	20057	7934	0.604427
GC0713077_S77_TCGTTAGC_readname.txt.R1.bed.ChIC2	5759	3571	0.379927
GC0713077_S77_TGGACATG_readname.txt.R1.bed.ChIC2	4224	2432	0.424242
GC0713078_S78_AATGACAG_readname.txt.R1.bed.ChIC2	6678	4086	0.38814
GC0713078_S78_ACGTACTC_readname.txt.R1.bed.ChIC2	31874	18955	0.405315
GC0713078_S78_ACTGCATG_readname.txt.R1.bed.ChIC2	26315	9876	0.624701
GC0713078_S78_CAAGATAT_readname.txt.R1.bed.ChIC2	12423	6601	0.468647
GC0713078_S78_CATATGCT_readname.txt.R1.bed.ChIC2	3383	1862	0.449601
GC0713078_S78_CATGGTGT_readname.txt.R1.bed.ChIC2	7720	4175	0.459197
GC0713078_S78_CGAGAATG_readname.txt.R1.bed.ChIC2	25991	10089	0.611827
GC0713078_S78_CGATTACA_readname.txt.R1.bed.ChIC2	11172	6055	0.45802
GC0713078_S78_CTCTGATT_readname.txt.R1.bed.ChIC2	14103	8416	0.403248
GC0713078_S78_GGTCAATG_readname.txt.R1.bed.ChIC2	19147	7450	0.610905
GC0713078_S78_TACACTGT_readname.txt.R1.bed.ChIC2	10338	5574	0.460824
GC0713078_S78_TAGCAGTT_readname.txt.R1.bed.ChIC2	4886	2519	0.484445
GC0713078_S78_TCATCGTG_readname.txt.R1.bed.ChIC2	11036	4030	0.634831
GC0713078_S78_TCGTCGAT_readname.txt.R1.bed.ChIC2	6499	4134	0.363902
GC0713078_S78_TGGACATG_readname.txt.R1.bed.ChIC2	9745	6006	0.383684
GC0713080_S80_AAGAATCT_readname.txt.R1.bed.ChIC2	16796	8535	0.491843
GC0713080_S80_ACTGCATG_readname.txt.R1.bed.ChIC2	23667	8383	0.645794
GC0713080_S80_CACTCTTG_readname.txt.R1.bed.ChIC2	12148	4395	0.638212
GC0713080_S80_GAGACCTT_readname.txt.R1.bed.ChIC2	19673	10063	0.488487
GC0713080_S80_GGAACTGT_readname.txt.R1.bed.ChIC2	6652	3498	0.474143
GC0713080_S80_TGATGCGA_readname.txt.R1.bed.ChIC2	8277	4838	0.415489
GC0713080_S80_TTCACGAT_readname.txt.R1.bed.ChIC2	339929	150189	0.558175
GC0713081_S81_ATGGCTGT_readname.txt.R1.bed.ChIC2	6563	3606	0.450556
GC0713081_S81_GACGTTAA_readname.txt.R1.bed.ChIC2	13283	8359	0.370699
GC0713081_S81_GAGACCTT_readname.txt.R1.bed.ChIC2	16035	8536	0.467664
GC0713081_S81_TAACGTGT_readname.txt.R1.bed.ChIC2	8369	4592	0.451308
GC0713081_S81_TCATCGTG_readname.txt.R1.bed.ChIC2	21019	8369	0.601836
GC0713081_S81_TCGTTAGC_readname.txt.R1.bed.ChIC2	9142	5508	0.397506
GC0713082_S82_ACACACGT_readname.txt.R1.bed.ChIC2	7274	4242	0.416827
GC0713082_S82_CAGCTCTT_readname.txt.R1.bed.ChIC2	11675	6888	0.410021
GC0713082_S82_CCTAGTAG_readname.txt.R1.bed.ChIC2	53853	30096	0.441145
GC0713082_S82_CGAGAATG_readname.txt.R1.bed.ChIC2	6900	2513	0.635797
GC0713082_S82_GCGTAATT_readname.txt.R1.bed.ChIC2	16719	8372	0.499252
GC0713082_S82_GCTTAGTA_readname.txt.R1.bed.ChIC2	4942	2868	0.419668
GC0713082_S82_TACACTGT_readname.txt.R1.bed.ChIC2	117294	59809	0.490093
GC0713082_S82_TAGTTCTG_readname.txt.R1.bed.ChIC2	20031	7538	0.623683
GC0713082_S82_TCATCGTG_readname.txt.R1.bed.ChIC2	9108	3491	0.616711
GC0713082_S82_TCCGGTAT_readname.txt.R1.bed.ChIC2	5390	2811	0.478479
GC0713082_S82_TTCACGAT_readname.txt.R1.bed.ChIC2	10962	5544	0.494253
GC0713083_S83_AAGAATCT_readname.txt.R1.bed.ChIC2	6826	3600	0.472605
GC0713083_S83_AATGACAG_readname.txt.R1.bed.ChIC2	11282	6943	0.384595
GC0713083_S83_ATACGACT_readname.txt.R1.bed.ChIC2	4355	2419	0.444546
GC0713083_S83_ATCTGATG_readname.txt.R1.bed.ChIC2	32053	12398	0.613203
GC0713083_S83_ATGACTGT_readname.txt.R1.bed.ChIC2	9387	4751	0.493875
GC0713083_S83_CAAGGTCA_readname.txt.R1.bed.ChIC2	3811	2390	0.372868
GC0713083_S83_CTTCGTTG_readname.txt.R1.bed.ChIC2	17772	6913	0.611017
GC0713083_S83_GGTCAATG_readname.txt.R1.bed.ChIC2	29181	10531	0.639114
GC0713083_S83_GTACCGAT_readname.txt.R1.bed.ChIC2	11471	5999	0.477029
GC0713083_S83_TCAAGTTG_readname.txt.R1.bed.ChIC2	14785	5767	0.609943
GC0713084_S84_AGGCTTGA_readname.txt.R1.bed.ChIC2	13072	8106	0.379896
GC0713084_S84_AGGTTGCT_readname.txt.R1.bed.ChIC2	4037	2433	0.397325
GC0713084_S84_CGAGAATG_readname.txt.R1.bed.ChIC2	15505	5911	0.618768
GC0713084_S84_GACTGTGT_readname.txt.R1.bed.ChIC2	8927	4747	0.468242
GC0713084_S84_TAGCAGTT_readname.txt.R1.bed.ChIC2	12462	5911	0.525678
GC0713084_S84_TCAGCTTG_readname.txt.R1.bed.ChIC2	3671	2051	0.441297
GC0713084_S84_TTCACTAG_readname.txt.R1.bed.ChIC2	14070	8558	0.391756
GC0713085_S85_AAGAGGTT_readname.txt.R1.bed.ChIC2	11492	5867	0.489471
GC0713085_S85_AATGACAG_readname.txt.R1.bed.ChIC2	5388	3267	0.393653
GC0713085_S85_ACACACGT_readname.txt.R1.bed.ChIC2	13161	7349	0.441608
GC0713085_S85_ATGACTGT_readname.txt.R1.bed.ChIC2	12707	6452	0.492248
GC0713085_S85_ATTGGCGT_readname.txt.R1.bed.ChIC2	6948	3149	0.546776
GC0713085_S85_GAGCGATA_readname.txt.R1.bed.ChIC2	5504	3219	0.415153
GC0713085_S85_TAACGTGT_readname.txt.R1.bed.ChIC2	14683	7456	0.492202
GC0713085_S85_TACACTGT_readname.txt.R1.bed.ChIC2	14732	7386	0.498642
GC0713085_S85_TAGCAGTT_readname.txt.R1.bed.ChIC2	9687	4673	0.517601
GC0713085_S85_TCCTGCTG_readname.txt.R1.bed.ChIC2	17932	6458	0.639862
GC0713085_S85_TTCACGAT_readname.txt.R1.bed.ChIC2	11756	5622	0.521776
GC0713086_S86_ACACACGT_readname.txt.R1.bed.ChIC2	2773	1684	0.392715
GC0713086_S86_ACTGCATG_readname.txt.R1.bed.ChIC2	187657	67190	0.641953
GC0713086_S86_CACAGTTG_readname.txt.R1.bed.ChIC2	15048	6002	0.601143
GC0713086_S86_CATAACTT_readname.txt.R1.bed.ChIC2	7008	3641	0.480451
GC0713086_S86_GCGTAATT_readname.txt.R1.bed.ChIC2	5715	2894	0.493613
GC0713086_S86_TGGCGTAT_readname.txt.R1.bed.ChIC2	9291	6163	0.33667
GC0713088_S88_ACACACGT_readname.txt.R1.bed.ChIC2	23447	14296	0.390284
GC0713088_S88_CTAAGTGT_readname.txt.R1.bed.ChIC2	8549	4638	0.45748
GC0713088_S88_GAGACCTT_readname.txt.R1.bed.ChIC2	15213	7897	0.480904
GC0713088_S88_GATAACCA_readname.txt.R1.bed.ChIC2	6264	3657	0.416188
GC0713088_S88_TAACGTGT_readname.txt.R1.bed.ChIC2	21851	11302	0.48277
GC0713088_S88_TACGCGTT_readname.txt.R1.bed.ChIC2	6944	4322	0.377592
GC0713088_S88_TCTACTGT_readname.txt.R1.bed.ChIC2	3982	2121	0.467353
GC0713089_S89_ACACACGT_readname.txt.R1.bed.ChIC2	2984	1625	0.455429
GC0713089_S89_AGAGTTGT_readname.txt.R1.bed.ChIC2	15764	8826	0.440117
GC0713089_S89_CAAGTCAC_readname.txt.R1.bed.ChIC2	7303	4855	0.335205
GC0713089_S89_CTAAGTGT_readname.txt.R1.bed.ChIC2	11751	6155	0.476215
GC0713089_S89_GAGACCTT_readname.txt.R1.bed.ChIC2	13270	6915	0.4789
GC0713089_S89_TAGCAGTT_readname.txt.R1.bed.ChIC2	12160	6385	0.474918
GC0713090_S90_AATCGGAT_readname.txt.R1.bed.ChIC2	7376	4287	0.418791
GC0713090_S90_ACTGCATG_readname.txt.R1.bed.ChIC2	22324	8189	0.633175
GC0713090_S90_AGAGTTGT_readname.txt.R1.bed.ChIC2	12057	6239	0.482541
GC0713090_S90_ATATGCTG_readname.txt.R1.bed.ChIC2	3044	1727	0.432654
GC0713090_S90_ATGACACC_readname.txt.R1.bed.ChIC2	7355	4460	0.39361
GC0713090_S90_CATGTGTG_readname.txt.R1.bed.ChIC2	17276	6565	0.619993
GC0713090_S90_CGAGAATG_readname.txt.R1.bed.ChIC2	9736	3441	0.646569
GC0713090_S90_GAGACCTT_readname.txt.R1.bed.ChIC2	8904	4593	0.484164
GC0713090_S90_GAGCGATA_readname.txt.R1.bed.ChIC2	5242	3200	0.389546
GC0713090_S90_GCTTAGTA_readname.txt.R1.bed.ChIC2	10384	6212	0.401772
GC0713090_S90_TAACGTGT_readname.txt.R1.bed.ChIC2	7872	4045	0.486153
GC0713090_S90_TCATCGTG_readname.txt.R1.bed.ChIC2	14101	4966	0.647826
GC0713091_S91_CAATTCGT_readname.txt.R1.bed.ChIC2	7065	3681	0.478981
GC0713091_S91_GTACCGAT_readname.txt.R1.bed.ChIC2	2707	1432	0.471001
GC0713091_S91_TAACGTGT_readname.txt.R1.bed.ChIC2	5389	2882	0.465207
GC0713091_S91_TAGACGGA_readname.txt.R1.bed.ChIC2	13438	8323	0.380637
GC0713091_S91_TCTGTTGT_readname.txt.R1.bed.ChIC2	14539	7620	0.475892
GC0713092_S92_AATGACAG_readname.txt.R1.bed.ChIC2	8850	5449	0.384294
GC0713092_S92_AGGTTGCT_readname.txt.R1.bed.ChIC2	6762	4181	0.381692
GC0713092_S92_ATAGATAC_readname.txt.R1.bed.ChIC2	17837	9988	0.44004
GC0713092_S92_CAAGTCAC_readname.txt.R1.bed.ChIC2	7363	4748	0.355154
GC0713092_S92_CCTAGTAG_readname.txt.R1.bed.ChIC2	7751	4364	0.436976
GC0713092_S92_CTAGTGTG_readname.txt.R1.bed.ChIC2	16567	6397	0.613871
GC0713092_S92_CTGACGTT_readname.txt.R1.bed.ChIC2	3982	2022	0.492215
GC0713092_S92_TCAGCTTG_readname.txt.R1.bed.ChIC2	4785	2764	0.422362
GC0713093_S93_CTGACGTT_readname.txt.R1.bed.ChIC2	13182	7626	0.421484
GC0713093_S93_GTACCGAT_readname.txt.R1.bed.ChIC2	11349	5978	0.473258
GC0713093_S93_TAAGGTGT_readname.txt.R1.bed.ChIC2	10088	5200	0.484536
GC0713094_S94_AAGAATCT_readname.txt.R1.bed.ChIC2	10818	5601	0.482252
GC0713094_S94_ATAGATAC_readname.txt.R1.bed.ChIC2	30477	18065	0.407258
GC0713094_S94_CAATTCGT_readname.txt.R1.bed.ChIC2	5519	2731	0.505164
GC0713094_S94_CTGCAATC_readname.txt.R1.bed.ChIC2	7621	4341	0.43039
GC0713094_S94_GATGGCTT_readname.txt.R1.bed.ChIC2	8648	4997	0.422179
GC0713094_S94_GCGTAATT_readname.txt.R1.bed.ChIC2	3749	2026	0.459589
GC0713094_S94_GGTCAATG_readname.txt.R1.bed.ChIC2	14781	5860	0.603545
GC0713094_S94_TTAAGCAT_readname.txt.R1.bed.ChIC2	12614	7299	0.421357
GC0713094_S94_TTCACGAT_readname.txt.R1.bed.ChIC2	5546	2918	0.473855
GC0713097_S97_AACTGCCA_readname.txt.R1.bed.ChIC2	13339	4362	0.672989
GC0713097_S97_ACTGCATG_readname.txt.R1.bed.ChIC2	15969	2544	0.840691
GC0713097_S97_ATGACTGT_readname.txt.R1.bed.ChIC2	7696	1945	0.747271
GC0713097_S97_ATGGACTG_readname.txt.R1.bed.ChIC2	22461	3554	0.84177
GC0713097_S97_CAATGTGT_readname.txt.R1.bed.ChIC2	14832	3618	0.756068
GC0713097_S97_CATAACTT_readname.txt.R1.bed.ChIC2	15011	3337	0.777696
GC0713097_S97_CATGTATT_readname.txt.R1.bed.ChIC2	14306	3094	0.783727
GC0713097_S97_CCTCATGT_readname.txt.R1.bed.ChIC2	40822	10872	0.733673
GC0713097_S97_CTGCAATC_readname.txt.R1.bed.ChIC2	9972	3192	0.679904
GC0713097_S97_GATGGCTT_readname.txt.R1.bed.ChIC2	11114	3596	0.676444
GC0713097_S97_GCGTAATT_readname.txt.R1.bed.ChIC2	6751	1504	0.777218
GC0713097_S97_GGTCAATG_readname.txt.R1.bed.ChIC2	89074	12935	0.854784
GC0713097_S97_GTCTCCTA_readname.txt.R1.bed.ChIC2	19080	6206	0.674738
GC0713097_S97_TCATCGTG_readname.txt.R1.bed.ChIC2	51731	8492	0.835843
GC0713097_S97_TCCTGCTG_readname.txt.R1.bed.ChIC2	25190	4060	0.838825
GC0713097_S97_TTAAGCAT_readname.txt.R1.bed.ChIC2	8244	2802	0.660116
GC0713097_S97_TTCACTAG_readname.txt.R1.bed.ChIC2	20071	6331	0.68457
GC0713098_S98_AACTGCCA_readname.txt.R1.bed.ChIC2	7882	2557	0.67559
GC0713098_S98_AAGAATCT_readname.txt.R1.bed.ChIC2	10166	2305	0.773264
GC0713098_S98_AGGTTGCT_readname.txt.R1.bed.ChIC2	16123	3833	0.762265
GC0713098_S98_ATACGACT_readname.txt.R1.bed.ChIC2	953714	223873	0.765262
GC0713098_S98_ATGGCTGT_readname.txt.R1.bed.ChIC2	28921	7653	0.735383
GC0713098_S98_ATTGGCGT_readname.txt.R1.bed.ChIC2	22937	5406	0.764311
GC0713098_S98_CAAGGTCA_readname.txt.R1.bed.ChIC2	7226	2576	0.64351
GC0713098_S98_CACAGTTG_readname.txt.R1.bed.ChIC2	38441	5902	0.846466
GC0713098_S98_CAGCTCTT_readname.txt.R1.bed.ChIC2	7983	2589	0.675686
GC0713098_S98_CAGTGATG_readname.txt.R1.bed.ChIC2	22513	3467	0.846
GC0713098_S98_CATATGCT_readname.txt.R1.bed.ChIC2	19804	5801	0.707079
GC0713098_S98_CATGTATT_readname.txt.R1.bed.ChIC2	9469	2216	0.765973
GC0713098_S98_CCTCATGT_readname.txt.R1.bed.ChIC2	13110	3459	0.736156
GC0713098_S98_CGATTACA_readname.txt.R1.bed.ChIC2	13243	4058	0.693574
GC0713098_S98_CTTCGTTG_readname.txt.R1.bed.ChIC2	783980	91586	0.883178
GC0713098_S98_GAGACCTT_readname.txt.R1.bed.ChIC2	36643	8687	0.762929
GC0713098_S98_TAGCAGTT_readname.txt.R1.bed.ChIC2	14026	2890	0.793954
GC0713098_S98_TCCTGCTG_readname.txt.R1.bed.ChIC2	35502	5161	0.854628
GC0713098_S98_TGGCGTAT_readname.txt.R1.bed.ChIC2	10683	3575	0.665356
GC0713098_S98_TTCACTAG_readname.txt.R1.bed.ChIC2	6860	2306	0.663848
GC0713099_S99_AAGAGGTT_readname.txt.R1.bed.ChIC2	16846	3633	0.78434
GC0713099_S99_ATTGGCGT_readname.txt.R1.bed.ChIC2	15543	3302	0.787557
GC0713099_S99_CACAGTTG_readname.txt.R1.bed.ChIC2	29111	4312	0.851877
GC0713099_S99_CACTCTTG_readname.txt.R1.bed.ChIC2	36865	5387	0.853872
GC0713099_S99_CATGGTGT_readname.txt.R1.bed.ChIC2	21142	5461	0.741699
GC0713099_S99_CATGTAGA_readname.txt.R1.bed.ChIC2	10611	3144	0.703704
GC0713099_S99_CGAGAATG_readname.txt.R1.bed.ChIC2	22638	3492	0.845746
GC0713099_S99_CGTAATTA_readname.txt.R1.bed.ChIC2	13537	3820	0.71781
GC0713099_S99_GATGGCTT_readname.txt.R1.bed.ChIC2	7971	2544	0.680843
GC0713099_S99_GGAACTGT_readname.txt.R1.bed.ChIC2	18187	4813	0.73536
GC0713099_S99_TCAAGTTG_readname.txt.R1.bed.ChIC2	18553	2782	0.850051
GC0713099_S99_TCGATTAA_readname.txt.R1.bed.ChIC2	17708	5897	0.666987
GC0713099_S99_TTCACTAG_readname.txt.R1.bed.ChIC2	8693	2874	0.669389
GC0713100_S100_AAGAGGTT_readname.txt.R1.bed.ChIC2	20237	4977	0.754064
GC0713100_S100_AATGACAG_readname.txt.R1.bed.ChIC2	45309	12687	0.719989
GC0713100_S100_ACTGCATG_readname.txt.R1.bed.ChIC2	26908	3965	0.852646
GC0713100_S100_AGGTTGCT_readname.txt.R1.bed.ChIC2	11364	3692	0.675114
GC0713100_S100_AGTTGACC_readname.txt.R1.bed.ChIC2	6484	1820	0.719309
GC0713100_S100_ATAGATAC_readname.txt.R1.bed.ChIC2	8758	2709	0.690683
GC0713100_S100_ATATGCTG_readname.txt.R1.bed.ChIC2	8937	2730	0.694528
GC0713100_S100_CAAGTCAC_readname.txt.R1.bed.ChIC2	4144	1492	0.639961
GC0713100_S100_CATGTAGA_readname.txt.R1.bed.ChIC2	12144	3472	0.714097
GC0713100_S100_CTCTGATT_readname.txt.R1.bed.ChIC2	200931	47915	0.761535
GC0713100_S100_GACTGTGT_readname.txt.R1.bed.ChIC2	26277	6499	0.752673
GC0713100_S100_GGATCATC_readname.txt.R1.bed.ChIC2	13204	4607	0.651091
GC0713100_S100_TAACCAAG_readname.txt.R1.bed.ChIC2	11656	3625	0.689001
GC0713100_S100_TACACTGT_readname.txt.R1.bed.ChIC2	9033	2266	0.749142
GC0713100_S100_TAGTTCTG_readname.txt.R1.bed.ChIC2	16596	2714	0.836467
GC0713100_S100_TCATCGTG_readname.txt.R1.bed.ChIC2	48559	7520	0.845137
GC0713100_S100_TCGATTAA_readname.txt.R1.bed.ChIC2	19736	6392	0.676125
GC0713100_S100_TGAGCGAA_readname.txt.R1.bed.ChIC2	17378	6047	0.652031
GC0713101_S101_ACGTACTC_readname.txt.R1.bed.ChIC2	23792	7072	0.702757
GC0713101_S101_AGGCTTGA_readname.txt.R1.bed.ChIC2	12477	4029	0.677086
GC0713101_S101_ATGGCTGT_readname.txt.R1.bed.ChIC2	8740	2133	0.75595
GC0713101_S101_CAGTGATG_readname.txt.R1.bed.ChIC2	18502	2915	0.842449
GC0713101_S101_CATGGTGT_readname.txt.R1.bed.ChIC2	17917	4650	0.74047
GC0713101_S101_CATGTAGA_readname.txt.R1.bed.ChIC2	9077	3030	0.666189
GC0713101_S101_CATGTGTG_readname.txt.R1.bed.ChIC2	22027	3380	0.846552
GC0713101_S101_CGAGAATG_readname.txt.R1.bed.ChIC2	36126	5214	0.855672
GC0713101_S101_CGATTACA_readname.txt.R1.bed.ChIC2	17263	5371	0.688872
GC0713101_S101_CGTAATTA_readname.txt.R1.bed.ChIC2	10755	3211	0.701441
GC0713101_S101_GATGGCTT_readname.txt.R1.bed.ChIC2	9967	3314	0.667503
GC0713101_S101_GCTTAGTA_readname.txt.R1.bed.ChIC2	21386	6974	0.673899
GC0713101_S101_GGAACTGT_readname.txt.R1.bed.ChIC2	20908	5759	0.724555
GC0713101_S101_TAACGTGT_readname.txt.R1.bed.ChIC2	29376	8391	0.714359
GC0713101_S101_TACAGTGT_readname.txt.R1.bed.ChIC2	14148	3021	0.786472
GC0713101_S101_TAGACGGA_readname.txt.R1.bed.ChIC2	52795	13373	0.746699
GC0713102_S102_AGGTTGCT_readname.txt.R1.bed.ChIC2	16089	5782	0.640624
GC0713102_S102_AGTTGACC_readname.txt.R1.bed.ChIC2	10344	3138	0.696636
GC0713102_S102_ATCTGATG_readname.txt.R1.bed.ChIC2	56558	9112	0.838891
GC0713102_S102_CAATGTGT_readname.txt.R1.bed.ChIC2	5543	1472	0.73444
GC0713102_S102_CATGTGTG_readname.txt.R1.bed.ChIC2	11338	2024	0.821485
GC0713102_S102_CCTAGTAG_readname.txt.R1.bed.ChIC2	21485	7153	0.66707
GC0713102_S102_CGAGAATG_readname.txt.R1.bed.ChIC2	27035	4084	0.848937
GC0713102_S102_CTTCGTTG_readname.txt.R1.bed.ChIC2	50056	8282	0.834545
GC0713102_S102_GAGCGATA_readname.txt.R1.bed.ChIC2	7331	2962	0.595962
GC0713102_S102_TAAGGTGT_readname.txt.R1.bed.ChIC2	11796	3450	0.707528
GC0713102_S102_TACAGTGT_readname.txt.R1.bed.ChIC2	15850	4107	0.740883
GC0713102_S102_TAGCAGTT_readname.txt.R1.bed.ChIC2	11245	2952	0.737483
GC0713102_S102_TCATCGTG_readname.txt.R1.bed.ChIC2	43483	7000	0.839018
GC0713102_S102_TCTGTTGT_readname.txt.R1.bed.ChIC2	8384	2265	0.729843
GC0713103_S103_AAGAGGTT_readname.txt.R1.bed.ChIC2	95614	19981	0.791024
GC0713103_S103_AGCAATCC_readname.txt.R1.bed.ChIC2	14785	4577	0.690429
GC0713103_S103_ATGGACTG_readname.txt.R1.bed.ChIC2	69303	14692	0.788003
GC0713103_S103_CAGCTCTT_readname.txt.R1.bed.ChIC2	11289	2918	0.741518
GC0713103_S103_CAGTGATG_readname.txt.R1.bed.ChIC2	28774	3998	0.861055
GC0713103_S103_CGTAATTA_readname.txt.R1.bed.ChIC2	9683	2737	0.71734
GC0713103_S103_GACTGTGT_readname.txt.R1.bed.ChIC2	12650	2943	0.767352
GC0713103_S103_GAGACCTT_readname.txt.R1.bed.ChIC2	28563	7027	0.753982
GC0713103_S103_GGATCATC_readname.txt.R1.bed.ChIC2	8441	2882	0.658571
GC0713103_S103_GGTCAATG_readname.txt.R1.bed.ChIC2	24254	3744	0.845634
GC0713103_S103_GTACCGAT_readname.txt.R1.bed.ChIC2	14887	3386	0.772553
GC0713103_S103_GTCTCCTA_readname.txt.R1.bed.ChIC2	10489	3222	0.692821
GC0713103_S103_TAACCAAG_readname.txt.R1.bed.ChIC2	11468	3698	0.677537
GC0713103_S103_TACACTGT_readname.txt.R1.bed.ChIC2	37694	9311	0.752985
GC0713103_S103_TACGCGTT_readname.txt.R1.bed.ChIC2	11957	3774	0.684369
GC0713103_S103_TCAAGTTG_readname.txt.R1.bed.ChIC2	30557	4723	0.845436
GC0713103_S103_TCCGGTAT_readname.txt.R1.bed.ChIC2	62847	14416	0.770618
GC0713103_S103_TCGTCGAT_readname.txt.R1.bed.ChIC2	10168	3255	0.679878
GC0713104_S104_ACGTACGT_readname.txt.R1.bed.ChIC2	29163	6354	0.782121
GC0713104_S104_ATATGCTG_readname.txt.R1.bed.ChIC2	11553	3601	0.688306
GC0713104_S104_CACTCTTG_readname.txt.R1.bed.ChIC2	20843	2891	0.861296
GC0713104_S104_CAGTGATG_readname.txt.R1.bed.ChIC2	47101	7001	0.851362
GC0713104_S104_CATGTGTG_readname.txt.R1.bed.ChIC2	65493	10420	0.840899
GC0713104_S104_CGAGAATG_readname.txt.R1.bed.ChIC2	66416	10664	0.839436
GC0713104_S104_CTTCGTTG_readname.txt.R1.bed.ChIC2	33694	5101	0.848608
GC0713104_S104_GACTGTGT_readname.txt.R1.bed.ChIC2	15264	3853	0.747576
GC0713104_S104_GATATTGT_readname.txt.R1.bed.ChIC2	14302	3816	0.733184
GC0713104_S104_GCGTAATT_readname.txt.R1.bed.ChIC2	20539	4394	0.786066
GC0713104_S104_GGAACTGT_readname.txt.R1.bed.ChIC2	12369	3573	0.711133
GC0713104_S104_TACACTGT_readname.txt.R1.bed.ChIC2	12920	3604	0.721053
GC0713104_S104_TACGCGTT_readname.txt.R1.bed.ChIC2	24084	7959	0.669532
GC0713104_S104_TAGCAGTT_readname.txt.R1.bed.ChIC2	21548	5038	0.766196
GC0713104_S104_TCAAGTTG_readname.txt.R1.bed.ChIC2	171330	33909	0.802084
GC0713104_S104_TCCGGTAT_readname.txt.R1.bed.ChIC2	23670	6096	0.742459
GC0713104_S104_TCTACTGT_readname.txt.R1.bed.ChIC2	12419	3338	0.731218
GC0713104_S104_TGGCGTAT_readname.txt.R1.bed.ChIC2	4665	1671	0.641801
GC0713105_S105_AATCGGAT_readname.txt.R1.bed.ChIC2	17395	5250	0.698189
GC0713105_S105_ACACACGT_readname.txt.R1.bed.ChIC2	8207	2454	0.700987
GC0713105_S105_ACTGCATG_readname.txt.R1.bed.ChIC2	32203	4759	0.852219
GC0713105_S105_AGTTGACC_readname.txt.R1.bed.ChIC2	7977	2370	0.702896
GC0713105_S105_ATGACTGT_readname.txt.R1.bed.ChIC2	11637	3352	0.711953
GC0713105_S105_CAAGATAT_readname.txt.R1.bed.ChIC2	11461	2316	0.797923
GC0713105_S105_CAAGTCAC_readname.txt.R1.bed.ChIC2	7885	2720	0.655041
GC0713105_S105_CACAGTTG_readname.txt.R1.bed.ChIC2	36621	5633	0.846181
GC0713105_S105_CATAACTT_readname.txt.R1.bed.ChIC2	48180	10837	0.775073
GC0713105_S105_CTGACGTT_readname.txt.R1.bed.ChIC2	6407	1999	0.687998
GC0713105_S105_GACTAAGA_readname.txt.R1.bed.ChIC2	73228	19194	0.737887
GC0713105_S105_TACACTGT_readname.txt.R1.bed.ChIC2	9991	2638	0.735962
GC0713105_S105_TACAGTGT_readname.txt.R1.bed.ChIC2	96843	17626	0.817994
GC0713105_S105_TCATCGTG_readname.txt.R1.bed.ChIC2	121467	13551	0.888439
GC0713105_S105_TGATGCGA_readname.txt.R1.bed.ChIC2	25313	8412	0.667681
GC0713105_S105_TTCACGAT_readname.txt.R1.bed.ChIC2	16136	3905	0.757995
GC0713105_S105_TTCACTAG_readname.txt.R1.bed.ChIC2	6484	2042	0.685071
GC0713106_S106_AACTGCCA_readname.txt.R1.bed.ChIC2	22186	6980	0.685387
GC0713106_S106_ACGTACGT_readname.txt.R1.bed.ChIC2	9398	2085	0.778144
GC0713106_S106_AGGTTGCT_readname.txt.R1.bed.ChIC2	46909	15294	0.673964
GC0713106_S106_AGTTGACC_readname.txt.R1.bed.ChIC2	22509	6006	0.733173
GC0713106_S106_ATACGACT_readname.txt.R1.bed.ChIC2	13056	4321	0.669041
GC0713106_S106_CAAGGTCA_readname.txt.R1.bed.ChIC2	18146	6019	0.668302
GC0713106_S106_CACTCTTG_readname.txt.R1.bed.ChIC2	26510	4280	0.838551
GC0713106_S106_CATGTAGA_readname.txt.R1.bed.ChIC2	9751	2905	0.702082
GC0713106_S106_CATGTGTG_readname.txt.R1.bed.ChIC2	26715	4120	0.84578
GC0713106_S106_CCTCATGT_readname.txt.R1.bed.ChIC2	8925	2422	0.728627
GC0713106_S106_CGAGAATG_readname.txt.R1.bed.ChIC2	38706	6018	0.84452
GC0713106_S106_CGTAATTA_readname.txt.R1.bed.ChIC2	12802	3682	0.712389
GC0713106_S106_GACTGTGT_readname.txt.R1.bed.ChIC2	8781	2222	0.746954
GC0713106_S106_GATAACCA_readname.txt.R1.bed.ChIC2	22776	6792	0.701791
GC0713106_S106_GCGTAATT_readname.txt.R1.bed.ChIC2	14835	3455	0.767105
GC0713106_S106_GTACCGAT_readname.txt.R1.bed.ChIC2	21069	4939	0.76558
GC0713106_S106_TACAGTGT_readname.txt.R1.bed.ChIC2	21527	4872	0.77368
GC0713106_S106_TAGACGGA_readname.txt.R1.bed.ChIC2	8914	2938	0.670406
GC0713106_S106_TCAGCTTG_readname.txt.R1.bed.ChIC2	9586	2866	0.701022
GC0713106_S106_TCATCGTG_readname.txt.R1.bed.ChIC2	121696	12926	0.893785
GC0713107_S107_AGAATCAG_readname.txt.R1.bed.ChIC2	18441	6688	0.63733
GC0713107_S107_AGAGTTGT_readname.txt.R1.bed.ChIC2	17097	4769	0.721062
GC0713107_S107_ATACGACT_readname.txt.R1.bed.ChIC2	11196	3977	0.644784
GC0713107_S107_ATGACTGT_readname.txt.R1.bed.ChIC2	35668	9318	0.738757
GC0713107_S107_ATTGGCGT_readname.txt.R1.bed.ChIC2	12249	3186	0.739897
GC0713107_S107_CACTCTTG_readname.txt.R1.bed.ChIC2	102338	16135	0.842336
GC0713107_S107_CATAACTT_readname.txt.R1.bed.ChIC2	22657	5494	0.757514
GC0713107_S107_GACTGTGT_readname.txt.R1.bed.ChIC2	15352	3954	0.742444
GC0713107_S107_GAGACCTT_readname.txt.R1.bed.ChIC2	28494	7310	0.743455
GC0713107_S107_GCGTAATT_readname.txt.R1.bed.ChIC2	35183	10145	0.711651
GC0713107_S107_GTACCGAT_readname.txt.R1.bed.ChIC2	13093	3553	0.728634
GC0713107_S107_GTTATATC_readname.txt.R1.bed.ChIC2	5210	1806	0.653359
GC0713107_S107_TACAGTGT_readname.txt.R1.bed.ChIC2	18614	4204	0.774148
GC0713107_S107_TCAAGTTG_readname.txt.R1.bed.ChIC2	16103	2550	0.841644
GC0713107_S107_TCATCGTG_readname.txt.R1.bed.ChIC2	26160	4150	0.841361
GC0713107_S107_TGCAGACA_readname.txt.R1.bed.ChIC2	11928	3623	0.696261
GC0713107_S107_TGGCGTAT_readname.txt.R1.bed.ChIC2	10113	3328	0.670919
GC0713107_S107_TTCACTAG_readname.txt.R1.bed.ChIC2	7263	2412	0.667906
GC0713108_S108_ACGTACTC_readname.txt.R1.bed.ChIC2	10606	3619	0.658778
GC0713108_S108_ATGGCTGT_readname.txt.R1.bed.ChIC2	19402	5132	0.735491
GC0713108_S108_CAAGATAT_readname.txt.R1.bed.ChIC2	21573	5094	0.763872
GC0713108_S108_CAAGGTCA_readname.txt.R1.bed.ChIC2	11249	3799	0.662281
GC0713108_S108_CAATGTGT_readname.txt.R1.bed.ChIC2	12996	3209	0.753078
GC0713108_S108_CACAGTTG_readname.txt.R1.bed.ChIC2	36513	5857	0.839591
GC0713108_S108_CATGTATT_readname.txt.R1.bed.ChIC2	17805	4071	0.771356
GC0713108_S108_CATGTGTG_readname.txt.R1.bed.ChIC2	36401	5744	0.842202
GC0713108_S108_CCTAGTAG_readname.txt.R1.bed.ChIC2	10365	3427	0.669368
GC0713108_S108_GAGCGATA_readname.txt.R1.bed.ChIC2	9446	3309	0.649693
GC0713108_S108_GCGTAATT_readname.txt.R1.bed.ChIC2	13295	3235	0.756675
GC0713108_S108_TACGCGTT_readname.txt.R1.bed.ChIC2	8834	2994	0.661082
GC0713108_S108_TCCGGTAT_readname.txt.R1.bed.ChIC2	18710	4607	0.753768
GC0713108_S108_TCGATTAA_readname.txt.R1.bed.ChIC2	14367	4704	0.672583
GC0713109_S109_AAGAGGTT_readname.txt.R1.bed.ChIC2	16995	3924	0.769109
GC0713109_S109_AATCGGAT_readname.txt.R1.bed.ChIC2	19803	6077	0.693127
GC0713109_S109_AGGTTGCT_readname.txt.R1.bed.ChIC2	11140	3439	0.691293
GC0713109_S109_ATTGGCGT_readname.txt.R1.bed.ChIC2	38852	9473	0.756177
GC0713109_S109_CACTCTTG_readname.txt.R1.bed.ChIC2	27317	4107	0.849654
GC0713109_S109_CATGTGTG_readname.txt.R1.bed.ChIC2	35208	7642	0.782947
GC0713109_S109_CGTAATTA_readname.txt.R1.bed.ChIC2	45746	13420	0.706641
GC0713109_S109_GACTAAGA_readname.txt.R1.bed.ChIC2	22638	7120	0.685485
GC0713109_S109_GATAACCA_readname.txt.R1.bed.ChIC2	26908	9229	0.657017
GC0713109_S109_GCTTAGTA_readname.txt.R1.bed.ChIC2	12603	4117	0.673332
GC0713109_S109_GTCTCCTA_readname.txt.R1.bed.ChIC2	9545	3131	0.671975
GC0713109_S109_GTTATATC_readname.txt.R1.bed.ChIC2	9103	3153	0.653631
GC0713109_S109_TAAGGTGT_readname.txt.R1.bed.ChIC2	15533	3925	0.747312
GC0713109_S109_TACAGTGT_readname.txt.R1.bed.ChIC2	9373	2266	0.758242
GC0713109_S109_TAGCAGTT_readname.txt.R1.bed.ChIC2	9090	2317	0.745105
GC0713109_S109_TAGTTCTG_readname.txt.R1.bed.ChIC2	30624	4945	0.838525
GC0713109_S109_TCCGGTAT_readname.txt.R1.bed.ChIC2	11304	3016	0.733192
GC0713109_S109_TCTACTGT_readname.txt.R1.bed.ChIC2	17412	4595	0.736102
GC0713110_S110_AAGAGGTT_readname.txt.R1.bed.ChIC2	7070	1538	0.782461
GC0713110_S110_ACACACGT_readname.txt.R1.bed.ChIC2	14464	4412	0.694967
GC0713110_S110_ACGTACGT_readname.txt.R1.bed.ChIC2	8386	1706	0.796566
GC0713110_S110_ATCTGATG_readname.txt.R1.bed.ChIC2	58655	9438	0.839093
GC0713110_S110_ATGGCTGT_readname.txt.R1.bed.ChIC2	11231	3115	0.722643
GC0713110_S110_CGAGAATG_readname.txt.R1.bed.ChIC2	43383	6879	0.841436
GC0713110_S110_CTCTGATT_readname.txt.R1.bed.ChIC2	23391	7332	0.686546
GC0713110_S110_CTGCAATC_readname.txt.R1.bed.ChIC2	12600	3870	0.692857
GC0713110_S110_GACTGTGT_readname.txt.R1.bed.ChIC2	22466	5710	0.745838
GC0713110_S110_GAGACCTT_readname.txt.R1.bed.ChIC2	22996	5498	0.760915
GC0713110_S110_GCGTAATT_readname.txt.R1.bed.ChIC2	15704	3487	0.777955
GC0713110_S110_GGTCAATG_readname.txt.R1.bed.ChIC2	65327	10497	0.839316
GC0713110_S110_GTCTCCTA_readname.txt.R1.bed.ChIC2	13559	4281	0.684269
GC0713110_S110_TCCGGTAT_readname.txt.R1.bed.ChIC2	24958	5309	0.787283
GC0713110_S110_TCCTGCTG_readname.txt.R1.bed.ChIC2	47845	7381	0.845731
GC0713110_S110_TGCAGACA_readname.txt.R1.bed.ChIC2	6842	2173	0.682403
GC0713111_S111_AAGAATCT_readname.txt.R1.bed.ChIC2	14606	3706	0.746269
GC0713111_S111_AATCGGAT_readname.txt.R1.bed.ChIC2	14622	4528	0.69033
GC0713111_S111_ACGTACGT_readname.txt.R1.bed.ChIC2	20205	4470	0.778768
GC0713111_S111_ACTGCATG_readname.txt.R1.bed.ChIC2	21150	3245	0.846572
GC0713111_S111_ATACGACT_readname.txt.R1.bed.ChIC2	10044	3315	0.669952
GC0713111_S111_ATGACACC_readname.txt.R1.bed.ChIC2	6617	2442	0.630951
GC0713111_S111_ATGACTGT_readname.txt.R1.bed.ChIC2	17272	3445	0.800544
GC0713111_S111_CAATGTGT_readname.txt.R1.bed.ChIC2	43218	9979	0.769101
GC0713111_S111_CAATTCGT_readname.txt.R1.bed.ChIC2	42271	9761	0.769085
GC0713111_S111_CACTCTTG_readname.txt.R1.bed.ChIC2	14042	2159	0.846247
GC0713111_S111_CATGTATT_readname.txt.R1.bed.ChIC2	13685	3219	0.764779
GC0713111_S111_CATGTGTG_readname.txt.R1.bed.ChIC2	44054	6531	0.85175
GC0713111_S111_CGAGAATG_readname.txt.R1.bed.ChIC2	17503	2824	0.838656
GC0713111_S111_GTCTCCTA_readname.txt.R1.bed.ChIC2	8494	2882	0.660702
GC0713111_S111_GTGAACGT_readname.txt.R1.bed.ChIC2	25431	8470	0.666942
GC0713111_S111_TACACTGT_readname.txt.R1.bed.ChIC2	13786	3825	0.722545
GC0713111_S111_TAGACGGA_readname.txt.R1.bed.ChIC2	10535	3635	0.65496
GC0713111_S111_TCCTGCTG_readname.txt.R1.bed.ChIC2	79458	12680	0.840419
GC0713111_S111_TCGTTAGC_readname.txt.R1.bed.ChIC2	15578	5602	0.64039
GC0713111_S111_TCTGTTGT_readname.txt.R1.bed.ChIC2	8692	2302	0.735159
GC0713112_S112_AAGAATCT_readname.txt.R1.bed.ChIC2	15411	3757	0.756213
GC0713112_S112_AAGAGGTT_readname.txt.R1.bed.ChIC2	16463	3726	0.773674
GC0713112_S112_ATCTGATG_readname.txt.R1.bed.ChIC2	27648	4465	0.838505
GC0713112_S112_ATGGCTGT_readname.txt.R1.bed.ChIC2	19996	4977	0.7511
GC0713112_S112_CAATTCGT_readname.txt.R1.bed.ChIC2	16553	3812	0.769709
GC0713112_S112_CATAACTT_readname.txt.R1.bed.ChIC2	50953	11229	0.77962
GC0713112_S112_CGAGAATG_readname.txt.R1.bed.ChIC2	29717	4574	0.846081
GC0713112_S112_CGATTACA_readname.txt.R1.bed.ChIC2	18370	6394	0.651932
GC0713112_S112_CTAGTGTG_readname.txt.R1.bed.ChIC2	80083	12702	0.84139
GC0713112_S112_CTGCAATC_readname.txt.R1.bed.ChIC2	5609	1708	0.695489
GC0713112_S112_GACTGTGT_readname.txt.R1.bed.ChIC2	16450	3923	0.76152
GC0713112_S112_GAGACCTT_readname.txt.R1.bed.ChIC2	31618	6838	0.783731
GC0713112_S112_GATGGCTT_readname.txt.R1.bed.ChIC2	8344	2662	0.680968
GC0713112_S112_GGATCATC_readname.txt.R1.bed.ChIC2	17973	6340	0.647249
GC0713112_S112_TAACCAAG_readname.txt.R1.bed.ChIC2	14539	4923	0.661393
GC0713112_S112_TCCTGCTG_readname.txt.R1.bed.ChIC2	34390	5291	0.846147
GC0713112_S112_TCTGTTGT_readname.txt.R1.bed.ChIC2	14896	3712	0.750806
GC0713112_S112_TTCACTAG_readname.txt.R1.bed.ChIC2	22627	7058	0.688072
GC0713113_S113_AAGAATCT_readname.txt.R1.bed.ChIC2	14496	3489	0.759313
GC0713113_S113_AAGAGGTT_readname.txt.R1.bed.ChIC2	18684	4380	0.765575
GC0713113_S113_AGGTTGCT_readname.txt.R1.bed.ChIC2	15260	5033	0.670183
GC0713113_S113_ATACGACT_readname.txt.R1.bed.ChIC2	12547	4497	0.641588
GC0713113_S113_ATCTGATG_readname.txt.R1.bed.ChIC2	20392	3256	0.84033
GC0713113_S113_ATGACTGT_readname.txt.R1.bed.ChIC2	37249	10179	0.726731
GC0713113_S113_CATGTGTG_readname.txt.R1.bed.ChIC2	39236	6209	0.841752
GC0713113_S113_CTAGTGTG_readname.txt.R1.bed.ChIC2	35508	5513	0.844739
GC0713113_S113_CTGACGTT_readname.txt.R1.bed.ChIC2	22469	7356	0.672616
GC0713113_S113_GCGTAATT_readname.txt.R1.bed.ChIC2	13615	3205	0.764598
GC0713113_S113_GGAACTGT_readname.txt.R1.bed.ChIC2	38609	10830	0.719495
GC0713113_S113_GGATCATC_readname.txt.R1.bed.ChIC2	17067	6095	0.642878
GC0713113_S113_GTGAACGT_readname.txt.R1.bed.ChIC2	27036	9424	0.651428
GC0713113_S113_GTTATATC_readname.txt.R1.bed.ChIC2	7469	2848	0.618691
GC0713113_S113_TAACGTGT_readname.txt.R1.bed.ChIC2	12967	3452	0.733786
GC0713113_S113_TACACTGT_readname.txt.R1.bed.ChIC2	7951	2120	0.733367
GC0713113_S113_TACAGTGT_readname.txt.R1.bed.ChIC2	17474	4367	0.750086
GC0713113_S113_TGATGCGA_readname.txt.R1.bed.ChIC2	20713	6941	0.664896
GC0713113_S113_TGGCGTAT_readname.txt.R1.bed.ChIC2	33844	11966	0.646437
GC0713114_S114_ACGTACTC_readname.txt.R1.bed.ChIC2	11311	3414	0.69817
GC0713114_S114_AGAATCAG_readname.txt.R1.bed.ChIC2	17661	6030	0.65857
GC0713114_S114_AGCAATCC_readname.txt.R1.bed.ChIC2	6702	2215	0.669502
GC0713114_S114_AGGTTGCT_readname.txt.R1.bed.ChIC2	6893	2484	0.639634
GC0713114_S114_ATGACACC_readname.txt.R1.bed.ChIC2	4839	1525	0.684852
GC0713114_S114_CAAGGTCA_readname.txt.R1.bed.ChIC2	25732	8400	0.673558
GC0713114_S114_CAAGTCAC_readname.txt.R1.bed.ChIC2	28965	11529	0.601968
GC0713114_S114_CATAACTT_readname.txt.R1.bed.ChIC2	15909	3631	0.771764
GC0713114_S114_CATATGCT_readname.txt.R1.bed.ChIC2	22921	7393	0.677457
GC0713114_S114_CGATTACA_readname.txt.R1.bed.ChIC2	28877	9030	0.687294
GC0713114_S114_GACTGTGT_readname.txt.R1.bed.ChIC2	20380	5326	0.738665
GC0713114_S114_GATGGCTT_readname.txt.R1.bed.ChIC2	8849	2743	0.690021
GC0713114_S114_GGAACTGT_readname.txt.R1.bed.ChIC2	14085	3939	0.720341
GC0713114_S114_GGATCATC_readname.txt.R1.bed.ChIC2	8331	2991	0.640979
GC0713114_S114_TACGCGTT_readname.txt.R1.bed.ChIC2	22732	7181	0.684102
GC0713114_S114_TAGCAGTT_readname.txt.R1.bed.ChIC2	22587	5052	0.776332
GC0713114_S114_TCAAGTTG_readname.txt.R1.bed.ChIC2	12815	1932	0.849239
GC0713114_S114_TCGATTAA_readname.txt.R1.bed.ChIC2	12130	3933	0.675763
GC0713115_S115_AGCAATCC_readname.txt.R1.bed.ChIC2	9575	3165	0.669452
GC0713115_S115_ATAGATAC_readname.txt.R1.bed.ChIC2	14016	4389	0.686858
GC0713115_S115_ATGGACTG_readname.txt.R1.bed.ChIC2	65630	10268	0.843547
GC0713115_S115_CACTCTTG_readname.txt.R1.bed.ChIC2	61696	8872	0.856198
GC0713115_S115_CATATGCT_readname.txt.R1.bed.ChIC2	6592	1865	0.717081
GC0713115_S115_CATGTGTG_readname.txt.R1.bed.ChIC2	48203	7770	0.838807
GC0713115_S115_CGTAATTA_readname.txt.R1.bed.ChIC2	19602	6198	0.683808
GC0713115_S115_CTTCGTTG_readname.txt.R1.bed.ChIC2	21026	3118	0.851707
GC0713115_S115_GAGACCTT_readname.txt.R1.bed.ChIC2	12496	3004	0.759603
GC0713115_S115_GAGCGATA_readname.txt.R1.bed.ChIC2	37289	13061	0.649736
GC0713115_S115_GCGTAATT_readname.txt.R1.bed.ChIC2	10501	2348	0.776402
GC0713115_S115_TAACCAAG_readname.txt.R1.bed.ChIC2	8417	2521	0.700487
GC0713115_S115_TAAGGTGT_readname.txt.R1.bed.ChIC2	16612	4265	0.743258
GC0713115_S115_TACACTGT_readname.txt.R1.bed.ChIC2	9408	2565	0.72736
GC0713115_S115_TCATCGTG_readname.txt.R1.bed.ChIC2	68402	14280	0.791234
GC0713115_S115_TGATGCGA_readname.txt.R1.bed.ChIC2	20594	6819	0.668884
GC0713116_S116_ACGTACGT_readname.txt.R1.bed.ChIC2	10919	2418	0.778551
GC0713116_S116_AGTTGACC_readname.txt.R1.bed.ChIC2	7762	2689	0.653569
GC0713116_S116_ATTGGCGT_readname.txt.R1.bed.ChIC2	17129	4138	0.758421
GC0713116_S116_CAAGGTCA_readname.txt.R1.bed.ChIC2	6290	2192	0.65151
GC0713116_S116_CACAGTTG_readname.txt.R1.bed.ChIC2	30682	4935	0.839157
GC0713116_S116_CATAACTT_readname.txt.R1.bed.ChIC2	12797	2843	0.777839
GC0713116_S116_CATATGCT_readname.txt.R1.bed.ChIC2	10511	3431	0.67358
GC0713116_S116_CATGTAGA_readname.txt.R1.bed.ChIC2	9236	3386	0.633391
GC0713116_S116_CCTCATGT_readname.txt.R1.bed.ChIC2	19020	4962	0.739117
GC0713116_S116_CTCTGATT_readname.txt.R1.bed.ChIC2	10162	3252	0.679984
GC0713116_S116_CTGCAATC_readname.txt.R1.bed.ChIC2	6152	1870	0.696034
GC0713116_S116_GGATCATC_readname.txt.R1.bed.ChIC2	5619	1974	0.648692
GC0713116_S116_GTACCGAT_readname.txt.R1.bed.ChIC2	22444	5527	0.753743
GC0713116_S116_GTGAACGT_readname.txt.R1.bed.ChIC2	19687	6649	0.662264
GC0713116_S116_TAGTTCTG_readname.txt.R1.bed.ChIC2	32165	5092	0.841691
GC0713116_S116_TCCGGTAT_readname.txt.R1.bed.ChIC2	10105	2644	0.738347
GC0713116_S116_TCGATTAA_readname.txt.R1.bed.ChIC2	14627	4768	0.674027
GC0713117_S117_AACTGCCA_readname.txt.R1.bed.ChIC2	6853	2167	0.683788
GC0713117_S117_AGCAATCC_readname.txt.R1.bed.ChIC2	25259	7716	0.694525
GC0713117_S117_AGGTTGCT_readname.txt.R1.bed.ChIC2	31129	10033	0.677696
GC0713117_S117_ATAGATAC_readname.txt.R1.bed.ChIC2	18659	5636	0.697947
GC0713117_S117_ATGACACC_readname.txt.R1.bed.ChIC2	12288	3740	0.695638
GC0713117_S117_CAATGTGT_readname.txt.R1.bed.ChIC2	24529	6254	0.745036
GC0713117_S117_CATAACTT_readname.txt.R1.bed.ChIC2	10456	2492	0.761668
GC0713117_S117_CATGTAGA_readname.txt.R1.bed.ChIC2	14297	3934	0.724837
GC0713117_S117_GACTAAGA_readname.txt.R1.bed.ChIC2	19006	6049	0.681732
GC0713117_S117_GACTGTGT_readname.txt.R1.bed.ChIC2	17319	3881	0.775911
GC0713117_S117_GCTTAGTA_readname.txt.R1.bed.ChIC2	15130	4804	0.682485
GC0713117_S117_GGAACTGT_readname.txt.R1.bed.ChIC2	7174	1944	0.729021
GC0713117_S117_GTACCGAT_readname.txt.R1.bed.ChIC2	25678	6003	0.76622
GC0713117_S117_TAACGTGT_readname.txt.R1.bed.ChIC2	16471	4118	0.749985
GC0713117_S117_TCAAGTTG_readname.txt.R1.bed.ChIC2	35731	5374	0.849598
GC0713117_S117_TCCGGTAT_readname.txt.R1.bed.ChIC2	44170	10605	0.759905
GC0713117_S117_TGAGCGAA_readname.txt.R1.bed.ChIC2	11976	4532	0.621576
GC0713118_S118_ACACACGT_readname.txt.R1.bed.ChIC2	14440	4393	0.695776
GC0713118_S118_AGGTTGCT_readname.txt.R1.bed.ChIC2	7128	2329	0.67326
GC0713118_S118_ATTGGCGT_readname.txt.R1.bed.ChIC2	22978	5388	0.765515
GC0713118_S118_CGAACTAC_readname.txt.R1.bed.ChIC2	113664	26438	0.767402
GC0713118_S118_CTCTGATT_readname.txt.R1.bed.ChIC2	6608	1993	0.698396
GC0713118_S118_CTGCAATC_readname.txt.R1.bed.ChIC2	23980	7593	0.683361
GC0713118_S118_GACTGTGT_readname.txt.R1.bed.ChIC2	32827	8251	0.748652
GC0713118_S118_GAGACCTT_readname.txt.R1.bed.ChIC2	22621	5382	0.762079
GC0713118_S118_GATGGCTT_readname.txt.R1.bed.ChIC2	7848	2478	0.684251
GC0713118_S118_GCGTAATT_readname.txt.R1.bed.ChIC2	20205	4553	0.77466
GC0713118_S118_GGAACTGT_readname.txt.R1.bed.ChIC2	8873	2434	0.725685
GC0713118_S118_GGATCATC_readname.txt.R1.bed.ChIC2	11687	4047	0.653718
GC0713118_S118_GTGAACGT_readname.txt.R1.bed.ChIC2	10103	3378	0.665644
GC0713118_S118_GTTATATC_readname.txt.R1.bed.ChIC2	22026	5786	0.73731
GC0713118_S118_TAACCAAG_readname.txt.R1.bed.ChIC2	10779	3390	0.6855
GC0713118_S118_TACAGTGT_readname.txt.R1.bed.ChIC2	19708	4389	0.777299
GC0713118_S118_TCCGGTAT_readname.txt.R1.bed.ChIC2	38849	9847	0.746531
GC0713118_S118_TCCTGCTG_readname.txt.R1.bed.ChIC2	18102	2919	0.838747
GC0713118_S118_TGATGCGA_readname.txt.R1.bed.ChIC2	8803	2929	0.667273
GC0713118_S118_TGCAGACA_readname.txt.R1.bed.ChIC2	10348	3181	0.692598
GC0713118_S118_TTAAGCAT_readname.txt.R1.bed.ChIC2	15124	4767	0.684806
GC0713119_S119_AAGAATCT_readname.txt.R1.bed.ChIC2	14838	3512	0.76331
GC0713119_S119_ATACGACT_readname.txt.R1.bed.ChIC2	9058	3091	0.658755
GC0713119_S119_ATAGATAC_readname.txt.R1.bed.ChIC2	13095	3971	0.696754
GC0713119_S119_ATCTGATG_readname.txt.R1.bed.ChIC2	35091	5666	0.838534
GC0713119_S119_ATGGACTG_readname.txt.R1.bed.ChIC2	576795	76644	0.867121
GC0713119_S119_CAAGTCAC_readname.txt.R1.bed.ChIC2	11933	4545	0.619123
GC0713119_S119_CATATGCT_readname.txt.R1.bed.ChIC2	21215	6593	0.689229
GC0713119_S119_CCTAGTAG_readname.txt.R1.bed.ChIC2	10997	3435	0.687642
GC0713119_S119_CGAGAATG_readname.txt.R1.bed.ChIC2	55360	8643	0.843876
GC0713119_S119_CTGACGTT_readname.txt.R1.bed.ChIC2	11601	3887	0.664943
GC0713119_S119_GACTGTGT_readname.txt.R1.bed.ChIC2	11323	2930	0.741235
GC0713119_S119_GAGACCTT_readname.txt.R1.bed.ChIC2	54000	12847	0.762093
GC0713119_S119_GCGTAATT_readname.txt.R1.bed.ChIC2	11856	2805	0.763411
GC0713119_S119_GGATCATC_readname.txt.R1.bed.ChIC2	22063	7864	0.643566
GC0713119_S119_TAAGGTGT_readname.txt.R1.bed.ChIC2	18365	4965	0.729649
GC0713119_S119_TAGCAGTT_readname.txt.R1.bed.ChIC2	13805	2946	0.786599
GC0713119_S119_TCCGGTAT_readname.txt.R1.bed.ChIC2	19757	5004	0.746723
GC0713119_S119_TCGTCGAT_readname.txt.R1.bed.ChIC2	6147	2132	0.653164
GC0713119_S119_TGGCGTAT_readname.txt.R1.bed.ChIC2	10555	3604	0.65855
GC0713119_S119_TTCACGAT_readname.txt.R1.bed.ChIC2	7882	1892	0.759959
GC0713120_S120_AATGACAG_readname.txt.R1.bed.ChIC2	15548	5521	0.644906
GC0713120_S120_AGGTTGCT_readname.txt.R1.bed.ChIC2	4341	1394	0.678876
GC0713120_S120_ATGACACC_readname.txt.R1.bed.ChIC2	18712	6327	0.661875
GC0713120_S120_ATGGCTGT_readname.txt.R1.bed.ChIC2	16321	4217	0.741621
GC0713120_S120_CAAGATAT_readname.txt.R1.bed.ChIC2	16188	3603	0.777428
GC0713120_S120_CAATGTGT_readname.txt.R1.bed.ChIC2	14379	3539	0.753877
GC0713120_S120_CAGCTCTT_readname.txt.R1.bed.ChIC2	27318	7420	0.728384
GC0713120_S120_CATATGCT_readname.txt.R1.bed.ChIC2	26232	8053	0.693009
GC0713120_S120_CCTCATGT_readname.txt.R1.bed.ChIC2	12130	3264	0.730915
GC0713120_S120_CGAGAATG_readname.txt.R1.bed.ChIC2	49241	7871	0.840154
GC0713120_S120_GAGACCTT_readname.txt.R1.bed.ChIC2	41699	10069	0.758531
GC0713120_S120_GCTTAGTA_readname.txt.R1.bed.ChIC2	11951	3975	0.667392
GC0713120_S120_TAACCAAG_readname.txt.R1.bed.ChIC2	9128	3142	0.655784
GC0713120_S120_TACACTGT_readname.txt.R1.bed.ChIC2	7476	2084	0.721241
GC0713120_S120_TAGCAGTT_readname.txt.R1.bed.ChIC2	15092	3400	0.774715
GC0713120_S120_TCAAGTTG_readname.txt.R1.bed.ChIC2	26324	4141	0.842691
GC0713120_S120_TTCACGAT_readname.txt.R1.bed.ChIC2	15127	3178	0.789912
GC0713120_S120_TTCACTAG_readname.txt.R1.bed.ChIC2	80620	20007	0.751836
GC0713121_S121_ACACACGT_readname.txt.R1.bed.ChIC2	8864	2532	0.71435
GC0713121_S121_ACGTACTC_readname.txt.R1.bed.ChIC2	56140	18293	0.674154
GC0713121_S121_ATCTGATG_readname.txt.R1.bed.ChIC2	62908	9639	0.846776
GC0713121_S121_CAAGATAT_readname.txt.R1.bed.ChIC2	22544	5335	0.763352
GC0713121_S121_CAGCTCTT_readname.txt.R1.bed.ChIC2	35857	11571	0.677302
GC0713121_S121_CATGTAGA_readname.txt.R1.bed.ChIC2	11959	3488	0.708337
GC0713121_S121_CATGTATT_readname.txt.R1.bed.ChIC2	40011	9642	0.759016
GC0713121_S121_CGATTACA_readname.txt.R1.bed.ChIC2	22623	6920	0.694117
GC0713121_S121_CTCTGATT_readname.txt.R1.bed.ChIC2	28892	9041	0.687076
GC0713121_S121_GATATTGT_readname.txt.R1.bed.ChIC2	13485	3718	0.724286
GC0713121_S121_GTTATATC_readname.txt.R1.bed.ChIC2	15741	5213	0.668827
GC0713121_S121_TAGTTCTG_readname.txt.R1.bed.ChIC2	23604	3636	0.845958
GC0713121_S121_TCAAGTTG_readname.txt.R1.bed.ChIC2	36512	5595	0.846763
GC0713121_S121_TCCTGCTG_readname.txt.R1.bed.ChIC2	34780	5300	0.847614
GC0713122_S122_AGTTGACC_readname.txt.R1.bed.ChIC2	184048	52739	0.71345
GC0713122_S122_ATGACACC_readname.txt.R1.bed.ChIC2	12449	4288	0.655555
GC0713122_S122_CAAGATAT_readname.txt.R1.bed.ChIC2	35953	8905	0.752316
GC0713122_S122_CAAGTCAC_readname.txt.R1.bed.ChIC2	18146	6609	0.635788
GC0713122_S122_CACAGTTG_readname.txt.R1.bed.ChIC2	35568	5559	0.843708
GC0713122_S122_CACTCTTG_readname.txt.R1.bed.ChIC2	34546	5539	0.839663
GC0713122_S122_CATGTAGA_readname.txt.R1.bed.ChIC2	8401	2526	0.699322
GC0713122_S122_GAGACCTT_readname.txt.R1.bed.ChIC2	27755	6798	0.755071
GC0713122_S122_GGAACTGT_readname.txt.R1.bed.ChIC2	15682	4529	0.711198
GC0713122_S122_TAACCAAG_readname.txt.R1.bed.ChIC2	7360	2533	0.655842
GC0713122_S122_TACGCGTT_readname.txt.R1.bed.ChIC2	12571	3866	0.692467
GC0713122_S122_TCAGCTTG_readname.txt.R1.bed.ChIC2	8297	2727	0.671327
GC0713122_S122_TCGTCGAT_readname.txt.R1.bed.ChIC2	15550	5544	0.643473
GC0713123_S123_AAGAGGTT_readname.txt.R1.bed.ChIC2	15313	3677	0.759877
GC0713123_S123_AGCAATCC_readname.txt.R1.bed.ChIC2	13330	4280	0.67892
GC0713123_S123_AGGCTTGA_readname.txt.R1.bed.ChIC2	10779	3797	0.647741
GC0713123_S123_ATTGGCGT_readname.txt.R1.bed.ChIC2	24960	6601	0.735537
GC0713123_S123_CAGCTCTT_readname.txt.R1.bed.ChIC2	22611	7393	0.673035
GC0713123_S123_CATATGCT_readname.txt.R1.bed.ChIC2	12779	3726	0.708428
GC0713123_S123_CATGGTGT_readname.txt.R1.bed.ChIC2	15334	4136	0.730273
GC0713123_S123_CGAACTAC_readname.txt.R1.bed.ChIC2	7108	2385	0.664463
GC0713123_S123_CGAGAATG_readname.txt.R1.bed.ChIC2	26938	4235	0.842787
GC0713123_S123_GCGTAATT_readname.txt.R1.bed.ChIC2	18884	4460	0.763821
GC0713123_S123_GGAACTGT_readname.txt.R1.bed.ChIC2	12334	3494	0.716718
GC0713123_S123_GGTCAATG_readname.txt.R1.bed.ChIC2	22651	3722	0.835681
GC0713123_S123_TAACGTGT_readname.txt.R1.bed.ChIC2	17560	4749	0.729556
GC0713123_S123_TCCGGTAT_readname.txt.R1.bed.ChIC2	40779	10545	0.741411
GC0713123_S123_TGCAGACA_readname.txt.R1.bed.ChIC2	11303	3524	0.688224
GC0713124_S124_AAGAATCT_readname.txt.R1.bed.ChIC2	23905	4354	0.817862
GC0713124_S124_AAGAGGTT_readname.txt.R1.bed.ChIC2	20112	4501	0.776203
GC0713124_S124_ATTAAGCG_readname.txt.R1.bed.ChIC2	10579	3345	0.683808
GC0713124_S124_CAATTCGT_readname.txt.R1.bed.ChIC2	17829	4110	0.769477
GC0713124_S124_CATAACTT_readname.txt.R1.bed.ChIC2	16216	3479	0.785459
GC0713124_S124_CATGTAGA_readname.txt.R1.bed.ChIC2	14955	4357	0.708659
GC0713124_S124_CGAGAATG_readname.txt.R1.bed.ChIC2	77308	9172	0.881358
GC0713124_S124_GACGTTAA_readname.txt.R1.bed.ChIC2	5428	1691	0.688467
GC0713124_S124_GATAACCA_readname.txt.R1.bed.ChIC2	19560	6163	0.684918
GC0713124_S124_GCGTAATT_readname.txt.R1.bed.ChIC2	36418	8753	0.759652
GC0713124_S124_GTCTCCTA_readname.txt.R1.bed.ChIC2	223051	46230	0.792738
GC0713124_S124_TAACGTGT_readname.txt.R1.bed.ChIC2	17141	4400	0.743306
GC0713124_S124_TAGCAGTT_readname.txt.R1.bed.ChIC2	17693	4094	0.768609
GC0713124_S124_TAGTTCTG_readname.txt.R1.bed.ChIC2	40468	6246	0.845656
GC0713124_S124_TCAGCTTG_readname.txt.R1.bed.ChIC2	10271	3246	0.683965
GC0713124_S124_TCATCGTG_readname.txt.R1.bed.ChIC2	73324	10699	0.854086
GC0713124_S124_TCGTCGAT_readname.txt.R1.bed.ChIC2	6459	2212	0.657532
GC0713124_S124_TGATGCGA_readname.txt.R1.bed.ChIC2	32457	10465	0.677573
GC0713124_S124_TGGCGTAT_readname.txt.R1.bed.ChIC2	223685	62672	0.71982
GC0713125_S125_AATGACAG_readname.txt.R1.bed.ChIC2	17540	6937	0.604504
GC0713125_S125_ACACACGT_readname.txt.R1.bed.ChIC2	11848	3711	0.686783
GC0713125_S125_ACGTACTC_readname.txt.R1.bed.ChIC2	27644	8537	0.691181
GC0713125_S125_ATGACTGT_readname.txt.R1.bed.ChIC2	23479	6015	0.743814
GC0713125_S125_ATGGACTG_readname.txt.R1.bed.ChIC2	116085	18277	0.842555
GC0713125_S125_CAAGGTCA_readname.txt.R1.bed.ChIC2	11707	3917	0.665414
GC0713125_S125_CAAGTCAC_readname.txt.R1.bed.ChIC2	28288	10060	0.644372
GC0713125_S125_CATAACTT_readname.txt.R1.bed.ChIC2	27420	6047	0.779468
GC0713125_S125_CATGTGTG_readname.txt.R1.bed.ChIC2	22760	3535	0.844684
GC0713125_S125_CCTAGTAG_readname.txt.R1.bed.ChIC2	18068	5200	0.712198
GC0713125_S125_CGAACTAC_readname.txt.R1.bed.ChIC2	14672	4716	0.678571
GC0713125_S125_CGTAATTA_readname.txt.R1.bed.ChIC2	29097	7193	0.752792
GC0713125_S125_GAGCGATA_readname.txt.R1.bed.ChIC2	26098	9501	0.635949
GC0713125_S125_GCGTAATT_readname.txt.R1.bed.ChIC2	40549	8864	0.7814
GC0713125_S125_GTCTCCTA_readname.txt.R1.bed.ChIC2	16201	5332	0.670885
GC0713125_S125_TACACTGT_readname.txt.R1.bed.ChIC2	17626	4637	0.736923
GC0713125_S125_TACAGTGT_readname.txt.R1.bed.ChIC2	47739	10104	0.788349
GC0713125_S125_TCGATTAA_readname.txt.R1.bed.ChIC2	25323	8346	0.670418
GC0713125_S125_TCGTCGAT_readname.txt.R1.bed.ChIC2	9836	3688	0.625051
GC0713125_S125_TGAGCGAA_readname.txt.R1.bed.ChIC2	12248	3964	0.676355
GC0713125_S125_TGATGCGA_readname.txt.R1.bed.ChIC2	5182	1703	0.671362
GC0713125_S125_TGGCGTAT_readname.txt.R1.bed.ChIC2	11520	3756	0.673958
GC0713125_S125_TTCACGAT_readname.txt.R1.bed.ChIC2	17995	4532	0.748152
GC0713126_S126_AGAATCAG_readname.txt.R1.bed.ChIC2	9006	3061	0.660115
GC0713126_S126_ATTAAGCG_readname.txt.R1.bed.ChIC2	13348	4303	0.67763
GC0713126_S126_CATGGTGT_readname.txt.R1.bed.ChIC2	15407	4131	0.731875
GC0713126_S126_CGAGAATG_readname.txt.R1.bed.ChIC2	33164	5194	0.843384
GC0713126_S126_CGATTACA_readname.txt.R1.bed.ChIC2	9441	2906	0.692194
GC0713126_S126_CGTAATTA_readname.txt.R1.bed.ChIC2	13086	3911	0.701131
GC0713126_S126_CTAGTGTG_readname.txt.R1.bed.ChIC2	40380	6109	0.848712
GC0713126_S126_CTCTGATT_readname.txt.R1.bed.ChIC2	8374	2534	0.697397
GC0713126_S126_GACTAAGA_readname.txt.R1.bed.ChIC2	11528	3840	0.666898
GC0713126_S126_GATGGCTT_readname.txt.R1.bed.ChIC2	8775	2642	0.698917
GC0713126_S126_GCTTAGTA_readname.txt.R1.bed.ChIC2	10994	3714	0.662179
GC0713126_S126_TAAGGTGT_readname.txt.R1.bed.ChIC2	12446	3317	0.733489
GC0713126_S126_TCAGCTTG_readname.txt.R1.bed.ChIC2	27812	8799	0.683626
GC0713126_S126_TCCTGCTG_readname.txt.R1.bed.ChIC2	44688	6902	0.845551
GC0713126_S126_TGATGCGA_readname.txt.R1.bed.ChIC2	29624	9360	0.68404
GC0713126_S126_TGGCGTAT_readname.txt.R1.bed.ChIC2	18329	6143	0.664848
GC0713126_S126_TTAAGCAT_readname.txt.R1.bed.ChIC2	9134	2989	0.672761
GC0713127_S127_ATAGATAC_readname.txt.R1.bed.ChIC2	8685	2925	0.663212
GC0713127_S127_ATATGCTG_readname.txt.R1.bed.ChIC2	33174	11410	0.656056
GC0713127_S127_ATCTGATG_readname.txt.R1.bed.ChIC2	58345	9375	0.839318
GC0713127_S127_ATGACACC_readname.txt.R1.bed.ChIC2	7155	2514	0.648637
GC0713127_S127_CAAGATAT_readname.txt.R1.bed.ChIC2	30599	7564	0.752802
GC0713127_S127_CAATGTGT_readname.txt.R1.bed.ChIC2	16483	4381	0.734211
GC0713127_S127_CTGACGTT_readname.txt.R1.bed.ChIC2	6019	1829	0.696129
GC0713127_S127_GAGACCTT_readname.txt.R1.bed.ChIC2	24032	6004	0.750166
GC0713127_S127_GTCTCCTA_readname.txt.R1.bed.ChIC2	4951	1594	0.678045
GC0713127_S127_TAGTTCTG_readname.txt.R1.bed.ChIC2	64812	10935	0.831281
GC0713127_S127_TCCGGTAT_readname.txt.R1.bed.ChIC2	17405	3941	0.773571
GC0713127_S127_TGCAGACA_readname.txt.R1.bed.ChIC2	8378	2543	0.696467
GC0713127_S127_TGGACATG_readname.txt.R1.bed.ChIC2	13711	4849	0.646342
GC0713127_S127_TGGCGTAT_readname.txt.R1.bed.ChIC2	19900	7285	0.63392
GC0713128_S128_AACTGCCA_readname.txt.R1.bed.ChIC2	11052	3541	0.679606
GC0713128_S128_AAGAGGTT_readname.txt.R1.bed.ChIC2	31142	6569	0.789063
GC0713128_S128_ACTGCATG_readname.txt.R1.bed.ChIC2	104554	15287	0.853788
GC0713128_S128_AGGTTGCT_readname.txt.R1.bed.ChIC2	31738	10510	0.668851
GC0713128_S128_CAAGTCAC_readname.txt.R1.bed.ChIC2	11691	4223	0.638782
GC0713128_S128_CAGTGATG_readname.txt.R1.bed.ChIC2	60837	9161	0.849417
GC0713128_S128_CATAACTT_readname.txt.R1.bed.ChIC2	57272	13408	0.765889
GC0713128_S128_CATGGTGT_readname.txt.R1.bed.ChIC2	17394	5156	0.703576
GC0713128_S128_CCTCATGT_readname.txt.R1.bed.ChIC2	13957	3611	0.741277
GC0713128_S128_CGAGAATG_readname.txt.R1.bed.ChIC2	49168	7825	0.840852
GC0713128_S128_CTCTGATT_readname.txt.R1.bed.ChIC2	8749	2933	0.664762
GC0713128_S128_GAGCGATA_readname.txt.R1.bed.ChIC2	15138	5374	0.644999
GC0713128_S128_GATAACCA_readname.txt.R1.bed.ChIC2	9777	3234	0.669224
GC0713128_S128_GTACCGAT_readname.txt.R1.bed.ChIC2	28576	6951	0.756754
GC0713128_S128_GTCTCCTA_readname.txt.R1.bed.ChIC2	4843	1483	0.693785
GC0713128_S128_TAACCAAG_readname.txt.R1.bed.ChIC2	10221	2997	0.70678
GC0713128_S128_TAAGGTGT_readname.txt.R1.bed.ChIC2	15525	3906	0.748406
GC0713128_S128_TACGCGTT_readname.txt.R1.bed.ChIC2	7922	2453	0.690356
GC0713128_S128_TAGCAGTT_readname.txt.R1.bed.ChIC2	14823	3540	0.761182
GC0713128_S128_TCAGCTTG_readname.txt.R1.bed.ChIC2	12429	3892	0.686861
GC0713128_S128_TCATCGTG_readname.txt.R1.bed.ChIC2	26586	3971	0.850636
GC0713128_S128_TCGTTAGC_readname.txt.R1.bed.ChIC2	6456	1990	0.69176
GC0713128_S128_TGAGCGAA_readname.txt.R1.bed.ChIC2	20109	7374	0.633299
GC0713128_S128_TTCACTAG_readname.txt.R1.bed.ChIC2	13002	4397	0.661821
GC0713129_S129_AAGAGGTT_readname.txt.R1.bed.ChIC2	19081	4460	0.76626
GC0713129_S129_ACACACGT_readname.txt.R1.bed.ChIC2	66317	21113	0.681635
GC0713129_S129_AGAGTTGT_readname.txt.R1.bed.ChIC2	19751	5473	0.7229
GC0713129_S129_AGGTTGCT_readname.txt.R1.bed.ChIC2	7690	2577	0.664889
GC0713129_S129_ATGGCTGT_readname.txt.R1.bed.ChIC2	15908	4185	0.736925
GC0713129_S129_ATTGGCGT_readname.txt.R1.bed.ChIC2	16404	4134	0.747988
GC0713129_S129_CATATGCT_readname.txt.R1.bed.ChIC2	17711	5562	0.685958
GC0713129_S129_CCTAGTAG_readname.txt.R1.bed.ChIC2	7452	2318	0.688943
GC0713129_S129_GATATTGT_readname.txt.R1.bed.ChIC2	17451	4503	0.741963
GC0713129_S129_GCGTAATT_readname.txt.R1.bed.ChIC2	18767	4379	0.766665
GC0713129_S129_GCTTAGTA_readname.txt.R1.bed.ChIC2	12396	4247	0.657389
GC0713129_S129_GGTCAATG_readname.txt.R1.bed.ChIC2	23048	3987	0.827013
GC0713129_S129_TAACCAAG_readname.txt.R1.bed.ChIC2	18513	5801	0.686653
GC0713129_S129_TAGACGGA_readname.txt.R1.bed.ChIC2	27328	9351	0.657823
GC0713129_S129_TCAGCTTG_readname.txt.R1.bed.ChIC2	10129	3073	0.696614
GC0713129_S129_TGGACATG_readname.txt.R1.bed.ChIC2	12957	4483	0.654009
GC0713129_S129_TTCACGAT_readname.txt.R1.bed.ChIC2	9585	2546	0.734377
GC0713130_S130_AATCGGAT_readname.txt.R1.bed.ChIC2	163330	42148	0.741946
GC0713130_S130_AATGACAG_readname.txt.R1.bed.ChIC2	8860	2988	0.662754
GC0713130_S130_AGAGTTGT_readname.txt.R1.bed.ChIC2	13456	3562	0.735285
GC0713130_S130_ATCTGATG_readname.txt.R1.bed.ChIC2	40979	6270	0.846995
GC0713130_S130_CATGTGTG_readname.txt.R1.bed.ChIC2	24179	3752	0.844824
GC0713130_S130_CGTAATTA_readname.txt.R1.bed.ChIC2	22322	6758	0.697249
GC0713130_S130_CTAGTGTG_readname.txt.R1.bed.ChIC2	38260	5864	0.846733
GC0713130_S130_CTGACGTT_readname.txt.R1.bed.ChIC2	13268	3892	0.706663
GC0713130_S130_GAGACCTT_readname.txt.R1.bed.ChIC2	10536	2725	0.741363
GC0713130_S130_GCTTAGTA_readname.txt.R1.bed.ChIC2	13652	4515	0.669279
GC0713130_S130_TAAGGTGT_readname.txt.R1.bed.ChIC2	30412	7471	0.75434
GC0713130_S130_TACGCGTT_readname.txt.R1.bed.ChIC2	14466	4381	0.697152
GC0713130_S130_TAGCAGTT_readname.txt.R1.bed.ChIC2	9103	2094	0.769966
GC0713130_S130_TGATGCGA_readname.txt.R1.bed.ChIC2	8103	2527	0.68814
GC0713131_S131_AATCGGAT_readname.txt.R1.bed.ChIC2	15304	4731	0.690865
GC0713131_S131_ACGTACGT_readname.txt.R1.bed.ChIC2	18177	4257	0.765803
GC0713131_S131_ATACGACT_readname.txt.R1.bed.ChIC2	6372	2068	0.675455
GC0713131_S131_ATGACTGT_readname.txt.R1.bed.ChIC2	33971	8868	0.738954
GC0713131_S131_CAATGTGT_readname.txt.R1.bed.ChIC2	11035	2855	0.741278
GC0713131_S131_CATGTATT_readname.txt.R1.bed.ChIC2	69107	12369	0.821017
GC0713131_S131_CATGTGTG_readname.txt.R1.bed.ChIC2	82492	14909	0.819267
GC0713131_S131_CGAGAATG_readname.txt.R1.bed.ChIC2	85001	12186	0.856637
GC0713131_S131_GACGTTAA_readname.txt.R1.bed.ChIC2	8273	2793	0.662396
GC0713131_S131_GAGACCTT_readname.txt.R1.bed.ChIC2	18761	4949	0.736208
GC0713131_S131_GGAACTGT_readname.txt.R1.bed.ChIC2	14185	4115	0.709905
GC0713131_S131_GTGAACGT_readname.txt.R1.bed.ChIC2	13671	4909	0.640919
GC0713131_S131_TACAGTGT_readname.txt.R1.bed.ChIC2	11212	2688	0.760257
GC0713131_S131_TAGCAGTT_readname.txt.R1.bed.ChIC2	47034	11254	0.760726
GC0713131_S131_TCCTGCTG_readname.txt.R1.bed.ChIC2	22479	3567	0.841319
GC0713131_S131_TCTACTGT_readname.txt.R1.bed.ChIC2	27551	7714	0.72001
GC0713131_S131_TTAAGCAT_readname.txt.R1.bed.ChIC2	11382	3838	0.662801
GC0713132_S132_ATGGACTG_readname.txt.R1.bed.ChIC2	94773	13000	0.86283
GC0713132_S132_ATGGCTGT_readname.txt.R1.bed.ChIC2	21363	5388	0.747788
GC0713132_S132_ATTGGCGT_readname.txt.R1.bed.ChIC2	14974	3488	0.767063
GC0713132_S132_CAATGTGT_readname.txt.R1.bed.ChIC2	19048	4633	0.756772
GC0713132_S132_CAATTCGT_readname.txt.R1.bed.ChIC2	18194	3903	0.785479
GC0713132_S132_CACTCTTG_readname.txt.R1.bed.ChIC2	106702	15884	0.851137
GC0713132_S132_CAGCTCTT_readname.txt.R1.bed.ChIC2	17854	5614	0.685561
GC0713132_S132_CATATGCT_readname.txt.R1.bed.ChIC2	19124	5629	0.705658
GC0713132_S132_CATGTATT_readname.txt.R1.bed.ChIC2	35858	7256	0.797646
GC0713132_S132_CCTCATGT_readname.txt.R1.bed.ChIC2	16180	4211	0.73974
GC0713132_S132_CGTAATTA_readname.txt.R1.bed.ChIC2	21749	6528	0.699848
GC0713132_S132_GACTAAGA_readname.txt.R1.bed.ChIC2	19812	6350	0.679487
GC0713132_S132_GAGCGATA_readname.txt.R1.bed.ChIC2	7410	2536	0.65776
GC0713132_S132_GATAACCA_readname.txt.R1.bed.ChIC2	21031	6467	0.692502
GC0713132_S132_GCTTAGTA_readname.txt.R1.bed.ChIC2	7805	2457	0.685202
GC0713132_S132_GTCTCCTA_readname.txt.R1.bed.ChIC2	22252	6888	0.690455
GC0713132_S132_TAACGTGT_readname.txt.R1.bed.ChIC2	31420	7998	0.745449
GC0713132_S132_TAGTTCTG_readname.txt.R1.bed.ChIC2	79666	12485	0.843283
GC0713132_S132_TCAAGTTG_readname.txt.R1.bed.ChIC2	73674	11156	0.848576
GC0713132_S132_TCCTGCTG_readname.txt.R1.bed.ChIC2	27485	4252	0.845297
GC0713132_S132_TGAGCGAA_readname.txt.R1.bed.ChIC2	5771	1954	0.661411
GC0713132_S132_TTCACTAG_readname.txt.R1.bed.ChIC2	9305	2975	0.680279
GC0713137_S137_AATGACAG_readname.txt.R1.bed.ChIC2	6014	3039	0.494679
GC0713137_S137_AGTTGACC_readname.txt.R1.bed.ChIC2	10312	3953	0.61666
GC0713137_S137_CAATTCGT_readname.txt.R1.bed.ChIC2	13619	4707	0.65438
GC0713137_S137_CATATGCT_readname.txt.R1.bed.ChIC2	13255	5471	0.58725
GC0713137_S137_CATGGTGT_readname.txt.R1.bed.ChIC2	10200	3865	0.621078
GC0713137_S137_CGAACTAC_readname.txt.R1.bed.ChIC2	15906	6928	0.564441
GC0713137_S137_CGTAATTA_readname.txt.R1.bed.ChIC2	4329	1794	0.585586
GC0713137_S137_TAACCAAG_readname.txt.R1.bed.ChIC2	10480	4553	0.565553
GC0713137_S137_TCTACTGT_readname.txt.R1.bed.ChIC2	6915	2591	0.625307
GC0713137_S137_TTCACTAG_readname.txt.R1.bed.ChIC2	12876	5015	0.610516
GC0713140_S140_AAGAGGTT_readname.txt.R1.bed.ChIC2	24278	5793	0.761389
GC0713140_S140_ACGTACTC_readname.txt.R1.bed.ChIC2	9317	2744	0.705485
GC0713140_S140_AGGTTGCT_readname.txt.R1.bed.ChIC2	8161	2605	0.680799
GC0713140_S140_AGTTGACC_readname.txt.R1.bed.ChIC2	8850	2516	0.715706
GC0713140_S140_ATGACACC_readname.txt.R1.bed.ChIC2	31544	10578	0.664659
GC0713140_S140_ATGACTGT_readname.txt.R1.bed.ChIC2	30349	8066	0.734225
GC0713140_S140_CAAGGTCA_readname.txt.R1.bed.ChIC2	8604	3241	0.623315
GC0713140_S140_CAATGTGT_readname.txt.R1.bed.ChIC2	15965	3917	0.754651
GC0713140_S140_CAATTCGT_readname.txt.R1.bed.ChIC2	9091	1949	0.785612
GC0713140_S140_CAGCTCTT_readname.txt.R1.bed.ChIC2	10293	3331	0.676382
GC0713140_S140_CATATGCT_readname.txt.R1.bed.ChIC2	12785	3552	0.722174
GC0713140_S140_CTTCGTTG_readname.txt.R1.bed.ChIC2	48622	7421	0.847374
GC0713140_S140_TAAGGTGT_readname.txt.R1.bed.ChIC2	14806	4257	0.712481
GC0713140_S140_TCATCGTG_readname.txt.R1.bed.ChIC2	54255	8175	0.849323
GC0713140_S140_TCGTTAGC_readname.txt.R1.bed.ChIC2	12710	4058	0.680724
GC0713140_S140_TTCACGAT_readname.txt.R1.bed.ChIC2	37813	6763	0.821146
GC0713145_S145_ACGTACTC_readname.txt.R1.bed.ChIC2	111494	26353	0.763638
GC0713145_S145_AGAGTTGT_readname.txt.R1.bed.ChIC2	6085	1668	0.725883
GC0713145_S145_ATTGGCGT_readname.txt.R1.bed.ChIC2	9734	2506	0.742552
GC0713145_S145_CAAGATAT_readname.txt.R1.bed.ChIC2	21782	5209	0.760858
GC0713145_S145_CAAGGTCA_readname.txt.R1.bed.ChIC2	11481	3880	0.66205
GC0713145_S145_CAGCTCTT_readname.txt.R1.bed.ChIC2	14632	5050	0.654866
GC0713145_S145_GACTAAGA_readname.txt.R1.bed.ChIC2	9498	3130	0.670457
GC0713145_S145_GACTGTGT_readname.txt.R1.bed.ChIC2	13298	3442	0.741164
GC0713145_S145_GAGACCTT_readname.txt.R1.bed.ChIC2	39712	9868	0.751511
GC0713145_S145_GATATTGT_readname.txt.R1.bed.ChIC2	39520	10647	0.730592
GC0713145_S145_GGAACTGT_readname.txt.R1.bed.ChIC2	13212	3711	0.719119
GC0713145_S145_TAACGTGT_readname.txt.R1.bed.ChIC2	14613	3755	0.743037
GC0713145_S145_TCTACTGT_readname.txt.R1.bed.ChIC2	10812	3389	0.686552
GC0713146_S146_AAGAGGTT_readname.txt.R1.bed.ChIC2	18887	4432	0.765341
GC0713146_S146_AGAGTTGT_readname.txt.R1.bed.ChIC2	8482	2196	0.741099
GC0713146_S146_ATGGCTGT_readname.txt.R1.bed.ChIC2	27593	7489	0.728591
GC0713146_S146_CAAGGTCA_readname.txt.R1.bed.ChIC2	7892	2793	0.646097
GC0713146_S146_CAATGTGT_readname.txt.R1.bed.ChIC2	23124	6021	0.739621
GC0713146_S146_CCTCATGT_readname.txt.R1.bed.ChIC2	19633	5249	0.732644
GC0713146_S146_CTGACGTT_readname.txt.R1.bed.ChIC2	14596	4804	0.670869
GC0713146_S146_GACTGTGT_readname.txt.R1.bed.ChIC2	76245	14645	0.807922
GC0713146_S146_GAGACCTT_readname.txt.R1.bed.ChIC2	6470	1515	0.765842
GC0713146_S146_GAGCGATA_readname.txt.R1.bed.ChIC2	11926	4312	0.638437
GC0713146_S146_GATAACCA_readname.txt.R1.bed.ChIC2	247103	66959	0.729024
GC0713146_S146_GCGTAATT_readname.txt.R1.bed.ChIC2	7167	1612	0.77508
GC0713146_S146_GTTATATC_readname.txt.R1.bed.ChIC2	7352	2681	0.635337
GC0713146_S146_TGGACATG_readname.txt.R1.bed.ChIC2	6531	2449	0.625019
GC0713147_S147_ACTGCATG_readname.txt.R1.bed.ChIC2	38377	5301	0.86187
GC0713147_S147_AGAGTTGT_readname.txt.R1.bed.ChIC2	15662	4228	0.730047
GC0713147_S147_ATCTGATG_readname.txt.R1.bed.ChIC2	121060	17116	0.858616
GC0713147_S147_CATGGTGT_readname.txt.R1.bed.ChIC2	24750	6663	0.730788
GC0713147_S147_CCTAGTAG_readname.txt.R1.bed.ChIC2	7461	2309	0.690524
GC0713147_S147_CGAACTAC_readname.txt.R1.bed.ChIC2	11154	3653	0.672494
GC0713147_S147_CGAGAATG_readname.txt.R1.bed.ChIC2	51751	8399	0.837704
GC0713147_S147_CTGACGTT_readname.txt.R1.bed.ChIC2	16129	5151	0.680637
GC0713147_S147_GACTAAGA_readname.txt.R1.bed.ChIC2	10957	3795	0.653646
GC0713147_S147_GAGCGATA_readname.txt.R1.bed.ChIC2	10604	4022	0.620709
GC0713147_S147_GATGGCTT_readname.txt.R1.bed.ChIC2	12174	4067	0.665927
GC0713147_S147_GCGTAATT_readname.txt.R1.bed.ChIC2	29155	6992	0.760178
GC0713147_S147_GGAACTGT_readname.txt.R1.bed.ChIC2	11226	3232	0.712097
GC0713147_S147_GTTATATC_readname.txt.R1.bed.ChIC2	7232	2632	0.636062
GC0713147_S147_TACGCGTT_readname.txt.R1.bed.ChIC2	6700	2205	0.670896
GC0713147_S147_TAGCAGTT_readname.txt.R1.bed.ChIC2	13255	3006	0.773218
GC0713147_S147_TCCGGTAT_readname.txt.R1.bed.ChIC2	240389	38704	0.838994
GC0713147_S147_TCGATTAA_readname.txt.R1.bed.ChIC2	31227	10609	0.660262
GC0713147_S147_TCGTCGAT_readname.txt.R1.bed.ChIC2	7685	2561	0.666753
GC0713147_S147_TGATGCGA_readname.txt.R1.bed.ChIC2	23616	7446	0.684705
GC0713148_S148_ACGTACTC_readname.txt.R1.bed.ChIC2	26482	8549	0.677177
GC0713148_S148_AGAATCAG_readname.txt.R1.bed.ChIC2	10692	3782	0.646278
GC0713148_S148_ATGACACC_readname.txt.R1.bed.ChIC2	12714	4276	0.663678
GC0713148_S148_CATAACTT_readname.txt.R1.bed.ChIC2	24178	5488	0.773017
GC0713148_S148_CTAGTGTG_readname.txt.R1.bed.ChIC2	28508	4372	0.84664
GC0713148_S148_CTTCGTTG_readname.txt.R1.bed.ChIC2	12287	1785	0.854725
GC0713148_S148_GACTGTGT_readname.txt.R1.bed.ChIC2	10106	2666	0.736196
GC0713148_S148_GAGACCTT_readname.txt.R1.bed.ChIC2	8911	2062	0.768601
GC0713148_S148_GAGCGATA_readname.txt.R1.bed.ChIC2	4991	1914	0.61651
GC0713148_S148_GGTCAATG_readname.txt.R1.bed.ChIC2	10643	1522	0.856995
GC0713148_S148_TGGCGTAT_readname.txt.R1.bed.ChIC2	11356	4034	0.644769
GC0713148_S148_TTCACTAG_readname.txt.R1.bed.ChIC2	5226	1634	0.687333
GC0713149_S149_AAGAGGTT_readname.txt.R1.bed.ChIC2	18937	4505	0.762106
GC0713149_S149_ATGGCTGT_readname.txt.R1.bed.ChIC2	19578	4871	0.7512
GC0713149_S149_CAATGTGT_readname.txt.R1.bed.ChIC2	27090	6301	0.767405
GC0713149_S149_CATGTAGA_readname.txt.R1.bed.ChIC2	8849	2600	0.706181
GC0713149_S149_CTAAGTGT_readname.txt.R1.bed.ChIC2	8537	1933	0.773574
GC0713149_S149_CTGACGTT_readname.txt.R1.bed.ChIC2	17974	5280	0.706242
GC0713149_S149_GATGGCTT_readname.txt.R1.bed.ChIC2	48798	14975	0.693123
GC0713149_S149_TAACGTGT_readname.txt.R1.bed.ChIC2	12563	3207	0.744727
GC0713149_S149_TACGCGTT_readname.txt.R1.bed.ChIC2	11081	3427	0.690732
GC0713149_S149_TGGCGTAT_readname.txt.R1.bed.ChIC2	7067	2490	0.647658
GC0713149_S149_TTCACGAT_readname.txt.R1.bed.ChIC2	16941	4064	0.760109
GC0713150_S150_ATGGACTG_readname.txt.R1.bed.ChIC2	10078	2400	0.761858
GC0713150_S150_CACAGTTG_readname.txt.R1.bed.ChIC2	6575	1391	0.788441
GC0713150_S150_CTAGTGTG_readname.txt.R1.bed.ChIC2	14325	3256	0.772705
GC0713150_S150_CTCTGATT_readname.txt.R1.bed.ChIC2	9631	4074	0.576991
GC0713150_S150_GCGTAATT_readname.txt.R1.bed.ChIC2	11306	3641	0.677959
GC0713150_S150_GGAACTGT_readname.txt.R1.bed.ChIC2	10050	3826	0.619303
GC0713150_S150_TAACCAAG_readname.txt.R1.bed.ChIC2	9183	4234	0.538931
GC0713150_S150_TAAGGTGT_readname.txt.R1.bed.ChIC2	19199	7175	0.626283
GC0713151_S151_AGAATCAG_readname.txt.R1.bed.ChIC2	14270	4810	0.662929
GC0713151_S151_AGTTGACC_readname.txt.R1.bed.ChIC2	13910	4308	0.690295
GC0713151_S151_ATATGCTG_readname.txt.R1.bed.ChIC2	19628	4566	0.767373
GC0713151_S151_ATCTGATG_readname.txt.R1.bed.ChIC2	20174	3269	0.83796
GC0713151_S151_ATGGACTG_readname.txt.R1.bed.ChIC2	45959	7195	0.843447
GC0713151_S151_CAAGATAT_readname.txt.R1.bed.ChIC2	12348	2858	0.768546
GC0713151_S151_CATATGCT_readname.txt.R1.bed.ChIC2	63338	15848	0.749787
GC0713151_S151_CATGTAGA_readname.txt.R1.bed.ChIC2	6537	2046	0.687012
GC0713151_S151_CTAAGTGT_readname.txt.R1.bed.ChIC2	26745	7074	0.735502
GC0713151_S151_CTGCAATC_readname.txt.R1.bed.ChIC2	9830	3071	0.687589
GC0713151_S151_GAGACCTT_readname.txt.R1.bed.ChIC2	10860	2711	0.750368
GC0713151_S151_GATAACCA_readname.txt.R1.bed.ChIC2	12660	4229	0.665956
GC0713151_S151_TAAGGTGT_readname.txt.R1.bed.ChIC2	11203	2918	0.739534
GC0713151_S151_TCCTGCTG_readname.txt.R1.bed.ChIC2	57352	8316	0.855001
GC0713151_S151_TCTGTTGT_readname.txt.R1.bed.ChIC2	9757	2360	0.758122
GC0713151_S151_TGGACATG_readname.txt.R1.bed.ChIC2	7591	2585	0.659465
GC0713152_S152_AATCGGAT_readname.txt.R1.bed.ChIC2	18176	5785	0.681723
GC0713152_S152_AATGACAG_readname.txt.R1.bed.ChIC2	12482	4381	0.649015
GC0713152_S152_AGAGTTGT_readname.txt.R1.bed.ChIC2	12984	3492	0.731054
GC0713152_S152_ATACGACT_readname.txt.R1.bed.ChIC2	6284	2197	0.650382
GC0713152_S152_ATGGACTG_readname.txt.R1.bed.ChIC2	33777	5305	0.84294
GC0713152_S152_CATATGCT_readname.txt.R1.bed.ChIC2	22406	7205	0.678434
GC0713152_S152_CGAGAATG_readname.txt.R1.bed.ChIC2	18979	3056	0.83898
GC0713152_S152_CGTAATTA_readname.txt.R1.bed.ChIC2	14033	4237	0.698069
GC0713152_S152_CTCTGATT_readname.txt.R1.bed.ChIC2	11527	3839	0.666956
GC0713152_S152_GGAACTGT_readname.txt.R1.bed.ChIC2	18624	5544	0.70232
GC0713152_S152_GTCTCCTA_readname.txt.R1.bed.ChIC2	17493	5826	0.666952
GC0713152_S152_TAGACGGA_readname.txt.R1.bed.ChIC2	8000	2617	0.672875
GC0713152_S152_TCTACTGT_readname.txt.R1.bed.ChIC2	12228	3507	0.713199
GC0713152_S152_TTCACGAT_readname.txt.R1.bed.ChIC2	31570	8240	0.738993
GC0713153_S153_AACTGCCA_readname.txt.R1.bed.ChIC2	6999	2729	0.610087
GC0713153_S153_AAGAGGTT_readname.txt.R1.bed.ChIC2	10431	2848	0.726968
GC0713153_S153_AATGACAG_readname.txt.R1.bed.ChIC2	15801	6125	0.612366
GC0713153_S153_ATGGACTG_readname.txt.R1.bed.ChIC2	37803	6758	0.821231
GC0713153_S153_CAGTGATG_readname.txt.R1.bed.ChIC2	8878	1679	0.810881
GC0713153_S153_CATATGCT_readname.txt.R1.bed.ChIC2	7662	2595	0.661316
GC0713153_S153_CTAAGTGT_readname.txt.R1.bed.ChIC2	13756	3956	0.712416
GC0713153_S153_GATAACCA_readname.txt.R1.bed.ChIC2	4869	1838	0.62251
GC0713153_S153_TAACCAAG_readname.txt.R1.bed.ChIC2	11726	4414	0.623572
GC0713153_S153_TAGACGGA_readname.txt.R1.bed.ChIC2	6888	2884	0.581301
GC0713153_S153_TCAAGTTG_readname.txt.R1.bed.ChIC2	52737	9503	0.819804
GC0713153_S153_TCATCGTG_readname.txt.R1.bed.ChIC2	35813	6249	0.82551
GC0713153_S153_TGGCGTAT_readname.txt.R1.bed.ChIC2	7111	2629	0.630291
GC0713154_S154_AACTGCCA_readname.txt.R1.bed.ChIC2	7477	2401	0.678882
GC0713154_S154_AGGTTGCT_readname.txt.R1.bed.ChIC2	6285	2129	0.661257
GC0713154_S154_ATGGACTG_readname.txt.R1.bed.ChIC2	16045	2618	0.836834
GC0713154_S154_CAATTCGT_readname.txt.R1.bed.ChIC2	17126	3899	0.772334
GC0713154_S154_CACTCTTG_readname.txt.R1.bed.ChIC2	33164	5345	0.838831
GC0713154_S154_CGAGAATG_readname.txt.R1.bed.ChIC2	25537	4190	0.835924
GC0713154_S154_CTAAGTGT_readname.txt.R1.bed.ChIC2	13666	3526	0.741987
GC0713154_S154_GGAACTGT_readname.txt.R1.bed.ChIC2	27043	7102	0.737381
GC0713154_S154_GGTCAATG_readname.txt.R1.bed.ChIC2	27855	4723	0.830443
GC0713154_S154_TACACTGT_readname.txt.R1.bed.ChIC2	12074	3381	0.719977
GC0713154_S154_TACAGTGT_readname.txt.R1.bed.ChIC2	6303	1546	0.75472
GC0713154_S154_TAGCAGTT_readname.txt.R1.bed.ChIC2	30516	7646	0.749443
GC0713154_S154_TCCGGTAT_readname.txt.R1.bed.ChIC2	68190	17228	0.747353
GC0713154_S154_TGCAGACA_readname.txt.R1.bed.ChIC2	12564	3970	0.684018
GC0713155_S155_AAGAATCT_readname.txt.R1.bed.ChIC2	16515	3703	0.77578
GC0713155_S155_ATATGCTG_readname.txt.R1.bed.ChIC2	12412	3420	0.72446
GC0713155_S155_ATGGCTGT_readname.txt.R1.bed.ChIC2	14289	3650	0.744559
GC0713155_S155_ATTAAGCG_readname.txt.R1.bed.ChIC2	8935	2739	0.693453
GC0713155_S155_CAAGTCAC_readname.txt.R1.bed.ChIC2	26011	9097	0.650263
GC0713155_S155_CAATGTGT_readname.txt.R1.bed.ChIC2	10696	2739	0.743923
GC0713155_S155_CAATTCGT_readname.txt.R1.bed.ChIC2	13371	2968	0.778027
GC0713155_S155_CATGTAGA_readname.txt.R1.bed.ChIC2	12514	3687	0.70537
GC0713155_S155_CATGTATT_readname.txt.R1.bed.ChIC2	27075	5995	0.778578
GC0713155_S155_GAGACCTT_readname.txt.R1.bed.ChIC2	20282	4587	0.773839
GC0713155_S155_GCGTAATT_readname.txt.R1.bed.ChIC2	17845	4229	0.763015
GC0713155_S155_GCTTAGTA_readname.txt.R1.bed.ChIC2	5894	1828	0.689854
GC0713155_S155_GGAACTGT_readname.txt.R1.bed.ChIC2	17755	4990	0.718952
GC0713155_S155_TACACTGT_readname.txt.R1.bed.ChIC2	27543	7130	0.741132
GC0713155_S155_TAGTTCTG_readname.txt.R1.bed.ChIC2	14422	2366	0.835945
GC0713155_S155_TCATCGTG_readname.txt.R1.bed.ChIC2	56845	9100	0.839916
GC0713155_S155_TCTACTGT_readname.txt.R1.bed.ChIC2	7880	1960	0.751269
GC0713156_S156_AAGAGGTT_readname.txt.R1.bed.ChIC2	161730	32322	0.800148
GC0713156_S156_ACACACGT_readname.txt.R1.bed.ChIC2	16004	4816	0.699075
GC0713156_S156_ATGACTGT_readname.txt.R1.bed.ChIC2	6712	1879	0.720054
GC0713156_S156_CATGGTGT_readname.txt.R1.bed.ChIC2	10208	2996	0.706505
GC0713156_S156_GACGTTAA_readname.txt.R1.bed.ChIC2	5755	1945	0.662033
GC0713156_S156_GAGCGATA_readname.txt.R1.bed.ChIC2	11259	4372	0.611688
GC0713156_S156_GGTCAATG_readname.txt.R1.bed.ChIC2	51139	9990	0.80465
GC0713156_S156_TAAGGTGT_readname.txt.R1.bed.ChIC2	6977	2023	0.710047
GC0713156_S156_TACACTGT_readname.txt.R1.bed.ChIC2	14833	3996	0.730601
GC0713156_S156_TCATCGTG_readname.txt.R1.bed.ChIC2	22348	3605	0.838688
GC0713156_S156_TCCTGCTG_readname.txt.R1.bed.ChIC2	14825	2053	0.861518
GC0713156_S156_TGGCGTAT_readname.txt.R1.bed.ChIC2	19336	6861	0.64517
GC0713157_S157_AGAGTTGT_readname.txt.R1.bed.ChIC2	16176	4859	0.699617
GC0713157_S157_ATAGATAC_readname.txt.R1.bed.ChIC2	23242	8358	0.640392
GC0713157_S157_ATGGACTG_readname.txt.R1.bed.ChIC2	25115	4218	0.832053
GC0713157_S157_CACTCTTG_readname.txt.R1.bed.ChIC2	14081	2399	0.829629
GC0713157_S157_CATGTAGA_readname.txt.R1.bed.ChIC2	12595	4163	0.669472
GC0713157_S157_CATGTGTG_readname.txt.R1.bed.ChIC2	12927	2322	0.820376
GC0713157_S157_CGAACTAC_readname.txt.R1.bed.ChIC2	117388	30019	0.744275
GC0713157_S157_CTAGTGTG_readname.txt.R1.bed.ChIC2	41005	6625	0.838434
GC0713157_S157_CTTCGTTG_readname.txt.R1.bed.ChIC2	15885	2660	0.832546
GC0713157_S157_GGAACTGT_readname.txt.R1.bed.ChIC2	11329	3580	0.683997
GC0713157_S157_GGATCATC_readname.txt.R1.bed.ChIC2	4386	1642	0.625627
GC0713157_S157_TCCGGTAT_readname.txt.R1.bed.ChIC2	7094	1993	0.719058
GC0713157_S157_TGAGCGAA_readname.txt.R1.bed.ChIC2	17590	6505	0.630188
GC0713157_S157_TGATGCGA_readname.txt.R1.bed.ChIC2	6530	2267	0.652833
GC0713158_S158_ACTGCATG_readname.txt.R1.bed.ChIC2	22643	2983	0.86826
GC0713158_S158_AGGTTGCT_readname.txt.R1.bed.ChIC2	33642	10565	0.685958
GC0713158_S158_ATGGCTGT_readname.txt.R1.bed.ChIC2	19623	4896	0.750497
GC0713158_S158_ATTGGCGT_readname.txt.R1.bed.ChIC2	20399	4691	0.770038
GC0713158_S158_CATGTATT_readname.txt.R1.bed.ChIC2	28572	6420	0.775304
GC0713158_S158_CATGTGTG_readname.txt.R1.bed.ChIC2	23048	3624	0.842763
GC0713158_S158_CTAAGTGT_readname.txt.R1.bed.ChIC2	11671	2772	0.762488
GC0713158_S158_CTTCGTTG_readname.txt.R1.bed.ChIC2	64594	10264	0.8411
GC0713158_S158_GAGACCTT_readname.txt.R1.bed.ChIC2	14826	3317	0.776271
GC0713158_S158_GATAACCA_readname.txt.R1.bed.ChIC2	10927	3438	0.685367
GC0713158_S158_GCTTAGTA_readname.txt.R1.bed.ChIC2	11467	3640	0.682567
GC0713158_S158_GTACCGAT_readname.txt.R1.bed.ChIC2	26920	6681	0.75182
GC0713158_S158_TACAGTGT_readname.txt.R1.bed.ChIC2	13918	2977	0.786104
GC0713158_S158_TCATCGTG_readname.txt.R1.bed.ChIC2	29515	4533	0.846417
GC0713158_S158_TCCGGTAT_readname.txt.R1.bed.ChIC2	18480	6019	0.674297
GC0713158_S158_TCCTGCTG_readname.txt.R1.bed.ChIC2	24636	3706	0.84957
GC0713158_S158_TGGCGTAT_readname.txt.R1.bed.ChIC2	18407	5674	0.691748
GC0713159_S159_AAGAGGTT_readname.txt.R1.bed.ChIC2	15438	3718	0.759166
GC0713159_S159_AGAGTTGT_readname.txt.R1.bed.ChIC2	7061	1875	0.734457
GC0713159_S159_AGTTGACC_readname.txt.R1.bed.ChIC2	5164	1547	0.700426
GC0713159_S159_ATACGACT_readname.txt.R1.bed.ChIC2	11027	3668	0.667362
GC0713159_S159_ATAGATAC_readname.txt.R1.bed.ChIC2	13247	4376	0.669661
GC0713159_S159_CAGTGATG_readname.txt.R1.bed.ChIC2	26955	4173	0.845186
GC0713159_S159_CATAACTT_readname.txt.R1.bed.ChIC2	16792	3950	0.764769
GC0713159_S159_CATGTAGA_readname.txt.R1.bed.ChIC2	41581	12806	0.692023
GC0713159_S159_CATGTATT_readname.txt.R1.bed.ChIC2	12507	2961	0.763253
GC0713159_S159_CATGTGTG_readname.txt.R1.bed.ChIC2	48825	8004	0.836068
GC0713159_S159_CGAGAATG_readname.txt.R1.bed.ChIC2	35367	5653	0.840162
GC0713159_S159_CTAAGTGT_readname.txt.R1.bed.ChIC2	14499	3882	0.732257
GC0713159_S159_CTGACGTT_readname.txt.R1.bed.ChIC2	11431	3819	0.665908
GC0713159_S159_CTGCAATC_readname.txt.R1.bed.ChIC2	19114	6551	0.657267
GC0713159_S159_GGAACTGT_readname.txt.R1.bed.ChIC2	16216	4966	0.693759
GC0713159_S159_GGATCATC_readname.txt.R1.bed.ChIC2	12050	4409	0.634108
GC0713159_S159_TCATCGTG_readname.txt.R1.bed.ChIC2	31770	3999	0.874127
GC0713160_S160_AACTGCCA_readname.txt.R1.bed.ChIC2	7545	2827	0.625315
GC0713160_S160_AAGAGGTT_readname.txt.R1.bed.ChIC2	17882	4132	0.76893
GC0713160_S160_ATAGATAC_readname.txt.R1.bed.ChIC2	11134	3471	0.688252
GC0713160_S160_ATCTGATG_readname.txt.R1.bed.ChIC2	23734	3610	0.847898
GC0713160_S160_ATGACACC_readname.txt.R1.bed.ChIC2	6810	2315	0.660059
GC0713160_S160_ATTAAGCG_readname.txt.R1.bed.ChIC2	15869	5243	0.669607
GC0713160_S160_CAGCTCTT_readname.txt.R1.bed.ChIC2	9542	3041	0.681304
GC0713160_S160_CATGTGTG_readname.txt.R1.bed.ChIC2	46346	7258	0.843395
GC0713160_S160_GAGCGATA_readname.txt.R1.bed.ChIC2	15726	5742	0.634872
GC0713160_S160_TAAGGTGT_readname.txt.R1.bed.ChIC2	31352	8608	0.72544
GC0713160_S160_TACAGTGT_readname.txt.R1.bed.ChIC2	8792	2050	0.766833
GC0713160_S160_TAGACGGA_readname.txt.R1.bed.ChIC2	4251	1425	0.664785
GC0713161_S161_AACTGCCA_readname.txt.R1.bed.ChIC2	9197	3009	0.672828
GC0713161_S161_AAGAGGTT_readname.txt.R1.bed.ChIC2	13635	3127	0.770664
GC0713161_S161_AATCGGAT_readname.txt.R1.bed.ChIC2	16862	5277	0.687048
GC0713161_S161_AATGACAG_readname.txt.R1.bed.ChIC2	15359	5594	0.635784
GC0713161_S161_ACGTACTC_readname.txt.R1.bed.ChIC2	14554	4667	0.679332
GC0713161_S161_ATGGACTG_readname.txt.R1.bed.ChIC2	10363	1612	0.844447
GC0713161_S161_CAAGGTCA_readname.txt.R1.bed.ChIC2	12376	4415	0.643261
GC0713161_S161_CATATGCT_readname.txt.R1.bed.ChIC2	12910	3597	0.721379
GC0713161_S161_CATGTGTG_readname.txt.R1.bed.ChIC2	20021	3987	0.800859
GC0713161_S161_GACTAAGA_readname.txt.R1.bed.ChIC2	6356	1904	0.700441
GC0713161_S161_GGTCAATG_readname.txt.R1.bed.ChIC2	19280	3172	0.835477
GC0713161_S161_TAAGGTGT_readname.txt.R1.bed.ChIC2	26048	7048	0.729423
GC0713161_S161_TACACTGT_readname.txt.R1.bed.ChIC2	16052	4453	0.722589
GC0713161_S161_TAGACGGA_readname.txt.R1.bed.ChIC2	5978	2017	0.662596
GC0713161_S161_TGGACATG_readname.txt.R1.bed.ChIC2	21553	7401	0.656614
GC0713161_S161_TGGCGTAT_readname.txt.R1.bed.ChIC2	16258	5530	0.65986
GC0713162_S162_ACGTACGT_readname.txt.R1.bed.ChIC2	15060	3450	0.770916
GC0713162_S162_ATGGACTG_readname.txt.R1.bed.ChIC2	61190	9744	0.840758
GC0713162_S162_ATTAAGCG_readname.txt.R1.bed.ChIC2	12176	4059	0.666639
GC0713162_S162_CAAGGTCA_readname.txt.R1.bed.ChIC2	13793	5059	0.63322
GC0713162_S162_CAATGTGT_readname.txt.R1.bed.ChIC2	12733	3223	0.746878
GC0713162_S162_CAATTCGT_readname.txt.R1.bed.ChIC2	13657	3355	0.754338
GC0713162_S162_CAGCTCTT_readname.txt.R1.bed.ChIC2	16685	5619	0.66323
GC0713162_S162_CATAACTT_readname.txt.R1.bed.ChIC2	101028	15651	0.845083
GC0713162_S162_CATGTGTG_readname.txt.R1.bed.ChIC2	28246	5024	0.822134
GC0713162_S162_GACGTTAA_readname.txt.R1.bed.ChIC2	6123	1941	0.682999
GC0713162_S162_GATATTGT_readname.txt.R1.bed.ChIC2	11726	3181	0.728722
GC0713162_S162_TAAGGTGT_readname.txt.R1.bed.ChIC2	26028	6773	0.73978
GC0713162_S162_TCATCGTG_readname.txt.R1.bed.ChIC2	29335	4294	0.853622
GC0713163_S163_ATGGACTG_readname.txt.R1.bed.ChIC2	35269	5432	0.845984
GC0713163_S163_CAAGGTCA_readname.txt.R1.bed.ChIC2	28252	8881	0.685651
GC0713163_S163_CAATTCGT_readname.txt.R1.bed.ChIC2	9663	2173	0.775122
GC0713163_S163_CATGTAGA_readname.txt.R1.bed.ChIC2	15953	4948	0.689839
GC0713163_S163_CCTAGTAG_readname.txt.R1.bed.ChIC2	9688	2876	0.703138
GC0713163_S163_CGATTACA_readname.txt.R1.bed.ChIC2	7940	2421	0.695088
GC0713163_S163_CTAGTGTG_readname.txt.R1.bed.ChIC2	22790	3259	0.856999
GC0713163_S163_GCGTAATT_readname.txt.R1.bed.ChIC2	10058	1988	0.802346
GC0713163_S163_GGAACTGT_readname.txt.R1.bed.ChIC2	23413	6683	0.71456
GC0713163_S163_TACACTGT_readname.txt.R1.bed.ChIC2	14260	3664	0.743058
GC0713163_S163_TACAGTGT_readname.txt.R1.bed.ChIC2	12796	2974	0.767584
GC0713163_S163_TCGTTAGC_readname.txt.R1.bed.ChIC2	6397	1895	0.703767
GC0713163_S163_TCTGTTGT_readname.txt.R1.bed.ChIC2	16954	4257	0.748909
GC0713163_S163_TGGCGTAT_readname.txt.R1.bed.ChIC2	19739	6455	0.672982
GC0713163_S163_TTCACTAG_readname.txt.R1.bed.ChIC2	17382	5435	0.68732
GC0713164_S164_AAGAATCT_readname.txt.R1.bed.ChIC2	9552	2335	0.755549
GC0713164_S164_AATCGGAT_readname.txt.R1.bed.ChIC2	7121	2349	0.670131
GC0713164_S164_ACTGCATG_readname.txt.R1.bed.ChIC2	25851	4844	0.812618
GC0713164_S164_AGAGTTGT_readname.txt.R1.bed.ChIC2	12035	3304	0.725467
GC0713164_S164_ATACGACT_readname.txt.R1.bed.ChIC2	4568	1561	0.658275
GC0713164_S164_ATCTGATG_readname.txt.R1.bed.ChIC2	15073	2388	0.841571
GC0713164_S164_ATGACACC_readname.txt.R1.bed.ChIC2	7935	2414	0.695778
GC0713164_S164_ATGACTGT_readname.txt.R1.bed.ChIC2	15731	4181	0.734219
GC0713164_S164_CAAGGTCA_readname.txt.R1.bed.ChIC2	14651	5277	0.63982
GC0713164_S164_CCTCATGT_readname.txt.R1.bed.ChIC2	10664	2986	0.719992
GC0713164_S164_CGAACTAC_readname.txt.R1.bed.ChIC2	8463	2870	0.660877
GC0713164_S164_CGATTACA_readname.txt.R1.bed.ChIC2	15720	5187	0.670038
GC0713164_S164_TAGCAGTT_readname.txt.R1.bed.ChIC2	12943	3242	0.749517
GC0713164_S164_TCGTTAGC_readname.txt.R1.bed.ChIC2	29966	10144	0.661483
GC0713164_S164_TGGACATG_readname.txt.R1.bed.ChIC2	17676	6318	0.642566
GC0713165_S165_ACACACGT_readname.txt.R1.bed.ChIC2	15968	4750	0.70253
GC0713165_S165_AGTTGACC_readname.txt.R1.bed.ChIC2	45338	12587	0.722374
GC0713165_S165_ATGACTGT_readname.txt.R1.bed.ChIC2	15512	3886	0.749484
GC0713165_S165_ATGGACTG_readname.txt.R1.bed.ChIC2	45469	6673	0.853241
GC0713165_S165_ATTGGCGT_readname.txt.R1.bed.ChIC2	21949	4781	0.782177
GC0713165_S165_CAAGGTCA_readname.txt.R1.bed.ChIC2	11695	3865	0.669517
GC0713165_S165_CTCTGATT_readname.txt.R1.bed.ChIC2	30362	9070	0.701271
GC0713165_S165_CTGCAATC_readname.txt.R1.bed.ChIC2	22441	6309	0.718863
GC0713165_S165_GACTGTGT_readname.txt.R1.bed.ChIC2	34475	8684	0.748107
GC0713165_S165_GATATTGT_readname.txt.R1.bed.ChIC2	5744	1643	0.713962
GC0713165_S165_TCAGCTTG_readname.txt.R1.bed.ChIC2	12816	3872	0.697878
GC0713165_S165_TCCTGCTG_readname.txt.R1.bed.ChIC2	50359	8052	0.840108
GC0713165_S165_TCGTTAGC_readname.txt.R1.bed.ChIC2	12881	4327	0.664079
GC0713165_S165_TGGACATG_readname.txt.R1.bed.ChIC2	19400	6343	0.673041
GC0713165_S165_TTCACTAG_readname.txt.R1.bed.ChIC2	16838	5191	0.691709
GC0713166_S166_ACGTACGT_readname.txt.R1.bed.ChIC2	14022	3193	0.772286
GC0713166_S166_AGGTTGCT_readname.txt.R1.bed.ChIC2	7113	2419	0.659918
GC0713166_S166_AGTTGACC_readname.txt.R1.bed.ChIC2	7194	2032	0.717542
GC0713166_S166_ATACGACT_readname.txt.R1.bed.ChIC2	11011	3595	0.673508
GC0713166_S166_ATAGATAC_readname.txt.R1.bed.ChIC2	6560	2178	0.667988
GC0713166_S166_ATGGACTG_readname.txt.R1.bed.ChIC2	75198	12150	0.838427
GC0713166_S166_CGAGAATG_readname.txt.R1.bed.ChIC2	32279	5179	0.839555
GC0713166_S166_CTGCAATC_readname.txt.R1.bed.ChIC2	5556	1797	0.676566
GC0713166_S166_CTTCGTTG_readname.txt.R1.bed.ChIC2	14960	2239	0.850334
GC0713166_S166_GACTGTGT_readname.txt.R1.bed.ChIC2	12557	3224	0.743251
GC0713166_S166_GATAACCA_readname.txt.R1.bed.ChIC2	13157	4073	0.690431
GC0713166_S166_TACACTGT_readname.txt.R1.bed.ChIC2	8194	2160	0.736392
GC0713166_S166_TAGTTCTG_readname.txt.R1.bed.ChIC2	23107	3844	0.833643
GC0713166_S166_TCATCGTG_readname.txt.R1.bed.ChIC2	49093	7648	0.844214
GC0713166_S166_TCCGGTAT_readname.txt.R1.bed.ChIC2	7468	2088	0.720407
GC0713166_S166_TCGTCGAT_readname.txt.R1.bed.ChIC2	8341	3135	0.624146
GC0713166_S166_TCTGTTGT_readname.txt.R1.bed.ChIC2	17511	4404	0.748501
GC0713167_S167_ACGTACGT_readname.txt.R1.bed.ChIC2	34955	8617	0.753483
GC0713167_S167_ATAGATAC_readname.txt.R1.bed.ChIC2	22031	6996	0.682447
GC0713167_S167_CAAGATAT_readname.txt.R1.bed.ChIC2	10863	2658	0.755316
GC0713167_S167_CACAGTTG_readname.txt.R1.bed.ChIC2	24214	3743	0.84542
GC0713167_S167_CACTCTTG_readname.txt.R1.bed.ChIC2	23055	3586	0.844459
GC0713167_S167_CATGTGTG_readname.txt.R1.bed.ChIC2	28204	4752	0.831513
GC0713167_S167_CGAGAATG_readname.txt.R1.bed.ChIC2	38869	6119	0.842574
GC0713167_S167_CTAAGTGT_readname.txt.R1.bed.ChIC2	10685	2771	0.740664
GC0713167_S167_CTCTGATT_readname.txt.R1.bed.ChIC2	25807	8422	0.673654
GC0713167_S167_GATAACCA_readname.txt.R1.bed.ChIC2	16495	5322	0.677357
GC0713167_S167_GGAACTGT_readname.txt.R1.bed.ChIC2	29932	8365	0.720533
GC0713167_S167_TAAGGTGT_readname.txt.R1.bed.ChIC2	14096	3751	0.733896
GC0713167_S167_TGGCGTAT_readname.txt.R1.bed.ChIC2	5432	1913	0.647828
GC0713168_S168_ATGGCTGT_readname.txt.R1.bed.ChIC2	13147	3394	0.741842
GC0713168_S168_CAATGTGT_readname.txt.R1.bed.ChIC2	15968	4038	0.747119
GC0713168_S168_TACACTGT_readname.txt.R1.bed.ChIC2	24617	6455	0.737783
GC0713168_S168_TCAAGTTG_readname.txt.R1.bed.ChIC2	20013	3008	0.849698
GC0713168_S168_TGATGCGA_readname.txt.R1.bed.ChIC2	6295	1918	0.695314
GC0713169_S169_AACTGCCA_readname.txt.R1.bed.ChIC2	10109	3137	0.689682
GC0713169_S169_AATCGGAT_readname.txt.R1.bed.ChIC2	6566	1899	0.710783
GC0713169_S169_ACGTACTC_readname.txt.R1.bed.ChIC2	8273	2696	0.674121
GC0713169_S169_AGAATCAG_readname.txt.R1.bed.ChIC2	7431	2306	0.689678
GC0713169_S169_ATAGATAC_readname.txt.R1.bed.ChIC2	23321	7392	0.683032
GC0713169_S169_ATGGACTG_readname.txt.R1.bed.ChIC2	20616	3178	0.845848
GC0713169_S169_CACTCTTG_readname.txt.R1.bed.ChIC2	36133	5334	0.852379
GC0713169_S169_CAGTGATG_readname.txt.R1.bed.ChIC2	22744	3489	0.846597
GC0713169_S169_CATGGTGT_readname.txt.R1.bed.ChIC2	9750	2437	0.750051
GC0713169_S169_CATGTATT_readname.txt.R1.bed.ChIC2	12532	2644	0.78902
GC0713169_S169_CATGTGTG_readname.txt.R1.bed.ChIC2	11509	1708	0.851594
GC0713169_S169_CGATTACA_readname.txt.R1.bed.ChIC2	9827	3185	0.675893
GC0713169_S169_CGTAATTA_readname.txt.R1.bed.ChIC2	6459	2083	0.677504
GC0713169_S169_TACACTGT_readname.txt.R1.bed.ChIC2	14153	3716	0.737441
GC0713169_S169_TCATCGTG_readname.txt.R1.bed.ChIC2	24061	3823	0.841112
GC0713169_S169_TCCGGTAT_readname.txt.R1.bed.ChIC2	25317	6290	0.75155
GC0713169_S169_TGGCGTAT_readname.txt.R1.bed.ChIC2	20272	6569	0.675957
GC0713170_S170_AACTGCCA_readname.txt.R1.bed.ChIC2	7341	2280	0.689416
GC0713170_S170_AGAATCAG_readname.txt.R1.bed.ChIC2	8457	2748	0.675062
GC0713170_S170_CAATTCGT_readname.txt.R1.bed.ChIC2	11280	2631	0.766755
GC0713170_S170_CAGCTCTT_readname.txt.R1.bed.ChIC2	13326	3941	0.704262
GC0713170_S170_CATGTAGA_readname.txt.R1.bed.ChIC2	12507	3772	0.698409
GC0713170_S170_CATGTATT_readname.txt.R1.bed.ChIC2	11533	2385	0.793202
GC0713170_S170_CCTCATGT_readname.txt.R1.bed.ChIC2	20680	5576	0.730368
GC0713170_S170_CGAACTAC_readname.txt.R1.bed.ChIC2	7821	2455	0.686102
GC0713170_S170_CGATTACA_readname.txt.R1.bed.ChIC2	33672	10213	0.696692
GC0713170_S170_CGTAATTA_readname.txt.R1.bed.ChIC2	9836	2805	0.714823
GC0713170_S170_CTAAGTGT_readname.txt.R1.bed.ChIC2	6967	1740	0.750251
GC0713170_S170_GAGACCTT_readname.txt.R1.bed.ChIC2	25971	6123	0.764237
GC0713170_S170_GTACCGAT_readname.txt.R1.bed.ChIC2	62728	14849	0.76328
GC0713170_S170_TAGACGGA_readname.txt.R1.bed.ChIC2	9182	2675	0.708669
GC0713170_S170_TAGCAGTT_readname.txt.R1.bed.ChIC2	8312	2023	0.756617
GC0713170_S170_TCATCGTG_readname.txt.R1.bed.ChIC2	29859	4490	0.849627
GC0713170_S170_TCTACTGT_readname.txt.R1.bed.ChIC2	10861	2891	0.733818
GC0713170_S170_TCTGTTGT_readname.txt.R1.bed.ChIC2	13879	3400	0.755026
GC0713170_S170_TTCACGAT_readname.txt.R1.bed.ChIC2	13899	3196	0.770055
GC0713171_S171_ACTGCATG_readname.txt.R1.bed.ChIC2	32720	4979	0.84783
GC0713171_S171_ATGACACC_readname.txt.R1.bed.ChIC2	17207	5704	0.668507
GC0713171_S171_ATTGGCGT_readname.txt.R1.bed.ChIC2	26337	6405	0.756806
GC0713171_S171_CAATGTGT_readname.txt.R1.bed.ChIC2	14225	3559	0.749807
GC0713171_S171_CATGGTGT_readname.txt.R1.bed.ChIC2	17968	4862	0.729408
GC0713171_S171_CATGTAGA_readname.txt.R1.bed.ChIC2	13361	3968	0.703016
GC0713171_S171_CGAGAATG_readname.txt.R1.bed.ChIC2	54822	8759	0.840228
GC0713171_S171_GAGACCTT_readname.txt.R1.bed.ChIC2	13966	3495	0.749749
GC0713171_S171_GCTTAGTA_readname.txt.R1.bed.ChIC2	9653	3265	0.661763
GC0713171_S171_TAGCAGTT_readname.txt.R1.bed.ChIC2	12669	2932	0.768569
GC0713171_S171_TCATCGTG_readname.txt.R1.bed.ChIC2	21482	3358	0.843683
GC0713172_S172_ACGTACTC_readname.txt.R1.bed.ChIC2	10476	3319	0.683181
GC0713172_S172_AGGCTTGA_readname.txt.R1.bed.ChIC2	9632	3092	0.678987
GC0713172_S172_ATACGACT_readname.txt.R1.bed.ChIC2	17806	5763	0.676345
GC0713172_S172_CAAGGTCA_readname.txt.R1.bed.ChIC2	9703	3471	0.642276
GC0713172_S172_CATGGTGT_readname.txt.R1.bed.ChIC2	34172	8758	0.743708
GC0713172_S172_CATGTGTG_readname.txt.R1.bed.ChIC2	17392	2682	0.845791
GC0713172_S172_CGAGAATG_readname.txt.R1.bed.ChIC2	379654	39689	0.89546
GC0713172_S172_GAGACCTT_readname.txt.R1.bed.ChIC2	10841	2628	0.757587
GC0713172_S172_GATAACCA_readname.txt.R1.bed.ChIC2	26143	8257	0.68416
GC0713172_S172_GATGGCTT_readname.txt.R1.bed.ChIC2	7472	2207	0.704631
GC0713172_S172_GCTTAGTA_readname.txt.R1.bed.ChIC2	8097	2571	0.682475
GC0713172_S172_TACACTGT_readname.txt.R1.bed.ChIC2	41840	10852	0.740631
GC0713172_S172_TAGTTCTG_readname.txt.R1.bed.ChIC2	30801	4616	0.850135
GC0713172_S172_TCCGGTAT_readname.txt.R1.bed.ChIC2	15501	3855	0.751306
GC0713173_S173_ACTGCATG_readname.txt.R1.bed.ChIC2	112646	13140	0.883351
GC0713173_S173_ATACGACT_readname.txt.R1.bed.ChIC2	12567	4215	0.664598
GC0713173_S173_ATAGATAC_readname.txt.R1.bed.ChIC2	12077	3762	0.688499
GC0713173_S173_ATGACTGT_readname.txt.R1.bed.ChIC2	18852	5083	0.730373
GC0713173_S173_ATGGACTG_readname.txt.R1.bed.ChIC2	20054	3205	0.840182
GC0713173_S173_CAGTGATG_readname.txt.R1.bed.ChIC2	34519	5304	0.846345
GC0713173_S173_GACGTTAA_readname.txt.R1.bed.ChIC2	16050	6224	0.612212
GC0713173_S173_GAGACCTT_readname.txt.R1.bed.ChIC2	15232	3596	0.763918
GC0713173_S173_GGAACTGT_readname.txt.R1.bed.ChIC2	15563	4450	0.714065
GC0713173_S173_TACACTGT_readname.txt.R1.bed.ChIC2	28499	7413	0.739886
GC0713173_S173_TACAGTGT_readname.txt.R1.bed.ChIC2	17770	4327	0.7565
GC0713173_S173_TCCTGCTG_readname.txt.R1.bed.ChIC2	55413	8581	0.845145
GC0713173_S173_TTCACGAT_readname.txt.R1.bed.ChIC2	20633	5161	0.749867
GC0713174_S174_ACTGCATG_readname.txt.R1.bed.ChIC2	24218	3645	0.849492
GC0713174_S174_ATACGACT_readname.txt.R1.bed.ChIC2	15222	4982	0.672711
GC0713174_S174_ATATGCTG_readname.txt.R1.bed.ChIC2	42521	13918	0.672679
GC0713174_S174_ATCTGATG_readname.txt.R1.bed.ChIC2	19400	3248	0.832577
GC0713174_S174_CAAGGTCA_readname.txt.R1.bed.ChIC2	9500	3098	0.673895
GC0713174_S174_CAAGTCAC_readname.txt.R1.bed.ChIC2	16503	5847	0.645701
GC0713174_S174_CAGCTCTT_readname.txt.R1.bed.ChIC2	29993	9446	0.68506
GC0713174_S174_CATGTGTG_readname.txt.R1.bed.ChIC2	102650	15777	0.846303
GC0713174_S174_CCTCATGT_readname.txt.R1.bed.ChIC2	13053	3359	0.742665
GC0713174_S174_CGTAATTA_readname.txt.R1.bed.ChIC2	24312	7145	0.706112
GC0713174_S174_GACTGTGT_readname.txt.R1.bed.ChIC2	13813	3572	0.741403
GC0713174_S174_GAGACCTT_readname.txt.R1.bed.ChIC2	15302	3665	0.760489
GC0713174_S174_GGAACTGT_readname.txt.R1.bed.ChIC2	24680	6734	0.727147
GC0713174_S174_GGATCATC_readname.txt.R1.bed.ChIC2	8581	2986	0.652022
GC0713174_S174_TAACGTGT_readname.txt.R1.bed.ChIC2	9554	2526	0.735608
GC0713174_S174_TAGCAGTT_readname.txt.R1.bed.ChIC2	8563	1747	0.795983
GC0713174_S174_TCAAGTTG_readname.txt.R1.bed.ChIC2	42216	6185	0.853492
GC0713175_S175_AGAATCAG_readname.txt.R1.bed.ChIC2	9420	3100	0.670913
GC0713175_S175_ATGACTGT_readname.txt.R1.bed.ChIC2	12890	3485	0.729635
GC0713175_S175_ATGGCTGT_readname.txt.R1.bed.ChIC2	10008	2702	0.730016
GC0713175_S175_ATTGGCGT_readname.txt.R1.bed.ChIC2	19450	4922	0.746941
GC0713175_S175_CGAGAATG_readname.txt.R1.bed.ChIC2	22478	3663	0.837041
GC0713175_S175_GAGACCTT_readname.txt.R1.bed.ChIC2	6383	1500	0.765001
GC0713175_S175_GATATTGT_readname.txt.R1.bed.ChIC2	32721	8747	0.732679
GC0713175_S175_TACAGTGT_readname.txt.R1.bed.ChIC2	30011	6972	0.767685
GC0713175_S175_TAGCAGTT_readname.txt.R1.bed.ChIC2	9530	2306	0.758027
GC0713175_S175_TCCGGTAT_readname.txt.R1.bed.ChIC2	37620	9246	0.754226
GC0713175_S175_TCCTGCTG_readname.txt.R1.bed.ChIC2	57966	8523	0.852966
GC0713175_S175_TGCAGACA_readname.txt.R1.bed.ChIC2	128533	32283	0.748835
GC0713176_S176_ATCTGATG_readname.txt.R1.bed.ChIC2	395761	53072	0.865899
GC0713176_S176_ATGGCTGT_readname.txt.R1.bed.ChIC2	13107	3375	0.742504
GC0713176_S176_CAATTCGT_readname.txt.R1.bed.ChIC2	10268	2317	0.774347
GC0713176_S176_CACAGTTG_readname.txt.R1.bed.ChIC2	18147	2554	0.85926
GC0713176_S176_CCTCATGT_readname.txt.R1.bed.ChIC2	45738	11798	0.742053
GC0713176_S176_CGAACTAC_readname.txt.R1.bed.ChIC2	9490	2966	0.68746
GC0713176_S176_CGAGAATG_readname.txt.R1.bed.ChIC2	34357	5488	0.840265
GC0713176_S176_CTAAGTGT_readname.txt.R1.bed.ChIC2	16470	3644	0.778749
GC0713176_S176_CTAGTGTG_readname.txt.R1.bed.ChIC2	23522	3726	0.841595
GC0713176_S176_GACTGTGT_readname.txt.R1.bed.ChIC2	14123	3362	0.761949
GC0713176_S176_GATATTGT_readname.txt.R1.bed.ChIC2	10429	2747	0.7366
GC0713176_S176_GGAACTGT_readname.txt.R1.bed.ChIC2	14824	3843	0.740758
GC0713176_S176_TACACTGT_readname.txt.R1.bed.ChIC2	13785	3466	0.748567
GC0713176_S176_TCGTTAGC_readname.txt.R1.bed.ChIC2	11592	3605	0.68901
GC0713177_S177_AATCGGAT_readname.txt.R1.bed.ChIC2	10511	3167	0.698697
GC0713177_S177_ACTGCATG_readname.txt.R1.bed.ChIC2	110101	16525	0.849911
GC0713177_S177_ATATGCTG_readname.txt.R1.bed.ChIC2	16718	5477	0.672389
GC0713177_S177_ATTAAGCG_readname.txt.R1.bed.ChIC2	7811	2387	0.694405
GC0713177_S177_CAAGTCAC_readname.txt.R1.bed.ChIC2	6547	2332	0.643806
GC0713177_S177_CACAGTTG_readname.txt.R1.bed.ChIC2	38757	5983	0.845628
GC0713177_S177_CATGTGTG_readname.txt.R1.bed.ChIC2	43321	7028	0.837769
GC0713177_S177_CGAACTAC_readname.txt.R1.bed.ChIC2	9620	2907	0.697817
GC0713177_S177_CTAAGTGT_readname.txt.R1.bed.ChIC2	11841	3062	0.741407
GC0713177_S177_GAGCGATA_readname.txt.R1.bed.ChIC2	21883	7926	0.637801
GC0713177_S177_TAACCAAG_readname.txt.R1.bed.ChIC2	20088	6894	0.65681
GC0713177_S177_TAACGTGT_readname.txt.R1.bed.ChIC2	15812	4177	0.735834
GC0713177_S177_TAAGGTGT_readname.txt.R1.bed.ChIC2	8860	2479	0.720203
GC0713177_S177_TACAGTGT_readname.txt.R1.bed.ChIC2	48758	11663	0.760798
GC0713177_S177_TCAAGTTG_readname.txt.R1.bed.ChIC2	106587	23823	0.776492
GC0713177_S177_TCGATTAA_readname.txt.R1.bed.ChIC2	10335	3336	0.677213
GC0713177_S177_TCTACTGT_readname.txt.R1.bed.ChIC2	13902	3696	0.734139
GC0713178_S178_AAGAATCT_readname.txt.R1.bed.ChIC2	10547	2395	0.772921
GC0713178_S178_AATGACAG_readname.txt.R1.bed.ChIC2	19177	6476	0.662304
GC0713178_S178_ATGGACTG_readname.txt.R1.bed.ChIC2	52790	8162	0.845387
GC0713178_S178_CAAGATAT_readname.txt.R1.bed.ChIC2	20325	4608	0.773284
GC0713178_S178_CAATGTGT_readname.txt.R1.bed.ChIC2	19500	4982	0.744513
GC0713178_S178_CATGTAGA_readname.txt.R1.bed.ChIC2	32230	9464	0.706361
GC0713178_S178_CATGTGTG_readname.txt.R1.bed.ChIC2	30732	4476	0.854354
GC0713178_S178_CTAGTGTG_readname.txt.R1.bed.ChIC2	19730	3030	0.846427
GC0713178_S178_CTTCGTTG_readname.txt.R1.bed.ChIC2	32624	4865	0.850877
GC0713178_S178_GACGTTAA_readname.txt.R1.bed.ChIC2	12050	3789	0.68556
GC0713178_S178_GAGACCTT_readname.txt.R1.bed.ChIC2	23127	5332	0.769447
GC0713178_S178_TACAGTGT_readname.txt.R1.bed.ChIC2	15443	3536	0.771029
GC0713178_S178_TAGCAGTT_readname.txt.R1.bed.ChIC2	34887	7694	0.779459
GC0713178_S178_TGGCGTAT_readname.txt.R1.bed.ChIC2	9542	3225	0.662021
GC0713178_S178_TTCACGAT_readname.txt.R1.bed.ChIC2	17080	4118	0.758899
GC0713178_S178_TTCACTAG_readname.txt.R1.bed.ChIC2	9033	2722	0.69866
GC0713179_S179_AATGACAG_readname.txt.R1.bed.ChIC2	15788	5495	0.651951
GC0713179_S179_AGGCTTGA_readname.txt.R1.bed.ChIC2	8588	2901	0.662203
GC0713179_S179_CACAGTTG_readname.txt.R1.bed.ChIC2	17071	2721	0.840607
GC0713179_S179_CCTCATGT_readname.txt.R1.bed.ChIC2	13272	3588	0.729656
GC0713179_S179_CGATTACA_readname.txt.R1.bed.ChIC2	5726	1828	0.680754
GC0713179_S179_CTAAGTGT_readname.txt.R1.bed.ChIC2	19797	4768	0.759155
GC0713179_S179_CTAGTGTG_readname.txt.R1.bed.ChIC2	29761	4515	0.848291
GC0713179_S179_GAGACCTT_readname.txt.R1.bed.ChIC2	11367	2932	0.74206
GC0713179_S179_GAGCGATA_readname.txt.R1.bed.ChIC2	7527	2602	0.654311
GC0713179_S179_TACACTGT_readname.txt.R1.bed.ChIC2	13254	3460	0.738947
GC0713179_S179_TCAAGTTG_readname.txt.R1.bed.ChIC2	25753	4080	0.841572
GC0713179_S179_TCATCGTG_readname.txt.R1.bed.ChIC2	43452	6937	0.840353
GC0713180_S180_AATCGGAT_readname.txt.R1.bed.ChIC2	22875	7497	0.672262
GC0713180_S180_AGGTTGCT_readname.txt.R1.bed.ChIC2	12513	4385	0.649564
GC0713180_S180_ATTAAGCG_readname.txt.R1.bed.ChIC2	18959	6194	0.673295
GC0713180_S180_CAAGGTCA_readname.txt.R1.bed.ChIC2	22408	7741	0.654543
[truncated: 348 more rows]
